# Supplementary material for: Crystal structure and Hirshfeld surface analysis of (E)-1-[(4,7-di­methyl­quinolin-2-yl)methyl­idene]semicarbazide dihydrate
Source: Acta Crystallogr E Crystallogr Commun. 2018 Oct 31;74(Pt 11):1674–7. doi: 10.1107/S2056989018014925 (PMC6218908; doi:10.1107/S2056989018014925)
Supplement: Supplementary file 1 [file e-74-01674-sup1.cif]

##############################################################################
#                                                                            #
# This CIF contains the data in a paper accepted for publication in          #
# Acta Crystallographica Section E. It conforms to the requirements of       #
# Notes for Authors for Acta Crystallographica Section E, and has been       #
# peer reviewed under the auspices of the IUCr Commission on Journals.       #
#                                                                            #
# Full details of the Crystallographic Information File format               #
# are given in the paper "The Crystallographic Information File (CIF):       #
# a New Standard Archive File for Crystallography" by S. R. Hall, F. H.      #
# Allen and I. D. Brown [Acta Cryst. (1991), A47, 655-685].                  #
#                                                                            #
# The current version of the core CIF dictionary is obtainable from          #
# ftp://ftp.iucr.org/pub/cif_core.dic.                                       #
#                                                                            #
# Software is freely available for graphical display of the structure(s)     #
# in this CIF. For information consult the CIF software page                 #
# http://www.iucr.org/resources/cif/software.                                #
#                                                                            #
# This file may be used for bona fide research purposes within the           #
# scientific community so long as proper attribution is given to the journal # 
# article from which it was obtained.                                        #
#                                                                            #
##############################################################################
data_I
_audit_creation_method     'SHELXL-2017/1'
_journal_date_recd_electronic     2018-10-01
_journal_date_accepted     2018-10-22
_journal_name_full     'Acta Crystallographica, Section E'
_journal_year     2018
_journal_volume     74
_journal_issue     11
_journal_page_first     1674
_journal_page_last     1677
_journal_paper_category     GO
_journal_paper_doi     10.1107/S2056989018014925
_journal_coeditor_code     XU5942
_publ_contact_author_name     'Snizhana V. Gaidai'
_publ_contact_author_address
;
Taras Shevchenko National University of Kyiv, Department of Chemistry,
64, Vladimirska Str., Kiev 01601, Ukraine
;
_publ_contact_author_email     gaidaisv77@ukr.net
_publ_contact_author_fax     '+380 44 2393393'
_publ_contact_author_phone     '+380 44 2393393'
_publ_section_title
;
Crystal structure and Hirshfeld surface analysis of
(<i>E</i>)-1-[(4,7-dimethylquinolin-2-yl)methylidene]semicarbazide dihydrate
;
loop_
    _publ_author_name
    _publ_author_footnote
    _publ_author_address
    'Aydemir, Ercan' .
;
Ondokuz May\?is University, Faculty of Arts and Sciences,
Department of Chemistry,
55139, Samsun,
Turkey
T.R. Ministry of Forestry and Water Affairs, 11th Regional Directorate,
55030, Ilkad\?im-Samsun,
Turkey
;
    'Kansiz, Sevgi' .
;
Ondokuz May\?is University, Faculty of Arts and Sciences, Department of Physics,
55139, Kurupelit, Samsun,
Turkey
;
    'Dege, Necmi' .
;
Ondokuz May\?is University, Faculty of Arts and Sciences, Department of Physics,
55139, Kurupelit, Samsun,
Turkey
;
    'Genc, Hasan' .
;
Van Y\"uz\"unc\"u Y\?il University, Faculty of Education,
Department of Sciences, Van,
Turkey
;
    'Gaidai, Snizhana V.' .
;
Taras Shevchenko National University of Kyiv, Department of Chemistry,
64, Vladimirska Str., Kiev 01601, Ukraine
;
_publ_section_synopsis
;
The semicarbazone derivative molecule is almost planar. In the crystal, the
molecules are linked by O---H...O, N---H...O and O---H...N hydrogen bonds.
;
_chemical_name_systematic
;
(<i>E</i>)-1-[(4,7-Dimethylquinolin-2-yl)methylidene]semicarbazide dihydrate
;
_chemical_name_common     ?
_chemical_formula_moiety     'C13 H14 N4 O, 2(H2 O)'
_chemical_formula_sum     'C13 H18 N4 O3'
_chemical_formula_iupac     'C13 H14 N4 O, 2H2 O'
_chemical_formula_weight     278.31
_chemical_melting_point     ?
_space_group_crystal_system     monoclinic
_space_group_name_H-M_alt     'P 21/n'
_space_group_name_Hall     '-P 2yn'
loop_
    _symmetry_equiv_pos_as_xyz
    'x, y, z'
    '-x+1/2, y+1/2, -z+1/2'
    '-x, -y, -z'
    'x-1/2, -y-1/2, z-1/2'
_cell_length_a     10.4731(7)
_cell_length_b     7.4612(5)
_cell_length_c     18.4906(14)
_cell_angle_alpha     90
_cell_angle_beta     94.201(6)
_cell_angle_gamma     90
_cell_volume     1441.01(18)
_cell_formula_units_Z     4
_cell_measurement_reflns_used     7023
_cell_measurement_theta_min     1.95
_cell_measurement_theta_max     29.93
_cell_measurement_temperature     296(2)
_exptl_crystal_description     'prism'
_exptl_crystal_colour     'colorless'
_exptl_crystal_size_max     0.720
_exptl_crystal_size_mid     0.410
_exptl_crystal_size_min     0.250
_exptl_crystal_density_diffrn     1.283
_exptl_crystal_density_meas     ?
_exptl_crystal_density_method     ?
_exptl_crystal_F_000     592
_exptl_absorpt_coefficient_mu     0.093
_exptl_absorpt_correction_type     integration
_exptl_absorpt_process_details
;
(X-RED32; Stoe & Cie, 2002)
;
_exptl_absorpt_correction_T_min     0.9530
_exptl_absorpt_correction_T_max     0.9835
_diffrn_ambient_temperature     296(2)
_diffrn_source     'sealed X-ray tube, 12 x 0.4 mm long-fine focus'
_diffrn_radiation_type     MoK\a
_diffrn_radiation_wavelength     0.71073
_diffrn_measurement_device_type     'Stoe IPDS 2'
_diffrn_measurement_method     'rotation method'
_diffrn_detector_area_resol_mean     6.67
_diffrn_reflns_number     9088
_diffrn_reflns_av_R_equivalents     0.0488
_diffrn_reflns_av_unetI/netI     0.0543
_diffrn_reflns_theta_min     2.169
_diffrn_reflns_theta_max     26.498
_diffrn_reflns_theta_full     25.242
_diffrn_measured_fraction_theta_max     0.998
_diffrn_measured_fraction_theta_full     0.998
_diffrn_reflns_limit_h_min     -13
_diffrn_reflns_limit_h_max     13
_diffrn_reflns_limit_k_min     -9
_diffrn_reflns_limit_k_max     7
_diffrn_reflns_limit_l_min     -23
_diffrn_reflns_limit_l_max     23
_refine_special_details     ?
_reflns_number_total     2981
_reflns_number_gt     1564
_reflns_threshold_expression     'I > 2\s(I)'
_refine_ls_structure_factor_coef     Fsqd
_refine_ls_matrix_type     full
_refine_ls_R_factor_all     0.0961
_refine_ls_R_factor_gt     0.0427
_refine_ls_wR_factor_gt     0.0865
_refine_ls_wR_factor_ref     0.0989
_refine_ls_goodness_of_fit_ref     0.857
_refine_ls_restrained_S_all     0.857
_refine_ls_number_reflns     2981
_refine_ls_number_parameters     189
_refine_ls_number_restraints     0
_refine_ls_hydrogen_treatment     constr
_refine_ls_weighting_scheme     calc
_refine_ls_weighting_details
                      'w=1/[\s^2^(Fo^2^)+(0.0475P)^2^] where P=(Fo^2^+2Fc^2^)/3'
_atom_sites_solution_hydrogens     mixed
_atom_sites_solution_primary     ?
_atom_sites_solution_secondary     ?
_refine_ls_shift/su_max     0.000
_refine_ls_shift/su_mean     0.000
_refine_diff_density_max     0.207
_refine_diff_density_min     -0.165
_refine_ls_extinction_method     none
_refine_ls_extinction_coef     .
loop_
    _atom_type_symbol
    _atom_type_description
    _atom_type_scat_dispersion_real
    _atom_type_scat_dispersion_imag
    _atom_type_scat_source
    'C' 'C' 0.0033 0.0016
                         'International Tables Vol C Tables 4.2.6.8 and 6.1.1.4'
    'H' 'H' 0.0000 0.0000
                         'International Tables Vol C Tables 4.2.6.8 and 6.1.1.4'
    'N' 'N' 0.0061 0.0033
                         'International Tables Vol C Tables 4.2.6.8 and 6.1.1.4'
    'O' 'O' 0.0106 0.0060
                         'International Tables Vol C Tables 4.2.6.8 and 6.1.1.4'
_computing_data_collection
;
X-AREA (Stoe & Cie, 2002)
;
_computing_cell_refinement
;
X-AREA (Stoe & Cie, 2002)
;
_computing_data_reduction
;
X-RED32 (Stoe & Cie, 2002)
;
_computing_structure_solution
;
SHELXT2017 (Sheldrick, 2015<i>a</i>)
;
_computing_structure_refinement
;
SHELXL2017 (Sheldrick, 2015<i>b</i>)
;
_computing_molecular_graphics
;
ORTEP-3 for Windows (Farrugia, 2012)
;
_computing_publication_material
;
WinGX (Farrugia, 2012) and PLATON (Spek, 2009)
;
loop_
    _atom_site_type_symbol
    _atom_site_label
    _atom_site_fract_x
    _atom_site_fract_y
    _atom_site_fract_z
    _atom_site_U_iso_or_equiv
    _atom_site_adp_type
    _atom_site_calc_flag
    _atom_site_occupancy
    _atom_site_disorder_assembly
    _atom_site_disorder_group
    O O1 1.05531(11) 0.4361(2) 0.59020(6) 0.0639(4) Uani d 1 . .
    N N4 0.46860(13) 0.2933(2) 0.41455(7) 0.0520(4) Uani d 1 . .
    O O3 1.41681(15) 0.7083(2) 0.72180(7) 0.0809(5) Uani d 1 . .
    H H3A 1.358985 0.628748 0.723513 0.121 Uiso d 1 . .
    H H3B 1.449265 0.703015 0.681041 0.121 Uiso d 1 . .
    N N3 0.73918(13) 0.3228(2) 0.53869(7) 0.0512(4) Uani d 1 . .
    N N2 0.86130(13) 0.3854(2) 0.53533(8) 0.0563(4) Uani d 1 . .
    H H2 0.884164 0.432981 0.495938 0.068 Uiso calc 1 . .
    N N1 0.90821(15) 0.2915(2) 0.65190(8) 0.0666(5) Uani d 1 . .
    H H1A 0.959716 0.280022 0.690028 0.080 Uiso calc 1 . .
    H H1B 0.831568 0.249905 0.651516 0.080 Uiso calc 1 . .
    C C1 0.94666(17) 0.3726(3) 0.59415(9) 0.0513(5) Uani d 1 . .
    C C3 0.53144(15) 0.2811(2) 0.47886(9) 0.0478(5) Uani d 1 . .
    C C11 0.34215(16) 0.2435(3) 0.40929(10) 0.0514(5) Uani d 1 . .
    O O2 1.21793(18) 0.4846(3) 0.71357(9) 0.1137(7) Uani d 1 . .
    H H2B 1.196227 0.406526 0.743827 0.170 Uiso d 1 . .
    H H2C 1.169860 0.475672 0.674650 0.170 Uiso d 1 . .
    C C4 0.47587(17) 0.2176(3) 0.54060(10) 0.0533(5) Uani d 1 . .
    H H4 0.524750 0.211872 0.584605 0.064 Uiso calc 1 . .
    C C5 0.35095(17) 0.1640(2) 0.53701(9) 0.0526(5) Uani d 1 . .
    C C2 0.66482(16) 0.3413(3) 0.48165(9) 0.0507(5) Uani d 1 . .
    H H2A 0.695772 0.394234 0.440880 0.061 Uiso calc 1 . .
    C C6 0.27988(16) 0.1782(2) 0.46867(10) 0.0515(5) Uani d 1 . .
    C C10 0.27452(18) 0.2618(3) 0.34094(10) 0.0636(6) Uani d 1 . .
    H H10 0.317254 0.303577 0.301931 0.076 Uiso calc 1 . .
    C C7 0.14862(18) 0.1346(3) 0.45653(12) 0.0661(6) Uani d 1 . .
    H H7 0.104435 0.091112 0.494685 0.079 Uiso calc 1 . .
    C C9 0.14763(19) 0.2196(3) 0.33076(12) 0.0662(6) Uani d 1 . .
    C C12 0.2915(2) 0.0934(3) 0.60264(11) 0.0734(6) Uani d 1 . .
    H H12A 0.354999 0.088246 0.642736 0.110 Uiso calc 1 . .
    H H12B 0.258178 -0.024666 0.592665 0.110 Uiso calc 1 . .
    H H12C 0.223136 0.171292 0.614533 0.110 Uiso calc 1 . .
    C C8 0.08617(19) 0.1551(3) 0.39019(14) 0.0737(7) Uani d 1 . .
    H H8 -0.000175 0.125376 0.384002 0.088 Uiso calc 1 . .
    C C13 0.0751(2) 0.2446(4) 0.25749(13) 0.0981(9) Uani d 1 . .
    H H13A 0.128900 0.304520 0.225274 0.147 Uiso calc 1 . .
    H H13B -0.000100 0.315338 0.263038 0.147 Uiso calc 1 . .
    H H13C 0.050553 0.129586 0.237730 0.147 Uiso calc 1 . .
loop_
    _atom_site_aniso_label
    _atom_site_aniso_U_11
    _atom_site_aniso_U_22
    _atom_site_aniso_U_33
    _atom_site_aniso_U_12
    _atom_site_aniso_U_13
    _atom_site_aniso_U_23
    O1 0.0413(7) 0.0946(11) 0.0541(8) -0.0070(7) -0.0073(6) 0.0052(7)
    N4 0.0431(8) 0.0643(11) 0.0476(8) -0.0022(7) -0.0039(7) -0.0041(7)
    O3 0.0725(10) 0.1144(14) 0.0546(8) -0.0238(9) -0.0030(7) -0.0119(8)
    N3 0.0423(8) 0.0593(11) 0.0507(8) -0.0027(7) -0.0040(7) -0.0028(7)
    N2 0.0411(8) 0.0792(12) 0.0473(8) -0.0071(8) -0.0054(7) 0.0062(8)
    N1 0.0537(9) 0.0907(14) 0.0534(9) -0.0120(9) -0.0100(7) 0.0138(9)
    C1 0.0453(11) 0.0588(13) 0.0485(10) 0.0021(9) -0.0067(8) -0.0030(9)
    C3 0.0446(10) 0.0517(12) 0.0462(10) -0.0008(8) -0.0036(8) -0.0055(8)
    C11 0.0424(10) 0.0546(13) 0.0560(11) -0.0008(9) -0.0044(8) -0.0088(9)
    O2 0.1052(13) 0.164(2) 0.0684(10) -0.0673(13) -0.0153(10) 0.0070(11)
    C4 0.0527(11) 0.0583(13) 0.0481(10) 0.0030(9) -0.0030(8) -0.0031(9)
    C5 0.0520(11) 0.0513(12) 0.0548(10) 0.0021(9) 0.0057(9) -0.0027(9)
    C2 0.0451(10) 0.0591(12) 0.0471(9) -0.0022(9) -0.0015(8) -0.0027(8)
    C6 0.0455(10) 0.0461(12) 0.0629(11) -0.0018(9) 0.0041(9) -0.0066(9)
    C10 0.0510(11) 0.0831(16) 0.0553(11) -0.0025(10) -0.0063(9) -0.0080(10)
    C7 0.0488(11) 0.0660(15) 0.0835(14) -0.0096(10) 0.0060(10) -0.0029(11)
    C9 0.0500(11) 0.0723(15) 0.0740(14) -0.0004(11) -0.0113(11) -0.0139(12)
    C12 0.0686(13) 0.0830(17) 0.0703(13) -0.0015(12) 0.0163(11) 0.0085(11)
    C8 0.0430(11) 0.0739(16) 0.1022(17) -0.0071(10) -0.0098(12) -0.0148(13)
    C13 0.0682(15) 0.128(2) 0.0921(17) 0.0009(14) -0.0359(13) -0.0158(15)
_geom_special_details
;
 All esds (except the esd in the dihedral angle between two l.s. planes)
 are estimated using the full covariance matrix.  The cell esds are taken
 into account individually in the estimation of esds in distances, angles
 and torsion angles; correlations between esds in cell parameters are only
 used when they are defined by crystal symmetry.  An approximate (isotropic)
 treatment of cell esds is used for estimating esds involving l.s. planes.
;
loop_
    _geom_bond_atom_site_label_1
    _geom_bond_atom_site_label_2
    _geom_bond_site_symmetry_2
    _geom_bond_distance
    _geom_bond_publ_flag
    O1 C1 . 1.240(2) ?
    N4 C3 . 1.3193(19) ?
    N4 C11 . 1.372(2) ?
    O3 H3A . 0.8500 ?
    O3 H3B . 0.8500 ?
    N3 C2 . 1.2719(19) ?
    N3 N2 . 1.3673(19) ?
    N2 C1 . 1.360(2) ?
    N2 H2 . 0.8600 ?
    N1 C1 . 1.316(2) ?
    N1 H1A . 0.8600 ?
    N1 H1B . 0.8600 ?
    C3 C4 . 1.401(2) ?
    C3 C2 . 1.465(2) ?
    C11 C6 . 1.405(3) ?
    C11 C10 . 1.409(2) ?
    O2 H2B . 0.8500 ?
    O2 H2C . 0.8501 ?
    C4 C5 . 1.365(2) ?
    C4 H4 . 0.9300 ?
    C5 C6 . 1.423(2) ?
    C5 C12 . 1.500(3) ?
    C2 H2A . 0.9300 ?
    C6 C7 . 1.414(3) ?
    C10 C9 . 1.365(3) ?
    C10 H10 . 0.9300 ?
    C7 C8 . 1.356(3) ?
    C7 H7 . 0.9300 ?
    C9 C8 . 1.399(3) ?
    C9 C13 . 1.515(3) ?
    C12 H12A . 0.9600 ?
    C12 H12B . 0.9600 ?
    C12 H12C . 0.9600 ?
    C8 H8 . 0.9300 ?
    C13 H13A . 0.9600 ?
    C13 H13B . 0.9600 ?
    C13 H13C . 0.9600 ?
loop_
    _geom_angle_atom_site_label_1
    _geom_angle_atom_site_label_2
    _geom_angle_atom_site_label_3
    _geom_angle_site_symmetry_1
    _geom_angle_site_symmetry_3
    _geom_angle
    _geom_angle_publ_flag
    C3 N4 C11 . . 117.43(16) ?
    H3A O3 H3B . . 109.5 ?
    C2 N3 N2 . . 116.30(15) ?
    C1 N2 N3 . . 120.14(16) ?
    C1 N2 H2 . . 119.9 ?
    N3 N2 H2 . . 119.9 ?
    C1 N1 H1A . . 120.0 ?
    C1 N1 H1B . . 120.0 ?
    H1A N1 H1B . . 120.0 ?
    O1 C1 N1 . . 124.08(15) ?
    O1 C1 N2 . . 118.59(17) ?
    N1 C1 N2 . . 117.33(17) ?
    N4 C3 C4 . . 123.22(15) ?
    N4 C3 C2 . . 114.97(16) ?
    C4 C3 C2 . . 121.80(14) ?
    N4 C11 C6 . . 122.64(15) ?
    N4 C11 C10 . . 117.17(18) ?
    C6 C11 C10 . . 120.19(16) ?
    H2B O2 H2C . . 109.5 ?
    C5 C4 C3 . . 120.88(15) ?
    C5 C4 H4 . . 119.6 ?
    C3 C4 H4 . . 119.6 ?
    C4 C5 C6 . . 117.28(17) ?
    C4 C5 C12 . . 121.14(16) ?
    C6 C5 C12 . . 121.58(17) ?
    N3 C2 C3 . . 121.35(17) ?
    N3 C2 H2A . . 119.3 ?
    C3 C2 H2A . . 119.3 ?
    C11 C6 C7 . . 117.21(17) ?
    C11 C6 C5 . . 118.53(15) ?
    C7 C6 C5 . . 124.24(19) ?
    C9 C10 C11 . . 121.4(2) ?
    C9 C10 H10 . . 119.3 ?
    C11 C10 H10 . . 119.3 ?
    C8 C7 C6 . . 121.1(2) ?
    C8 C7 H7 . . 119.5 ?
    C6 C7 H7 . . 119.5 ?
    C10 C9 C8 . . 118.05(18) ?
    C10 C9 C13 . . 120.9(2) ?
    C8 C9 C13 . . 121.01(19) ?
    C5 C12 H12A . . 109.5 ?
    C5 C12 H12B . . 109.5 ?
    H12A C12 H12B . . 109.5 ?
    C5 C12 H12C . . 109.5 ?
    H12A C12 H12C . . 109.5 ?
    H12B C12 H12C . . 109.5 ?
    C7 C8 C9 . . 122.02(18) ?
    C7 C8 H8 . . 119.0 ?
    C9 C8 H8 . . 119.0 ?
    C9 C13 H13A . . 109.5 ?
    C9 C13 H13B . . 109.5 ?
    H13A C13 H13B . . 109.5 ?
    C9 C13 H13C . . 109.5 ?
    H13A C13 H13C . . 109.5 ?
    H13B C13 H13C . . 109.5 ?
loop_
    _geom_torsion_atom_site_label_1
    _geom_torsion_atom_site_label_2
    _geom_torsion_atom_site_label_3
    _geom_torsion_atom_site_label_4
    _geom_torsion_site_symmetry_1
    _geom_torsion_site_symmetry_2
    _geom_torsion_site_symmetry_3
    _geom_torsion_site_symmetry_4
    _geom_torsion
    _geom_torsion_publ_flag
    C2 N3 N2 C1 . . . . 179.33(17) ?
    N3 N2 C1 O1 . . . . -177.53(16) ?
    N3 N2 C1 N1 . . . . 2.9(3) ?
    C11 N4 C3 C4 . . . . 1.1(3) ?
    C11 N4 C3 C2 . . . . -178.14(16) ?
    C3 N4 C11 C6 . . . . -1.3(3) ?
    C3 N4 C11 C10 . . . . 178.17(17) ?
    N4 C3 C4 C5 . . . . 0.0(3) ?
    C2 C3 C4 C5 . . . . 179.24(18) ?
    C3 C4 C5 C6 . . . . -1.0(3) ?
    C3 C4 C5 C12 . . . . 179.09(19) ?
    N2 N3 C2 C3 . . . . -179.41(16) ?
    N4 C3 C2 N3 . . . . -174.01(17) ?
    C4 C3 C2 N3 . . . . 6.7(3) ?
    N4 C11 C6 C7 . . . . 178.87(18) ?
    C10 C11 C6 C7 . . . . -0.6(3) ?
    N4 C11 C6 C5 . . . . 0.3(3) ?
    C10 C11 C6 C5 . . . . -179.15(17) ?
    C4 C5 C6 C11 . . . . 0.9(3) ?
    C12 C5 C6 C11 . . . . -179.24(19) ?
    C4 C5 C6 C7 . . . . -177.62(18) ?
    C12 C5 C6 C7 . . . . 2.3(3) ?
    N4 C11 C10 C9 . . . . -178.52(18) ?
    C6 C11 C10 C9 . . . . 0.9(3) ?
    C11 C6 C7 C8 . . . . 0.1(3) ?
    C5 C6 C7 C8 . . . . 178.57(19) ?
    C11 C10 C9 C8 . . . . -0.8(3) ?
    C11 C10 C9 C13 . . . . 178.36(19) ?
    C6 C7 C8 C9 . . . . 0.1(3) ?
    C10 C9 C8 C7 . . . . 0.2(3) ?
    C13 C9 C8 C7 . . . . -178.9(2) ?
loop_
    _geom_hbond_atom_site_label_D
    _geom_hbond_atom_site_label_H
    _geom_hbond_atom_site_label_A
    _geom_hbond_site_symmetry_A
    _geom_hbond_distance_DH
    _geom_hbond_distance_HA
    _geom_hbond_distance_DA
    _geom_hbond_angle_DHA
    _geom_hbond_publ_flag
    N1 H1A O3 2_746 0.86 2.08 2.9277(18) 170.7 yes
    N2 H2 O1 3_766 0.86 2.01 2.867(2) 174.5 yes
    O2 H2B O3 2_746 0.85 2.03 2.814 153.8 yes
    O2 H2C O1 1_555 0.85 1.92 2.769 174.9 yes
    O3 H3A O2 1_555 0.85 1.83 2.665 168.8 yes
    O3 H3B N4 3_766 0.85 2.02 2.8706000 176.2 yes
_shelx_space_group_comment
;
The symmetry employed for this shelxl refinement is uniquely defined
by the following loop, which should always be used as a source of
symmetry information in preference to the above space-group names.
They are only intended as comments.
;
_shelx_estimated_absorpt_T_min     ?
_shelx_estimated_absorpt_T_max     ?
_shelx_hkl_file
;
   2   0   0    2.57    5.29   0
  -2   0   0    3.13    5.30   0
  -4   0   0    1.96    2.90   0
   4   0   0    3.57    4.01   0
   6   0   0   47.25    4.21   0
  -6   0   0   42.30    3.30   0
   8   0   0   16.09    3.94   0
  -8   0   0   11.94    4.07   0
 -10   0   0  139.88    5.16   0
  10   0   0  138.15    5.09   0
  12   0   0   -2.07    4.62   0
 -12   0   0   -0.08    3.35   0
 -14   0   0   10.63    6.06   0
  14   0   0    6.47    5.68   0
   1   1   0  454.31   13.28   0
  -1  -1   0  447.45   13.36   0
   1  -1   0  460.53   10.41   0
  -1   1   0  489.66   11.57   0
  -2  -1   0   38.33    5.98   0
   2   1   0   37.39    6.02   0
  -2   1   0   32.21    5.25   0
   2  -1   0   36.76    5.17   0
  -3   1   0   75.58    4.13   0
   3   1   0   69.99    5.67   0
  -3  -1   0   75.32    5.74   0
   3  -1   0   73.98    5.04   0
   4  -1   0  401.86    6.54   0
   4   1   0  385.58    8.02   0
  -4  -1   0  393.88    8.27   0
  -4   1   0  405.70    6.90   0
   5   1   0   49.37    4.40   0
  -5  -1   0   52.58    3.39   0
  -5   1   0   56.08    3.37   0
   5  -1   0   52.33    4.34   0
   6   1   0   64.53    4.61   0
  -6   1   0   59.21    3.41   0
   6  -1   0   61.83    4.28   0
  -6  -1   0   59.94    4.56   0
   7  -1   0   68.69    4.36   0
  -7  -1   0   65.06    4.38   0
   7   1   0   68.91    4.45   0
  -7   1   0   72.71    3.51   0
   8  -1   0    5.68    2.88   0
   8   1   0    7.49    2.73   0
  -8  -1   0   13.29    4.19   0
  -8   1   0   10.34    4.10   0
   9   1   0    1.45    4.14   0
  -9  -1   0   -1.50    3.15   0
   9  -1   0    4.36    4.03   0
  -9   1   0   -1.71    4.19   0
 -10   1   0   63.51    4.73   0
  10   1   0   63.41    4.74   0
 -10  -1   0   69.16    4.87   0
  10  -1   0   68.26    4.72   0
 -11   1   0   23.66    4.84   0
  11   1   0   22.98    4.79   0
 -11  -1   0   19.18    4.65   0
  11  -1   0   20.38    4.44   0
  12  -1   0    0.61    4.72   0
  12   1   0    3.57    4.80   0
 -12   1   0   -1.24    3.51   0
 -12  -1   0    2.69    5.29   0
  13   1   0    5.05    5.22   0
  13  -1   0    2.94    5.20   0
 -13  -1   0    2.37    5.57   0
 -13   1   0    3.19    5.69   0
 -14  -1   0   -0.13    4.35   0
  14   1   0    0.73    5.61   0
 -14   1   0    1.19    4.29   0
  14  -1   0   -0.81    4.03   0
  -1  -2   0 5039.38   29.35   0
   1  -2   0 5772.14   27.70   0
   2   2   0  515.37   10.52   0
  -2   2   0  507.91    7.93   0
   2  -2   0  490.58    8.10   0
  -2  -2   0  490.18   10.31   0
  -3   2   0  276.29    6.40   0
  -3  -2   0  266.84    7.87   0
   3   2   0  275.43    7.70   0
   3  -2   0  264.31    6.20   0
   4  -2   0   10.12    3.84   0
  -4  -2   0    7.91    4.09   0
  -4   2   0   10.18    2.77   0
   4   2   0    9.31    4.01   0
  -5   2   0  170.27    4.45   0
  -5  -2   0  161.21    5.70   0
   5   2   0  161.69    5.58   0
   5  -2   0  159.53    4.23   0
  -6   2   0    2.01    2.69   0
  -6  -2   0    1.70    3.75   0
   6   2   0   -1.08    3.55   0
   6  -2   0   -0.20    3.77   0
   7   2   0    2.79    3.86   0
  -7  -2   0    3.86    3.86   0
  -7   2   0    3.13    3.87   0
   7  -2   0    2.69    3.81   0
   8  -2   0   12.65    3.10   0
   8   2   0   15.45    4.14   0
  -8   2   0   13.41    2.99   0
  -8  -2   0   15.76    4.30   0
  -9   2   0    9.98    4.65   0
   9   2   0    7.41    4.17   0
   9  -2   0   11.39    4.42   0
  -9  -2   0    9.12    4.34   0
 -10  -2   0    9.18    4.69   0
  10  -2   0   10.69    2.91   0
 -10   2   0   13.61    4.68   0
  10   2   0    6.21    4.20   0
 -11   2   0    8.20    4.93   0
 -11  -2   0   11.90    5.03   0
  11  -2   0   12.28    4.76   0
  11   2   0   13.59    4.81   0
 -12   2   0    9.25    5.41   0
  12  -2   0    5.21    5.00   0
 -12  -2   0    9.74    5.36   0
  12   2   0   12.34    4.96   0
  13   2   0    5.16    5.60   0
  13  -2   0    3.52    5.30   0
 -13   2   0    0.81    5.69   0
 -13  -2   0    0.32    5.78   0
  14   2   0    3.52    4.04   0
 -14  -2   0    5.96    6.46   0
 -14   2   0   -3.96    6.39   0
  14  -2   0    0.13    4.15   0
  -1  -3   0  292.78    6.91   0
   1  -3   0  321.56    6.99   0
  -2  -3   0    0.94    4.73   0
   2  -3   0    2.30    2.75   0
  -3  -3   0    6.20    3.87   0
   3  -3   0    6.18    2.71   0
  -3   3   0    3.21    3.95   0
   3   3   0    2.69    3.61   0
   4   3   0    0.50    3.44   0
  -4   3   0   -0.55    4.09   0
   4  -3   0   -0.29    4.05   0
  -4  -3   0    0.99    3.59   0
   5  -3   0   14.29    2.77   0
  -5  -3   0   13.55    3.87   0
   5   3   0   14.39    3.87   0
  -5   3   0   13.58    2.86   0
  -6  -3   0   46.53    5.12   0
   6  -3   0   47.92    3.12   0
  -6   3   0   47.07    3.31   0
   6   3   0   46.66    4.35   0
   7  -3   0   15.00    3.01   0
  -7   3   0   13.81    2.91   0
  -7  -3   0   12.38    5.00   0
   7   3   0   10.54    3.96   0
  -8  -3   0    5.69    4.20   0
   8  -3   0    3.66    3.11   0
   8   3   0    3.29    3.86   0
  -8   3   0    6.37    3.24   0
   9  -3   0    3.61    4.18   0
  -9   3   0    5.89    3.09   0
  -9  -3   0    8.76    4.38   0
   9   3   0    6.92    4.21   0
  10   3   0    3.06    4.35   0
  10  -3   0    3.09    3.14   0
 -10   3   0   -1.92    3.37   0
 -10  -3   0    0.65    4.69   0
  11   3   0    4.20    4.67   0
 -11  -3   0    1.71    5.17   0
 -11   3   0    6.43    3.45   0
  11  -3   0    5.54    4.58   0
  12  -3   0    2.59    5.14   0
 -12   3   0    3.04    5.46   0
  12   3   0    0.12    5.10   0
 -12  -3   0   -0.49    5.50   0
  13  -3   0    3.34    3.85   0
 -13  -3   0    5.02    7.32   0
  13   3   0    1.29    5.45   0
 -13   3   0    3.17    5.88   0
   0  -4   0   22.79    4.07   0
  -1  -4   0  789.33    8.96   0
   1  -4   0  792.36    8.66   0
  -2  -4   0   57.34    4.32   0
   2  -4   0   60.49    4.40   0
  -3  -4   0  106.34    4.88   0
   3  -4   0  101.49    3.79   0
  -4  -4   0   94.29    4.96   0
   4   4   0   92.56    4.74   0
   4  -4   0  101.36    4.42   0
  -4   4   0   99.76    3.66   0
   5  -4   0   80.30    4.24   0
  -5  -4   0   75.06    5.39   0
   5   4   0   78.06    4.63   0
  -5   4   0   74.16    3.55   0
  -6   4   0   -0.26    3.97   0
  -6  -4   0    1.44    4.08   0
   6  -4   0    2.14    2.76   0
   6   4   0    5.09    3.83   0
   7   4   0    9.42    4.84   0
   7  -4   0    8.50    4.00   0
  -7  -4   0    5.80    4.02   0
  -7   4   0    5.50    2.96   0
   8   4   0    0.53    4.15   0
   8  -4   0    5.09    4.07   0
  -8  -4   0   -1.67    4.32   0
  -8   4   0    0.74    2.97   0
  -9   4   0    2.05    4.63   0
   9   4   0    4.30    5.42   0
  -9  -4   0    1.38    4.88   0
   9  -4   0    2.28    4.60   0
  10   4   0    5.01    5.56   0
 -10   4   0    7.97    3.57   0
  10  -4   0    4.71    3.34   0
 -10  -4   0   11.67    4.96   0
 -11   4   0   16.70    3.94   0
  11  -4   0   21.54    5.37   0
  11   4   0   15.22    4.92   0
 -11  -4   0   17.10    5.40   0
  12   4   0    1.79    5.27   0
  12  -4   0    2.34    3.52   0
 -12   4   0   -1.79    5.78   0
 -12  -4   0   -0.01    5.73   0
  13   4   0    1.69    7.10   0
  13  -4   0    4.35    4.33   0
 -13  -4   0    1.46    7.76   0
 -13   4   0   -2.20    5.99   0
   1  -5   0   97.68    4.86   0
  -1  -5   0  106.96    4.91   0
  -1  -5   0   94.08    4.40   0
   2  -5   0    1.28    3.92   0
  -2  -5   0   -0.54    3.67   0
   3  -5   0    8.93    3.03   0
  -3  -5   0    9.04    3.83   0
  -4  -5   0   56.37    4.57   0
   4  -5   0   59.58    4.72   0
  -5  -5   0   -0.66    4.81   0
   5  -5   0   -0.71    2.93   0
  -6  -5   0    3.88    3.92   0
   6  -5   0    4.62    3.97   0
  -7  -5   0    0.89    5.29   0
   7   5   0    1.06    4.97   0
   7  -5   0   -4.86    4.07   0
  -8  -5   0   -0.30    5.69   0
   8   5   0   -0.56    5.16   0
   8  -5   0    1.17    4.30   0
  -8   5   0   -1.55    3.18   0
  -9  -5   0    8.84    6.11   0
   9  -5   0    3.78    3.18   0
   9   5   0    7.77    4.49   0
  -9   5   0    7.13    3.38   0
 -10  -5   0    0.90    5.18   0
  10  -5   0    4.62    4.81   0
  10   5   0    1.87    4.69   0
  11  -5   0    3.21    5.41   0
  11   5   0    6.20    6.18   0
 -11  -5   0    5.02    7.02   0
 -12  -5   0    1.70    7.55   0
  12   5   0    0.44    6.78   0
  12  -5   0   -0.87    4.04   0
   0  -6   0    4.01    2.74   0
   0  -6   0    4.25    3.49   0
   1  -6   0    3.79    2.83   0
  -1  -6   0    4.30    3.57   0
  -1  -6   0    2.73    2.89   0
  -2  -6   0   29.68    4.58   0
  -2  -6   0   29.69    4.28   0
   2  -6   0   32.07    4.25   0
   3  -6   0    2.72    4.24   0
  -3  -6   0    1.43    4.09   0
  -3  -6   0    2.10    4.50   0
   4  -6   0   -0.21    3.04   0
  -4  -6   0   -0.20    3.84   0
  -5  -6   0    1.66    5.11   0
   5  -6   0   -0.08    4.16   0
  -6  -6   0    1.09    4.31   0
   6  -6   0    6.73    4.36   0
   7  -6   0    3.29    3.17   0
  -7  -6   0    4.27    5.61   0
  -8  -6   0   -1.01    5.82   0
   8  -6   0    3.31    4.86   0
   9  -6   0    4.23    4.76   0
  -9  -6   0    1.51    6.33   0
 -10  -6   0   -0.27    6.92   0
  10  -6   0   -0.05    5.32   0
 -11  -6   0    0.39    7.33   0
  11  -6   0    4.57    5.58   0
  -1  -7   0    0.46    4.39   0
  -1  -7   0    0.75    4.01   0
   1  -7   0    2.54    3.12   0
   1  -7   0    1.70    2.57   0
  -2  -7   0    3.88    4.42   0
  -2  -7   0    6.35    4.04   0
   2  -7   0    3.90    3.37   0
  -3  -7   0    4.33    4.11   0
   3  -7   0    3.93    4.37   0
  -3  -7   0    2.76    4.51   0
  -4  -7   0   -0.28    4.63   0
  -4  -7   0    3.64    4.95   0
   4  -7   0    3.21    4.58   0
  -5  -7   0    2.11    4.45   0
  -5  -7   0    0.42    6.01   0
   5  -7   0    4.41    4.76   0
   6  -7   0    7.54    4.68   0
  -6  -7   0   -0.48    5.91   0
  -6  -7   0    3.13    5.19   0
  -7  -7   0    4.21    6.20   0
   7  -7   0    0.55    5.05   0
  -8  -7   0    2.62    6.44   0
   8  -7   0    0.81    4.93   0
   9  -7   0    0.61    5.34   0
  -9  -7   0   -0.32    6.71   0
 -10  -7   0    0.21    9.57   0
  10  -7   0    2.26    5.65   0
   0  -8   0    0.37    2.96   0
   0  -8   0    3.94    4.84   0
   1  -8   0    5.54    4.74   0
  -1  -8   0    2.00    4.91   0
  -1  -8   0    2.81    4.41   0
   1  -8   0    4.20    4.28   0
   2  -8   0   -0.16    2.98   0
   2  -8   0    1.96    3.40   0
  -2  -8   0    0.76    4.55   0
  -2  -8   0    2.70    4.93   0
  -3  -8   0    1.82    4.63   0
   3  -8   0    7.54    5.01   0
  -3  -8   0    3.12    5.09   0
  -4  -8   0   10.26    5.48   0
   4  -8   0   11.70    5.06   0
  -4  -8   0   11.67    5.90   0
  -5  -8   0    5.51    6.12   0
  -5  -8   0   -0.67    5.23   0
   5  -8   0   -1.05    3.65   0
   6  -8   0    5.60    5.45   0
  -6  -8   0    4.15    6.32   0
  -6  -8   0    5.51    6.76   0
  -7  -8   0    0.89    7.10   0
   7  -8   0    4.61    5.62   0
  -7  -8   0    2.13    6.81   0
  -8  -8   0   -0.81    7.22   0
   8  -8   0    0.12    5.64   0
  -8  -8   0    0.37    7.23   0
  -9  -8   0    0.37   11.49   0
   9  -8   0    0.22    4.21   0
  -9  -8   0    1.03   10.20   0
  -1  -9   0    4.72    5.56   0
   1  -9   0    3.88    4.44   0
   1  -9   0   -0.74    3.88   0
  -1  -9   0    0.14    4.76   0
   2  -9   0    2.31    3.88   0
   2  -9   0    3.51    5.06   0
  -2  -9   0    2.33    4.98   0
  -2  -9   0    0.07    5.36   0
   3  -9   0   -0.39    5.39   0
   3  -9   0   -1.46    3.37   0
  -3  -9   0    0.15    5.16   0
  -3  -9   0   -1.07    5.60   0
  -4  -9   0   -0.27    5.56   0
   4  -9   0    1.71    5.45   0
  -4  -9   0    1.84    5.71   0
   5  -9   0    3.37    3.91   0
  -5  -9   0   -0.57    6.98   0
  -5  -9   0   -2.08    7.10   0
  -6  -9   0    1.32    7.54   0
   6  -9   0    6.31    5.78   0
  -6  -9   0    0.13    7.79   0
  -7  -9   0    0.52    7.69   0
  -7  -9   0    2.09    7.86   0
   7  -9   0    2.34    4.36   0
   0 -10   0    5.37    5.48   0
   0 -10   0    3.84    6.06   0
  -1 -10   0    3.57    5.41   0
   1 -10   0   -0.14    5.49   0
   1 -10   0    3.54    4.10   0
  -1 -10   0    3.76    6.08   0
   2 -10   0    3.08    5.71   0
   2 -10   0   -3.32    5.81   0
  -2 -10   0    5.46    5.58   0
  -2 -10   0   -0.10    6.07   0
   3 -10   0    5.61    6.29   0
   3 -10   0    6.10    5.57   0
  -3 -10   0    2.86    6.38   0
  -3 -10   0    5.12    5.91   0
  13   0  -1   -2.55    5.20   0
 -13   0   1    1.63    4.02   0
 -11   0   1    7.61    4.79   0
  11   0  -1   13.09    4.69   0
   9   0  -1   77.20    4.59   0
  -9   0   1   76.83    3.85   0
  -7   0   1    3.07    2.75   0
   7   0  -1    3.68    2.71   0
   5   0  -1 1526.33   12.47   0
  -5   0   1 1529.44   12.97   0
   3   0  -1  567.30   10.45   0
  -3   0   1  552.21   10.59   0
  -1   0   1  411.81   16.13   0
   1   0  -1  446.63   15.52   0
   1   0   1  138.54    7.95   0
  -1   0  -1  133.21    7.97   0
   3   0   1  604.07    9.60   0
  -3   0  -1  607.10   10.29   0
  -5   0  -1 2719.47   15.51   0
   5   0   1 2651.63   15.10   0
   7   0   1   22.03    2.87   0
  -7   0  -1   27.63    4.09   0
  -9   0  -1    3.80    4.03   0
   9   0   1    4.38    2.69   0
  11   0   1    2.28    4.32   0
 -11   0  -1    4.90    4.66   0
  13   0   1    0.33    3.74   0
 -13   0  -1    2.54    5.12   0
 -14   1   1    4.99    6.00   0
  14   1  -1    2.33    5.59   0
 -14  -1   1   -0.90    6.14   0
  14  -1  -1   -1.75    5.56   0
 -13  -1   1    0.62    5.67   0
  13  -1  -1    3.76    3.73   0
 -13   1   1    2.29    5.54   0
  13   1  -1    5.46    5.24   0
 -12   1   1    3.98    3.60   0
 -12  -1   1    3.22    3.56   0
  12   1  -1    1.31    3.44   0
  12  -1  -1    1.20    4.77   0
 -11   1   1    4.64    3.55   0
  11  -1  -1    5.29    4.48   0
 -11  -1   1    5.35    4.84   0
  11   1  -1    2.44    4.56   0
 -10   1   1   16.92    3.27   0
  10   1  -1   16.41    4.37   0
  10  -1  -1   16.30    4.35   0
 -10  -1   1   19.46    4.76   0
  -9   1   1    3.24    3.99   0
  -9  -1   1    2.48    4.17   0
   9   1  -1    1.78    2.84   0
   9  -1  -1    3.41    3.95   0
  -8  -1   1   20.15    4.17   0
  -8   1   1   19.95    3.07   0
   8   1  -1   20.15    3.14   0
   8  -1  -1   22.73    3.98   0
   7  -1  -1  222.46    5.42   0
  -7   1   1  227.70    4.84   0
   7   1  -1  229.60    5.76   0
  -7  -1   1  228.15    5.81   0
  -6   1   1   20.49    4.30   0
   6   1  -1   20.25    3.97   0
  -6  -1   1   23.72    3.20   0
   6  -1  -1   21.13    4.07   0
  -5  -1   1   13.58    3.98   0
  -5   1   1   14.81    4.03   0
   5   1  -1   15.34    4.00   0
   5  -1  -1   16.43    4.04   0
   4   1  -1   45.06    4.79   0
  -4  -1   1   43.03    4.84   0
   4  -1  -1   44.70    3.51   0
  -4   1   1   45.39    4.45   0
  -3  -1   1   14.01    4.70   0
   3  -1  -1   18.06    4.48   0
  -3   1   1   20.53    4.67   0
   3   1  -1   13.14    4.80   0
  -2  -1   1 1038.63   21.05   0
   2   1  -1 1106.90   20.87   0
   2  -1  -1 1035.12   12.84   0
  -2   1   1 1089.15   13.28   0
   1  -1  -1   24.46    4.47   0
  -1  -1   1   22.15    7.71   0
   0   1  -1  454.92   14.15   0
   0  -1  -1  476.14   11.65   0
   0  -1   1  468.41   13.88   0
   1   1   1 1860.24   20.71   0
   1  -1   1 1843.34   19.16   0
  -1   1  -1 1858.98   19.88   0
  -1  -1  -1 1791.63   20.75   0
  -2   1  -1   20.27    3.53   0
   2  -1   1   17.11    3.52   0
  -2  -1  -1   17.60    5.49   0
   2   1   1   15.80    5.49   0
   3  -1   1    2.64    2.85   0
   3   1   1    3.36    4.47   0
  -3  -1  -1    1.88    4.43   0
  -3   1  -1    1.96    3.86   0
   4   1   1  184.83    5.95   0
  -4  -1  -1  187.01    5.37   0
   4  -1   1  179.93    5.46   0
  -4   1  -1  192.22    5.03   0
  -5  -1  -1   33.41    4.21   0
   5  -1   1   27.33    4.10   0
  -5   1  -1   26.89    4.12   0
   5   1   1   29.59    3.16   0
   6  -1   1  170.76    5.16   0
  -6  -1  -1  173.66    5.44   0
  -6   1  -1  170.36    4.46   0
   6   1   1  169.35    4.63   0
   7  -1   1    7.07    3.79   0
   7   1   1    3.41    2.68   0
  -7   1  -1    3.38    3.94   0
  -7  -1  -1    2.80    3.78   0
   8   1   1    3.50    4.02   0
  -8   1  -1    0.60    3.85   0
   8  -1   1    1.51    3.83   0
  -8  -1  -1    5.47    4.11   0
   9   1   1    4.11    2.95   0
   9  -1   1    4.84    4.01   0
  -9   1  -1    4.61    2.84   0
  -9  -1  -1    3.28    4.17   0
  10   1   1   40.00    4.55   0
  10  -1   1   41.47    3.41   0
 -10   1  -1   37.54    4.80   0
 -10  -1  -1   42.66    4.85   0
 -11  -1  -1   -2.95    4.83   0
  11  -1   1    1.20    3.11   0
  11   1   1    2.55    4.55   0
 -11   1  -1   -2.13    4.72   0
 -12   1  -1   -1.16    3.62   0
  12   1   1   -0.71    4.75   0
  12  -1   1    0.88    4.82   0
 -12  -1  -1   -1.83    5.03   0
  13  -1   1    3.31    5.25   0
 -13  -1  -1    5.20    5.70   0
  13   1   1    5.71    5.31   0
 -13   1  -1   12.69    5.99   0
 -14   1  -1    4.15    6.28   0
 -14  -1  -1    4.81    4.54   0
  14   1   1   -1.23    3.89   0
  14  -1   1    2.13    5.70   0
 -14   2   1   -1.31    4.47   0
  14  -2  -1   -0.87    6.03   0
  14   2  -1    3.47    6.08   0
 -14  -2   1    2.29    6.55   0
  13  -2  -1   -1.06    3.70   0
 -13   2   1    2.97    4.06   0
  13   2  -1    1.50    5.27   0
 -13  -2   1    1.59    5.66   0
  12  -2  -1    2.44    4.97   0
  12   2  -1    1.66    4.99   0
 -12   2   1   -0.37    3.68   0
 -12  -2   1    2.98    5.45   0
  11  -2  -1   38.71    3.56   0
 -11   2   1   52.00    4.98   0
  11   2  -1   45.50    4.75   0
 -11  -2   1   40.30    5.13   0
 -10  -2   1    8.75    4.52   0
  10  -2  -1   12.13    4.30   0
 -10   2   1   11.82    3.37   0
  10   2  -1    8.83    4.10   0
   9  -2  -1   -0.68    4.17   0
  -9  -2   1    1.40    4.19   0
  -9   2   1    0.74    4.23   0
   9   2  -1    2.27    3.99   0
  -8  -2   1    7.51    4.24   0
  -8   2   1    6.01    3.09   0
   8  -2  -1    9.74    4.09   0
   8   2  -1    7.52    4.12   0
   7  -2  -1    5.85    3.79   0
  -7   2   1    7.44    3.99   0
  -7  -2   1    8.03    3.96   0
   7   2  -1    7.36    3.81   0
  -6   2   1  479.00    6.97   0
   6   2  -1  479.20    8.26   0
   6  -2  -1  451.63    6.11   0
  -6  -2   1  453.94    8.37   0
  -5  -2   1  686.04   10.78   0
   5  -2  -1  668.83    7.30   0
  -5   2   1  756.55    8.22   0
   5   2  -1  690.36   10.54   0
  -4   2   1  136.04    4.31   0
   4  -2  -1  141.81    4.97   0
   4   2  -1  135.94    6.04   0
  -4  -2   1  124.16    6.11   0
   3   2  -1   22.69    5.43   0
  -3   2   1   21.73    4.19   0
  -3  -2   1   20.84    4.61   0
   3  -2  -1   22.27    4.13   0
   2   2  -1  101.64    7.03   0
  -2  -2   1  100.46    7.20   0
   2  -2  -1   96.67    4.24   0
   1  -2  -1 7686.18   31.02   0
   0  -2   1  209.05    8.04   0
   1  -2   1   44.33    5.53   0
  -1   2  -1   41.22    5.72   0
  -1  -2  -1   40.03    5.25   0
   1   2   1   41.81    5.12   0
  -2  -2  -1    4.13    4.30   0
  -2   2  -1    4.68    2.99   0
   2   2   1    3.56    4.16   0
   2  -2   1    3.23    4.21   0
   3  -2   1  103.77    4.93   0
  -3  -2  -1  109.21    5.62   0
   3   2   1  109.90    5.45   0
  -3   2  -1  111.52    4.22   0
  -4   2  -1  385.67    6.57   0
   4   2   1  372.02    7.44   0
   4  -2   1  352.17    5.83   0
  -4  -2  -1  364.46    7.49   0
  -5   2  -1  156.96    4.21   0
   5   2   1  156.79    5.34   0
  -5  -2  -1  151.38    5.48   0
   5  -2   1  143.37    4.01   0
  -6   2  -1   59.87    4.12   0
   6   2   1   63.99    4.28   0
  -6  -2  -1   58.01    4.59   0
   6  -2   1   59.57    4.16   0
  -7  -2  -1    3.56    3.84   0
   7  -2   1    0.83    2.74   0
   7   2   1    0.04    3.88   0
  -7   2  -1    0.16    4.09   0
  -8  -2  -1    1.04    4.16   0
   8  -2   1   -2.97    4.08   0
  -8   2  -1   -0.51    4.28   0
   8   2   1    2.35    4.04   0
   9   2   1    9.02    4.18   0
  -9   2  -1    7.16    3.23   0
   9  -2   1    2.24    4.23   0
  -9  -2  -1    6.23    4.32   0
 -10  -2  -1    2.78    4.59   0
  10  -2   1    5.72    4.49   0
  10   2   1    5.04    4.35   0
 -10   2  -1    1.42    4.67   0
 -11  -2  -1   10.86    4.90   0
  11  -2   1   15.66    4.67   0
  11   2   1   12.05    4.74   0
 -11   2  -1   17.75    4.81   0
  12   2   1    3.15    4.86   0
 -12  -2  -1    2.41    5.28   0
 -12   2  -1    0.07    5.23   0
  12  -2   1   -4.08    5.01   0
 -13  -2  -1    5.66    5.54   0
  13   2   1    3.08    5.29   0
 -13   2  -1    5.24    5.69   0
  13  -2   1    0.34    5.18   0
 -14   2  -1    3.05    4.60   0
  14  -2   1    4.68    4.16   0
  14   2   1    1.40    5.89   0
 -14  -2  -1    7.82    6.49   0
  13  -3  -1    0.98    3.77   0
 -13   3   1   -4.07    6.04   0
  13   3  -1   -0.07    5.60   0
 -13  -3   1    1.56    5.94   0
  12  -3  -1    1.12    5.17   0
 -12  -3   1    3.09    6.65   0
  12   3  -1   -1.00    4.96   0
 -12   3   1    1.17    5.49   0
  11   3  -1    1.52    6.09   0
  11  -3  -1    3.70    3.43   0
 -11   3   1    2.53    3.57   0
 -11  -3   1    3.05    5.29   0
 -10  -3   1    0.70    4.70   0
 -10   3   1   -2.46    4.81   0
  10   3  -1    0.01    4.40   0
  10  -3  -1    3.71    4.56   0
  -9  -3   1    2.98    4.28   0
  -9   3   1    0.81    3.17   0
   9   3  -1   -0.48    4.20   0
   9  -3  -1    3.13    4.30   0
  -8  -3   1   18.23    4.37   0
  -8   3   1   19.07    4.40   0
   8   3  -1   18.31    4.03   0
   8  -3  -1   13.90    4.38   0
  -7  -3   1   26.93    4.38   0
  -7   3   1   25.86    4.45   0
   7   3  -1   28.89    4.99   0
   7  -3  -1   26.49    4.18   0
  -6   3   1   53.89    3.41   0
  -6  -3   1   53.44    5.41   0
   6   3  -1   54.76    4.52   0
   6  -3  -1   54.65    4.19   0
  -5  -3   1  133.11    6.59   0
   5   3  -1  136.21    5.65   0
  -5   3   1  154.57    5.00   0
   5  -3  -1  139.90    4.75   0
  -4   3   1   15.44    3.96   0
   4  -3  -1   13.81    4.06   0
   4   3  -1   12.03    4.24   0
  -4  -3   1   13.71    4.52   0
  -3  -3   1   16.57    4.07   0
   3  -3  -1   21.03    4.10   0
  -2  -3   1    6.08    4.08   0
   2  -3  -1    4.76    4.02   0
   1  -3  -1    2.47    4.22   0
  -1  -3   1    0.64    4.39   0
   0  -3   1    3.99    4.32   0
  -1  -3  -1   39.64    4.27   0
   1  -3   1   40.01    4.43   0
  -2  -3  -1  121.78    5.27   0
   2  -3   1  129.48    5.02   0
   2   3   1  126.33    5.15   0
  -2   3  -1  118.19    4.29   0
  -3   3  -1   82.55    3.81   0
   3  -3   1   85.98    3.76   0
  -3  -3  -1   79.09    4.71   0
   3   3   1   82.64    4.68   0
   4  -3   1  123.95    4.92   0
  -4  -3  -1  119.80    5.12   0
   4   3   1  121.90    4.90   0
  -4   3  -1  126.79    4.08   0
   5  -3   1   48.45    4.09   0
   5   3   1   47.56    4.11   0
  -5   3  -1   53.40    4.29   0
  -5  -3  -1   45.99    4.33   0
   6  -3   1    2.45    2.63   0
  -6  -3  -1    3.55    3.70   0
  -6   3  -1    2.20    3.68   0
   6   3   1    1.03    3.59   0
   7   3   1    0.03    3.98   0
   7  -3   1    4.31    3.88   0
  -7   3  -1   -0.74    4.24   0
  -7  -3  -1    1.20    4.32   0
   8   3   1   12.22    4.08   0
  -8   3  -1   11.13    3.31   0
   8  -3   1    9.65    3.20   0
  -8  -3  -1    9.67    4.38   0
  -9   3  -1   81.88    3.68   0
   9   3   1   77.29    4.85   0
   9  -3   1   80.17    4.72   0
  -9  -3  -1   74.62    5.07   0
  10   3   1   11.99    4.44   0
 -10  -3  -1   11.02    4.72   0
  10  -3   1    7.21    4.72   0
 -10   3  -1   11.32    3.53   0
 -11  -3  -1    2.48    4.77   0
  11  -3   1    2.47    4.64   0
 -11   3  -1    3.98    5.22   0
  11   3   1    4.26    4.62   0
 -12   3  -1    1.48    5.35   0
  12  -3   1    3.59    3.71   0
  12   3   1    2.80    4.96   0
 -12  -3  -1    2.41    6.55   0
  13   3   1    1.43    5.54   0
 -13  -3  -1   -0.53    6.07   0
  13  -3   1    0.90    4.04   0
 -13   3  -1    1.26    4.04   0
 -13  -4   1    3.94    7.95   0
  13   4  -1    1.42    5.73   0
  13  -4  -1   -3.68    5.83   0
  12  -4  -1    4.56    5.49   0
 -12  -4   1    2.24    5.86   0
  12   4  -1    2.60    5.23   0
 -11  -4   1   10.84    5.49   0
  11   4  -1   11.18    4.82   0
  11  -4  -1    6.54    5.09   0
 -11   4   1   17.09    5.39   0
  10   4  -1    2.17    4.56   0
 -10  -4   1    3.03    4.87   0
  10  -4  -1    6.24    4.57   0
 -10   4   1    0.13    4.84   0
   9  -4  -1    0.77    3.20   0
   9   4  -1   -0.95    5.27   0
  -9  -4   1    1.32    5.72   0
  -9   4   1   -1.06    4.81   0
   8  -4  -1    1.68    4.04   0
  -8  -4   1    1.13    4.59   0
   8   4  -1    2.16    4.09   0
  -8   4   1    3.64    2.98   0
  -7   4   1   21.36    4.27   0
   7   4  -1   23.79    4.25   0
   7  -4  -1   27.26    4.16   0
  -7  -4   1   21.15    5.29   0
  -6  -4   1    3.16    5.01   0
  -6   4   1    2.14    3.90   0
   6   4  -1    1.22    3.76   0
   6  -4  -1    5.75    3.85   0
   5  -4  -1   15.92    2.67   0
  -5  -4   1   17.73    5.26   0
   5   4  -1   15.47    4.11   0
   4  -4  -1   33.18    2.84   0
  -4  -4   1   33.96    5.19   0
   3  -4  -1   24.25    2.98   0
  -3  -4   1   23.37    4.00   0
  -2  -4   1   66.00    4.50   0
   2  -4  -1   67.35    4.58   0
  -1  -4   1  535.22    8.66   0
   1  -4  -1  565.85    7.91   0
  -1  -4   1  529.42    7.80   0
   0  -4  -1   29.72    4.25   0
   0  -4  -1   24.13    2.86   0
   0  -4   1   29.99    4.50   0
   1  -4   1  205.48    5.79   0
  -1  -4  -1  195.83    4.77   0
   2  -4   1   29.56    4.11   0
  -2  -4  -1   30.24    3.99   0
  -3   4  -1   65.45    4.61   0
   3  -4   1   69.86    3.47   0
  -3  -4  -1   68.26    4.44   0
   4  -4   1  296.92    5.05   0
  -4   4  -1  305.37    5.18   0
   4   4   1  308.97    6.50   0
  -4  -4  -1  295.07    6.56   0
   5   4   1   -0.67    3.55   0
  -5   4  -1    5.02    4.05   0
  -5  -4  -1    3.41    3.84   0
   5  -4   1    2.51    3.92   0
   6   4   1    2.15    3.70   0
  -6  -4  -1   -0.08    3.92   0
  -6   4  -1   -1.81    3.84   0
   6  -4   1   -2.03    3.78   0
   7  -4   1   10.02    2.99   0
  -7   4  -1    8.97    3.00   0
  -7  -4  -1    7.60    4.25   0
   7   4   1    7.07    3.75   0
  -8   4  -1    8.90    3.04   0
   8  -4   1    9.44    4.28   0
  -8  -4  -1    7.84    4.46   0
   8   4   1   10.94    5.10   0
   9   4   1    6.35    4.56   0
  -9  -4  -1    7.60    4.80   0
   9  -4   1    9.71    4.68   0
  -9   4  -1    6.26    4.64   0
 -10  -4  -1   22.80    5.44   0
  10  -4   1   21.19    4.80   0
 -10   4  -1   30.02    4.78   0
  10   4   1   21.22    4.99   0
  11   4   1   -0.21    4.83   0
 -11  -4  -1    3.60    5.29   0
  11  -4   1    2.52    3.67   0
 -11   4  -1    7.35    5.47   0
 -12   4  -1    0.85    3.74   0
  12  -4   1   -1.54    3.96   0
  12   4   1    1.87    5.33   0
 -12  -4  -1   -2.63    5.73   0
  13   4   1    1.79    5.82   0
 -13   4  -1    5.25    6.33   0
  13  -4   1    2.33    4.20   0
 -13  -4  -1    0.84    6.34   0
 -12  -5   1    3.74    7.86   0
  12  -5  -1   -6.18    4.24   0
  12   5  -1    1.53    6.77   0
 -11  -5   1    0.42    6.99   0
  11   5  -1    3.69    6.27   0
  11  -5  -1    7.56    5.37   0
  10   5  -1   10.74    5.63   0
  10  -5  -1   10.79    3.55   0
 -10  -5   1   10.02    6.42   0
  -9  -5   1    1.75    4.95   0
   9  -5  -1    3.50    4.56   0
   9   5  -1    2.54    5.36   0
   8  -5  -1    8.52    3.27   0
   8   5  -1    8.39    5.05   0
  -8  -5   1    9.17    5.75   0
   7  -5  -1   16.35    4.23   0
  -7  -5   1   14.58    5.62   0
  -6  -5   1    1.77    5.24   0
   6  -5  -1    6.56    3.91   0
  -5  -5   1    7.43    4.10   0
   5  -5  -1   10.47    4.19   0
   4  -5  -1    4.43    4.21   0
  -4  -5   1    7.39    4.01   0
  -3  -5   1    2.66    3.79   0
   3  -5  -1    3.19    2.73   0
  -3  -5   1    0.17    4.05   0
  -2  -5   1    2.58    3.59   0
  -2  -5   1    2.66    3.82   0
   2  -5  -1   -0.37    3.84   0
  -1  -5   1    0.98    3.32   0
  -1  -5   1    0.98    4.03   0
   1  -5  -1    1.28    4.06   0
   0  -5  -1    0.35    2.81   0
   0  -5   1    1.28    2.82   0
   0  -5  -1    0.72    3.65   0
  -1  -5  -1   60.05    4.12   0
   1  -5   1   58.91    4.51   0
   2  -5   1    0.40    3.90   0
  -2  -5  -1    1.12    3.71   0
   3  -5   1    9.04    3.97   0
  -3  -5  -1    9.35    3.71   0
   4  -5   1   70.23    3.64   0
  -4  -5  -1   72.40    4.76   0
  -5  -5  -1    8.80    4.14   0
  -5   5  -1    9.28    4.37   0
   5  -5   1    4.74    4.21   0
   6  -5   1   10.98    2.94   0
   6   5   1   12.67    3.68   0
  -6   5  -1    9.62    2.99   0
  -6  -5  -1   13.63    4.10   0
  -7   5  -1    4.67    4.46   0
  -7  -5  -1    4.33    4.26   0
   7   5   1    3.98    4.94   0
   7  -5   1    3.80    4.25   0
   8  -5   1    8.66    4.41   0
  -8  -5  -1   11.34    5.74   0
   8   5   1    6.78    4.45   0
  -8   5  -1   12.91    4.54   0
   9  -5   1    4.49    4.56   0
  -9   5  -1   16.82    4.63   0
  -9  -5  -1    7.88    6.27   0
   9   5   1    7.65    4.57   0
 -10   5  -1   -1.90    3.60   0
  10   5   1    1.19    4.74   0
  10  -5   1   -0.11    3.66   0
 -10  -5  -1    1.18    6.42   0
  11   5   1    4.83    5.21   0
 -11   5  -1   12.63    5.40   0
 -11  -5  -1    1.25    5.81   0
  11  -5   1    6.25    3.64   0
 -12  -5  -1    1.71    6.27   0
  12  -5   1    0.39    4.19   0
  12   5   1    1.82    6.77   0
 -12   5  -1   -0.48    4.25   0
 -11  -6   1    2.05    9.99   0
  11  -6  -1    3.36    5.58   0
  10  -6  -1    3.74    5.29   0
 -10  -6   1    3.90    7.97   0
  -9  -6   1    2.37    7.41   0
   9  -6  -1    0.95    3.53   0
  -8  -6   1    2.22    6.19   0
   8  -6  -1    6.29    4.72   0
  -7  -6   1    2.27    5.58   0
   7  -6  -1    2.22    4.52   0
  -6  -6   1    5.24    5.30   0
   6  -6  -1    4.82    4.60   0
   5  -6  -1   10.76    3.06   0
  -5  -6   1   10.80    4.51   0
  -4  -6   1   12.51    4.25   0
   4  -6  -1   10.71    4.52   0
  -4  -6   1   14.30    5.31   0
  -3  -6   1    8.35    4.08   0
   3  -6  -1   15.17    4.41   0
  -3  -6   1   10.20    4.05   0
  -2  -6   1   82.00    5.26   0
  -2  -6   1   77.51    4.63   0
   2  -6  -1   75.55    4.72   0
  -1  -6   1   -1.78    4.02   0
  -1  -6   1    1.99    4.46   0
   1  -6  -1    2.47    4.08   0
   0  -6  -1    3.04    3.49   0
   0  -6  -1    4.10    4.14   0
   0  -6   1    1.34    3.09   0
  -1  -6  -1    6.22    4.41   0
  -1  -6  -1    6.65    4.00   0
   1  -6   1    4.01    4.01   0
  -2  -6  -1   -1.30    4.02   0
   2  -6   1    1.47    2.88   0
  -2  -6  -1    0.95    4.40   0
   3  -6   1   20.94    4.65   0
  -3  -6  -1   19.14    4.28   0
   4  -6   1    4.37    4.35   0
  -4  -6  -1    2.88    3.92   0
  -5  -6  -1    3.62    4.19   0
   5  -6   1    8.43    4.37   0
   6  -6   1   -1.90    4.45   0
  -6  -6  -1    2.54    5.59   0
   7  -6   1    2.37    3.13   0
  -7  -6  -1    0.79    4.43   0
   8  -6   1    4.60    3.23   0
  -8  -6  -1   10.35    5.29   0
   9  -6   1    0.62    3.35   0
  -9  -6  -1   -0.57    5.12   0
 -10  -6  -1    3.15    5.69   0
  10  -6   1    2.82    3.65   0
  10   6   1    2.09    5.06   0
 -11  -6  -1    0.90    6.17   0
  11   6   1    2.98    6.65   0
  11  -6   1   -4.87    3.95   0
  10  -7  -1    3.78    5.82   0
   9  -7  -1    2.06    3.68   0
  -9  -7   1    1.83   10.35   0
  -9  -7   1    1.34    9.98   0
  -8  -7   1    3.17    7.55   0
  -8  -7   1    3.51    7.98   0
   8  -7  -1    0.54    3.62   0
   7  -7  -1    0.90    3.45   0
  -7  -7   1    1.10    6.05   0
  -7  -7   1    1.37    6.31   0
  -6  -7   1    2.64    5.90   0
  -6  -7   1    0.60    6.28   0
   6  -7  -1    5.78    4.62   0
  -5  -7   1    2.77    4.55   0
   5  -7  -1    4.67    4.79   0
  -5  -7   1   -0.05    4.93   0
   4  -7  -1    2.31    4.65   0
  -4  -7   1    0.89    5.57   0
  -4  -7   1   -0.00    4.82   0
  -3  -7   1    1.40    5.15   0
  -3  -7   1    9.05    4.86   0
   3  -7  -1    3.33    3.02   0
  -2  -7   1    4.06    4.45   0
   2  -7  -1    2.95    4.37   0
  -2  -7   1    3.20    4.11   0
  -1  -7   1   -4.97    4.61   0
  -1  -7   1    2.09    3.96   0
   1  -7  -1    1.48    3.62   0
   1  -7  -1   -0.54    4.06   0
   0  -7  -1    9.95    4.04   0
   0  -7   1    6.88    3.95   0
   0  -7  -1   10.35    4.15   0
   0  -7   1    9.06    4.48   0
  -1  -7  -1   -0.24    3.91   0
  -1  -7  -1    2.64    4.52   0
   1  -7   1    1.21    2.86   0
  -2  -7  -1   10.22    4.44   0
   2  -7   1   11.81    4.33   0
  -2  -7  -1    9.63    4.18   0
   3  -7   1   18.44    4.45   0
  -3  -7  -1   15.36    4.30   0
  -3  -7  -1   13.65    4.84   0
   4  -7   1    0.05    4.68   0
  -4  -7  -1    1.12    4.47   0
  -4  -7  -1    1.72    4.72   0
   5  -7   1    2.35    4.78   0
  -5  -7  -1    3.28    5.54   0
   6  -7   1   11.62    4.89   0
  -6  -7  -1    7.46    4.91   0
   7  -7   1   -1.36    3.59   0
  -7  -7  -1    1.34    5.01   0
  -8  -7  -1    3.52    6.54   0
   8  -7   1    2.92    3.84   0
  -9  -7  -1    1.26    7.08   0
   9  -7   1    2.71    5.25   0
  10  -7   1   -0.04    5.67   0
 -10  -7  -1    1.95    7.37   0
   9  -8  -1   -1.29    4.21   0
  -8  -8   1    1.07   10.71   0
   8  -8  -1    1.45    3.94   0
  -8  -8   1    0.36   10.31   0
  -7  -8   1    0.58    6.70   0
  -7  -8   1   -0.21    8.01   0
   7  -8  -1    4.70    3.97   0
  -6  -8   1    1.10    6.61   0
   6  -8  -1    2.25    3.61   0
  -6  -8   1    2.69    6.72   0
   5  -8  -1   -2.37    5.12   0
  -5  -8   1   -0.66    6.66   0
  -5  -8   1    1.05    6.12   0
   4  -8  -1   19.06    5.02   0
  -4  -8   1   17.90    5.11   0
  -4  -8   1   20.70    5.88   0
  -3  -8   1    4.10    5.03   0
  -3  -8   1    4.90    4.70   0
   3  -8  -1    4.23    5.05   0
  -2  -8   1    0.87    4.32   0
   2  -8  -1    2.97    4.23   0
   2  -8  -1    5.43    4.78   0
  -2  -8   1    2.20    4.98   0
   1  -8  -1    0.85    4.26   0
   1  -8  -1    1.71    3.33   0
  -1  -8   1    4.30    4.37   0
  -1  -8   1    0.91    4.88   0
   0  -8  -1    2.76    4.81   0
   0  -8   1    5.53    4.79   0
   0  -8  -1    0.94    4.27   0
   0  -8   1    1.91    4.41   0
   1  -8   1    5.57    3.12   0
  -1  -8  -1    9.29    4.93   0
  -1  -8  -1    7.93    4.41   0
   1  -8   1    8.33    3.47   0
   2  -8   1   -0.56    4.83   0
  -2  -8  -1    6.64    4.43   0
  -2  -8  -1    3.92    3.47   0
   3  -8   1   -0.80    4.74   0
  -3  -8  -1    0.09    4.53   0
  -3  -8  -1   -0.69    4.89   0
   4  -8   1    4.09    4.83   0
  -4  -8  -1   -0.60    4.77   0
  -4  -8  -1    1.06    4.82   0
  -5  -8  -1   -0.21    5.65   0
  -5  -8  -1    2.12    5.13   0
   5  -8   1    0.97    5.01   0
   6  -8   1   11.26    5.35   0
  -6  -8  -1    6.99    7.11   0
  -6  -8  -1    5.08    5.48   0
  -7  -8  -1    0.07    5.65   0
   7  -8   1    2.04    4.07   0
  -7  -8  -1   -0.09    7.47   0
  -8  -8  -1    1.39    5.92   0
  -8  -8  -1    3.98    7.68   0
   8  -8   1    3.43    5.67   0
  -9  -8  -1    1.84    8.26   0
  -9  -8  -1    0.45    7.89   0
   9  -8   1    1.14    5.97   0
   7  -9  -1   -2.65    4.34   0
  -7  -9   1    0.66    9.22   0
  -7  -9   1    0.83    9.93   0
  -6  -9   1    0.30    7.51   0
   6  -9  -1   -0.25    3.88   0
  -6  -9   1    0.98    7.06   0
   5  -9  -1    8.56    5.78   0
  -5  -9   1    5.39    6.94   0
  -5  -9   1    5.80    7.23   0
  -4  -9   1    0.49    5.82   0
  -4  -9   1    0.60    5.49   0
   4  -9  -1    2.28    3.22   0
   4  -9  -1    1.66    3.80   0
  -3  -9   1    1.23    5.30   0
  -3  -9   1   -0.52    7.01   0
   3  -9  -1    1.20    5.58   0
   3  -9  -1    6.83    3.52   0
  -2  -9   1    3.01    5.34   0
   2  -9  -1    3.46    4.87   0
   2  -9  -1    0.43    5.26   0
  -2  -9   1    0.41    4.76   0
   1  -9  -1   -1.17    5.31   0
  -1  -9   1    1.81    5.20   0
  -1  -9   1    2.96    4.57   0
   1  -9  -1    1.42    4.57   0
   0  -9  -1    0.34    5.32   0
   0  -9   1    2.41    4.54   0
   0  -9   1    1.48    5.18   0
   0  -9  -1    3.17    3.47   0
  -1  -9  -1    3.30    5.29   0
  -1  -9  -1   -3.87    4.77   0
   1  -9   1   -1.34    3.44   0
   1  -9   1    1.00    5.43   0
   2  -9   1    9.09    5.38   0
  -2  -9  -1    2.68    5.45   0
   2  -9   1   -1.45    4.80   0
  -2  -9  -1   -0.58    4.91   0
  -3  -9  -1    1.93    5.80   0
  -3  -9  -1   -1.19    5.17   0
   3  -9   1    4.82    5.28   0
   4  -9   1    3.24    5.40   0
  -4  -9  -1   -0.33    6.72   0
  -4  -9  -1    1.55    5.88   0
  -5  -9  -1    1.17    5.68   0
   5  -9   1    0.15    5.75   0
  -5  -9  -1    1.20    6.03   0
   6  -9   1   -1.96    4.19   0
  -6  -9  -1    2.15    6.37   0
  -6  -9  -1    1.52    7.32   0
  -7  -9  -1    0.89    6.27   0
   3 -10  -1   -2.70    5.78   0
   3 -10  -1    0.41    4.25   0
  -3 -10   1    2.98    6.42   0
  -3 -10   1    0.99    7.38   0
   2 -10  -1    0.70    6.19   0
  -2 -10   1   -0.21    6.17   0
  -2 -10   1    1.16    5.73   0
   2 -10  -1    0.35    3.87   0
   1 -10  -1   -0.78    4.30   0
  -1 -10   1    0.42    5.62   0
  -1 -10   1    0.35    5.99   0
   1 -10  -1   -0.61    3.72   0
   0 -10   1    7.31    6.12   0
   0 -10   1   -0.52    5.43   0
   0 -10  -1    1.49    6.01   0
   0 -10  -1    3.11    3.85   0
  -1 -10  -1   -0.98    6.12   0
   1 -10   1    1.77    4.36   0
  -1 -10  -1    2.96    5.72   0
   1 -10   1    2.49    5.50   0
  -2 -10  -1   -0.88    6.37   0
  -2 -10  -1    2.72    5.67   0
   2 -10   1    1.23    6.13   0
   2 -10   1   -3.31    5.50   0
   3 -10   1   -1.53    6.08   0
  -3 -10  -1    2.07    6.38   0
  -3 -10  -1   -1.59    5.95   0
   3 -10   1    5.34    3.91   0
  14   0  -2    4.20    4.07   0
 -14   0   2   -2.93    4.23   0
  12   0  -2    6.79    4.89   0
 -12   0   2    7.33    3.70   0
 -10   0   2   40.52    4.72   0
  10   0  -2   38.67    4.71   0
  -8   0   2   65.43    3.70   0
   8   0  -2   61.65    4.46   0
  -6   0   2 1634.77   12.41   0
   6   0  -2 1663.56   12.48   0
  -4   0   2    3.06    4.13   0
   4   0  -2    2.79    4.08   0
  -2   0   2 2276.90   23.96   0
   2   0  -2 2402.95   24.17   0
   0   0  -2 3960.57   35.95   0
   0   0   2 3998.20   35.38   0
  -2   0  -2 1536.13   15.66   0
   2   0   2 1495.89   15.07   0
   4   0   2  324.74    6.67   0
  -4   0  -2  316.39    6.05   0
   6   0   2   17.65    4.05   0
  -6   0  -2   14.72    3.01   0
  -8   0  -2   33.63    3.24   0
   8   0   2   23.08    3.11   0
  10   0   2  235.58    5.62   0
 -10   0  -2  249.76    5.86   0
  12   0   2    4.61    4.78   0
 -12   0  -2    3.76    3.53   0
 -14   0  -2    2.66    6.21   0
  14   0   2   -3.56    5.55   0
  14  -1  -2    2.21    5.62   0
 -14   1   2    0.33    6.21   0
 -14  -1   2    1.73    4.35   0
  14   1  -2   -0.50    5.72   0
 -13   1   2   -0.03    5.70   0
 -13  -1   2   -3.50    5.68   0
  13   1  -2    2.93    5.23   0
  13  -1  -2   -1.83    3.80   0
 -12   1   2    4.43    5.22   0
  12   1  -2    2.64    4.94   0
 -12  -1   2    5.44    3.87   0
  12  -1  -2   10.82    4.84   0
  11   1  -2   16.40    4.61   0
 -11  -1   2   20.82    4.88   0
  11  -1  -2   22.27    4.70   0
 -11   1   2   17.91    5.05   0
 -10   1   2    0.03    4.52   0
 -10  -1   2    5.17    4.30   0
  10   1  -2    4.65    4.24   0
  10  -1  -2    2.82    3.05   0
  -9  -1   2    9.55    3.27   0
   9  -1  -2   11.11    3.99   0
   9   1  -2   12.47    4.40   0
  -9   1   2   12.33    4.26   0
   8  -1  -2    2.57    2.85   0
  -8   1   2    2.05    3.94   0
  -8  -1   2    0.54    4.14   0
   8   1  -2    1.05    4.23   0
  -7   1   2    6.61    2.97   0
  -7  -1   2    3.91    3.90   0
   7   1  -2    6.90    3.72   0
   7  -1  -2    4.46    3.95   0
   6  -1  -2  131.31    4.95   0
   6   1  -2  144.62    5.49   0
  -6   1   2  151.24    4.38   0
  -6  -1   2  151.87    5.72   0
   5  -1  -2   34.39    3.23   0
  -5  -1   2   34.05    4.46   0
   5   1  -2   36.66    4.36   0
  -5   1   2   36.01    3.33   0
  -4   1   2  258.87    6.36   0
   4   1  -2  242.99    7.61   0
  -4  -1   2  243.96    7.77   0
   4  -1  -2  249.75    5.67   0
   3   1  -2  313.02   10.54   0
   3  -1  -2  319.74    6.64   0
  -3  -1   2  321.93   10.95   0
  -3   1   2  308.02    6.91   0
   2   1  -2 1510.20   34.16   0
   2  -1  -2 1512.72   14.83   0
   0  -1  -2  387.81    9.49   0
   0  -1   2  405.82   12.29   0
   0   1  -2  406.30   12.30   0
   0   1   2  420.10    9.72   0
  -1  -1  -2  138.83    6.00   0
   1   1   2  144.25    6.79   0
  -1   1  -2  138.23    7.12   0
   1  -1   2  140.64    7.15   0
  -2  -1  -2  583.45   10.35   0
   2  -1   2  578.34    9.31   0
   2   1   2  587.14   10.49   0
  -2   1  -2  545.90    9.16   0
  -3   1  -2   10.31    3.00   0
   3   1   2    8.41    4.44   0
   3  -1   2   10.60    3.00   0
  -3  -1  -2    7.56    3.25   0
   4  -1   2   66.26    3.55   0
   4   1   2   65.49    4.55   0
  -4  -1  -2   60.56    4.49   0
  -4   1  -2   66.92    3.58   0
  -5   1  -2  152.53    5.01   0
   5   1   2  138.05    5.09   0
   5  -1   2  148.68    4.21   0
  -5  -1  -2  143.72    5.25   0
  -6  -1  -2   48.37    4.18   0
   6  -1   2   44.35    3.23   0
   6   1   2   45.99    4.25   0
  -6   1  -2   44.40    4.27   0
   7  -1   2    0.77    3.72   0
  -7  -1  -2   -0.17    2.66   0
   7   1   2   -0.54    2.62   0
  -7   1  -2   -1.78    2.65   0
  -8  -1  -2    2.16    4.02   0
   8  -1   2    1.21    2.95   0
   8   1   2   -0.52    3.80   0
  -8   1  -2    6.89    3.85   0
  -9   1  -2    0.31    4.22   0
   9   1   2    1.33    3.96   0
  -9  -1  -2   -0.80    2.86   0
   9  -1   2    1.25    4.24   0
  10  -1   2    9.30    4.26   0
  10   1   2    1.27    4.38   0
 -10   1  -2    1.06    4.39   0
 -10  -1  -2    3.36    3.11   0
 -11   1  -2   -1.94    4.54   0
  11   1   2    1.80    4.48   0
 -11  -1  -2    0.37    3.29   0
  11  -1   2    1.34    4.37   0
  12   1   2   -0.09    3.41   0
  12  -1   2    4.54    3.17   0
 -12   1  -2    4.14    5.05   0
 -12  -1  -2   -1.35    5.17   0
 -13  -1  -2    0.48    5.52   0
  13   1   2   -1.57    3.56   0
  13  -1   2    0.76    5.20   0
 -13   1  -2    2.77    3.75   0
  14  -1   2   10.07    5.52   0
 -14  -1  -2   -0.05    4.40   0
 -14   1  -2   -0.03    4.42   0
  14   1   2    2.44    5.97   0
  14   2  -2    3.99    5.77   0
  14  -2  -2    3.78    5.91   0
 -14  -2   2    3.28    6.52   0
  13   2  -2    2.78    5.21   0
 -13  -2   2   -1.40    6.04   0
  13  -2  -2   -0.43    3.63   0
 -13   2   2   -0.90    5.39   0
  12  -2  -2    4.62    4.80   0
  12   2  -2    4.36    4.79   0
 -12   2   2    4.42    3.78   0
 -12  -2   2    3.41    5.17   0
 -11   2   2   15.13    4.96   0
  11   2  -2   18.60    4.74   0
 -11  -2   2   19.00    5.03   0
  11  -2  -2   19.41    4.66   0
 -10   2   2    7.54    4.50   0
  10   2  -2    1.97    4.25   0
  10  -2  -2    2.48    4.21   0
 -10  -2   2    5.25    5.87   0
  -9  -2   2   10.81    4.50   0
   9  -2  -2   12.66    4.17   0
  -9   2   2    8.15    4.36   0
   9   2  -2   13.29    4.98   0
   8   2  -2   31.96    4.34   0
   8  -2  -2   28.59    4.12   0
  -8   2   2   30.45    4.43   0
  -8  -2   2   29.13    5.50   0
   7  -2  -2    8.00    3.81   0
   7   2  -2    9.64    4.83   0
  -7   2   2    5.98    3.88   0
  -7  -2   2    7.26    3.89   0
  -6   2   2  296.53    6.11   0
   6  -2  -2  268.99    5.87   0
  -6  -2   2  278.59    8.05   0
   6   2  -2  263.89    7.60   0
   5   2  -2  217.89    7.26   0
  -5   2   2  229.86    5.70   0
  -5  -2   2  209.76    6.92   0
   5  -2  -2  214.25    4.73   0
  -4  -2   2   21.23    5.29   0
  -4   2   2   23.98    4.12   0
   4   2  -2   21.92    5.14   0
   4  -2  -2   25.58    4.30   0
   3   2  -2  301.20   11.48   0
  -3  -2   2  297.43   11.95   0
   3  -2  -2  305.87    6.00   0
   2  -2  -2 1207.43   11.32   0
  -2  -2   2 1077.14   20.84   0
  -1  -2   2 9999.99   53.17   0
   0  -2  -2  260.42    7.00   0
   0  -2   2  262.89    8.60   0
   0   2  -2  277.31    8.79   0
  -1  -2  -2   75.45    5.39   0
   1  -2   2   72.98    5.52   0
   1   2   2   73.13    5.26   0
  -1   2  -2   69.73    5.66   0
  -2   2  -2   10.90    3.05   0
  -2  -2  -2   13.34    4.28   0
   2  -2   2    8.87    3.05   0
   2   2   2   12.26    4.17   0
   3  -2   2   78.42    4.67   0
  -3  -2  -2   87.37    4.90   0
  -3   2  -2   87.53    4.73   0
   3   2   2   95.02    4.91   0
  -4  -2  -2 1881.52   13.69   0
   4   2   2 1852.37   13.67   0
   4  -2   2 1840.99   11.99   0
  -4   2  -2 1874.13   12.22   0
   5   2   2   25.06    4.10   0
  -5   2  -2   29.03    4.10   0
  -5  -2  -2   24.81    4.10   0
   5  -2   2   31.15    2.91   0
  -6   2  -2   79.51    4.44   0
   6   2   2   77.97    4.54   0
   6  -2   2   74.29    3.51   0
  -6  -2  -2   75.68    4.45   0
  -7  -2  -2   14.57    3.87   0
   7   2   2   11.61    2.78   0
   7  -2   2   11.69    2.82   0
  -7   2  -2   13.12    4.04   0
  -8   2  -2   11.68    4.37   0
   8   2   2   12.86    2.74   0
  -8  -2  -2   13.33    4.24   0
   8  -2   2    8.03    4.35   0
  -9   2  -2  159.94    4.24   0
  -9  -2  -2  177.53    5.48   0
   9  -2   2  171.38    5.22   0
   9   2   2  180.05    5.30   0
  10  -2   2   32.91    4.72   0
 -10   2  -2   38.12    3.68   0
  10   2   2   41.03    4.41   0
 -10  -2  -2   36.19    4.91   0
 -11  -2  -2    3.96    4.88   0
  11   2   2    1.49    3.29   0
 -11   2  -2   -1.19    3.42   0
  11  -2   2    1.46    3.25   0
  12  -2   2   -0.83    3.65   0
 -12   2  -2   -0.69    3.73   0
 -12  -2  -2    3.38    5.13   0
  12   2   2    2.53    5.08   0
  13  -2   2    3.04    5.39   0
 -13  -2  -2    1.31    3.87   0
 -13   2  -2    5.07    5.76   0
  13   2   2   -2.04    5.62   0
  14  -2   2    8.15    6.19   0
 -14   2  -2    5.14    4.58   0
 -14  -2  -2    6.63    6.45   0
  14   2   2    9.10    5.94   0
  13  -3  -2    0.60    4.04   0
  13   3  -2    1.64    5.46   0
 -13  -3   2    3.96    6.34   0
  12  -3  -2    4.33    5.31   0
  12   3  -2    3.79    5.24   0
 -12   3   2    7.07    3.97   0
 -12  -3   2    7.15    5.65   0
 -11   3   2    9.28    5.03   0
  11  -3  -2    5.04    4.73   0
 -11  -3   2    7.43    5.31   0
  11   3  -2    9.29    5.95   0
  10   3  -2    1.41    5.38   0
  10  -3  -2    2.95    4.63   0
 -10  -3   2    4.47    5.63   0
 -10   3   2    6.09    4.90   0
   9   3  -2    2.35    4.25   0
   9  -3  -2    2.86    4.26   0
  -9  -3   2    1.76    4.49   0
  -9   3   2    0.02    4.34   0
  -8   3   2   18.11    3.30   0
   8   3  -2   20.55    5.24   0
   8  -3  -2   19.93    4.34   0
  -8  -3   2   17.99    4.74   0
   7  -3  -2   33.46    3.22   0
  -7  -3   2   34.17    4.61   0
  -7   3   2   40.36    4.58   0
   7   3  -2   36.06    5.13   0
   6  -3  -2    2.77    3.86   0
  -6  -3   2    0.99    5.12   0
   6   3  -2    0.96    4.77   0
  -6   3   2    3.53    3.89   0
  -5   3   2   90.47    3.71   0
   5   3  -2   90.46    6.11   0
  -5  -3   2   89.20    6.45   0
   5  -3  -2   85.49    4.46   0
   4   3  -2    7.53    5.25   0
  -4  -3   2    6.91    4.56   0
   4  -3  -2    8.45    4.06   0
   3  -3  -2   51.24    3.40   0
  -3  -3   2   56.92    5.58   0
  -2  -3   2  222.79    7.35   0
  -2  -3   2  232.16    8.13   0
   2  -3  -2  230.12    5.83   0
  -1  -3   2    3.52    4.42   0
   0  -3   2 1374.60   13.96   0
   0  -3  -2 1460.64   11.47   0
  -1   3  -2  157.37    5.74   0
   1  -3   2  160.42    5.54   0
  -1  -3  -2  155.80    5.27   0
  -2   3  -2   52.12    3.42   0
  -2  -3  -2   51.45    4.23   0
   2  -3   2   51.49    4.33   0
   2   3   2   54.27    4.07   0
   3   3   2   58.66    3.26   0
  -3   3  -2   60.94    3.50   0
   3  -3   2   54.34    3.33   0
  -3  -3  -2   60.58    4.30   0
  -4   3  -2  107.20    4.81   0
  -4  -3  -2  106.43    4.91   0
   4  -3   2  106.00    4.59   0
   4   3   2  114.32    4.88   0
   5   3   2  128.79    4.92   0
  -5   3  -2  125.43    4.62   0
  -5  -3  -2  125.25    5.07   0
   5  -3   2  126.83    3.67   0
  -6  -3  -2    4.29    3.81   0
  -6   3  -2    2.35    3.79   0
   6   3   2    3.89    2.67   0
   6  -3   2    1.10    2.74   0
   7  -3   2    1.21    2.97   0
  -7  -3  -2    0.47    4.11   0
   7   3   2   -1.87    4.02   0
  -7   3  -2   -1.60    2.94   0
   8  -3   2    4.87    4.23   0
  -8  -3  -2    3.68    4.34   0
   8   3   2    3.32    4.19   0
  -8   3  -2    2.12    3.21   0
  -9   3  -2   36.23    3.39   0
   9  -3   2   33.46    4.36   0
   9   3   2   32.71    4.44   0
  -9  -3  -2   31.30    4.53   0
  10  -3   2   89.75    3.98   0
 -10  -3  -2   93.24    5.32   0
 -10   3  -2   93.55    5.38   0
  10   3   2   84.24    5.04   0
  11  -3   2    4.07    3.55   0
 -11  -3  -2    1.72    4.96   0
 -11   3  -2    3.26    3.46   0
  11   3   2   -0.87    4.53   0
  12  -3   2    6.58    3.71   0
 -12  -3  -2    6.83    5.50   0
 -12   3  -2    7.65    3.78   0
  12   3   2    5.97    5.00   0
  13   3   2    1.75    5.67   0
 -13  -3  -2    0.48    6.16   0
  13  -3   2   -1.06    3.98   0
 -13   3  -2    2.08    4.33   0
 -13  -4   2   -3.31    7.94   0
  13  -4  -2    3.22    5.94   0
  13   4  -2    0.99    7.10   0
 -12  -4   2    7.90    7.10   0
  12   4  -2   10.68    5.28   0
  12  -4  -2   11.99    5.46   0
  11   4  -2    2.98    5.90   0
 -11  -4   2    4.13    6.65   0
  11  -4  -2    1.77    3.66   0
 -10  -4   2    7.73    5.28   0
  10  -4  -2    3.36    4.78   0
  10   4  -2    6.03    5.72   0
  -9  -4   2   12.41    5.74   0
   9  -4  -2    7.05    4.62   0
   9   4  -2   12.86    5.12   0
   8  -4  -2    1.44    4.16   0
   8   4  -2    3.34    4.19   0
  -8  -4   2    5.52    5.59   0
  -7  -4   2   50.39    6.18   0
   7   4  -2   50.67    5.68   0
   7  -4  -2   49.77    4.44   0
   6  -4  -2   34.92    3.30   0
   6   4  -2   35.78    5.16   0
  -6  -4   2   34.88    5.74   0
  -5  -4   2    5.75    5.14   0
   5  -4  -2    5.05    2.56   0
  -4  -4   2   34.79    5.45   0
   4  -4  -2   34.34    2.87   0
   3  -4  -2   38.56    4.19   0
  -3  -4   2   33.52    5.08   0
  -3  -4   2   31.80    4.62   0
  -2  -4   2  672.25    9.87   0
  -2  -4   2  653.60   10.36   0
   2  -4  -2  649.71    7.91   0
  -1  -4   2  533.37    8.88   0
   1  -4  -2  524.40    7.01   0
   0  -4  -2  631.75    7.70   0
   0  -4   2  637.15    8.85   0
   1  -4   2    3.97    2.80   0
  -1  -4  -2    3.27    3.52   0
   2  -4   2    0.99    3.93   0
  -2   4  -2    0.79    2.78   0
  -2  -4  -2    1.21    3.61   0
   3   4   2   90.39    4.42   0
   3  -4   2   94.87    3.67   0
  -3  -4  -2  100.81    4.78   0
  -3   4  -2  102.15    4.71   0
   4  -4   2  296.53    5.69   0
  -4  -4  -2  298.25    6.21   0
  -4   4  -2  295.21    5.23   0
   4   4   2  300.95    6.13   0
   5  -4   2   49.02    3.19   0
  -5   4  -2   52.34    4.29   0
  -5  -4  -2   43.90    4.23   0
   5   4   2   47.27    4.07   0
   6   4   2    2.46    4.01   0
  -6   4  -2   -0.13    2.79   0
   6  -4   2    0.75    2.89   0
  -6  -4  -2    0.49    4.11   0
   7  -4   2    0.74    2.77   0
   7   4   2    2.28    4.09   0
  -7  -4  -2   -0.18    4.27   0
  -7   4  -2   -0.91    2.83   0
  -8   4  -2    0.52    4.28   0
   8   4   2    4.66    4.03   0
   8  -4   2    2.03    4.14   0
  -8  -4  -2    3.45    4.34   0
  -9  -4  -2   16.42    4.88   0
   9  -4   2   16.35    4.57   0
   9   4   2   17.74    4.56   0
  -9   4  -2   15.97    3.43   0
 -10  -4  -2    4.26    5.00   0
 -10   4  -2    0.88    3.54   0
  10   4   2    2.04    4.57   0
  10  -4   2    3.06    4.84   0
  11  -4   2    6.61    3.65   0
 -11  -4  -2    5.12    5.20   0
  11   4   2    3.14    4.92   0
 -11   4  -2    2.82    5.35   0
  12  -4   2   -2.49    3.96   0
 -12   4  -2    3.14    4.14   0
  12   4   2    5.55    6.39   0
 -12  -4  -2    3.19    5.85   0
  13  -4   2   -1.38    4.08   0
 -13   4  -2    1.61    6.27   0
  13   4   2    1.72    5.72   0
 -13  -4  -2    0.95    6.29   0
  12   5  -2   -1.26    7.55   0
  12  -5  -2   -0.29    4.18   0
 -12  -5   2    0.85    8.83   0
  11   5  -2    0.03    7.05   0
  11  -5  -2   -3.36    5.42   0
 -11  -5   2    0.22    8.09   0
  10  -5  -2    1.33    3.48   0
 -10  -5   2   -0.28    7.38   0
  10   5  -2    1.55    6.40   0
  -9  -5   2    1.30    6.91   0
   9  -5  -2    0.76    3.20   0
  -8  -5   2    1.07    5.56   0
   8  -5  -2    2.39    4.52   0
  -7  -5   2    1.71    6.31   0
   7  -5  -2    1.72    4.07   0
  -6  -5   2   33.96    6.67   0
   6  -5  -2   25.67    4.23   0
   5  -5  -2   28.89    4.29   0
  -5  -5   2   27.99    5.38   0
   4  -5  -2    1.98    4.09   0
  -4  -5   2    4.95    5.05   0
  -4  -5   2    3.38    5.39   0
   3  -5  -2   15.98    3.04   0
  -3  -5   2   16.03    5.36   0
  -3  -5   2   17.99    4.62   0
  -2  -5   2   64.78    4.88   0
   2  -5  -2   62.26    3.53   0
  -2  -5   2   66.97    4.47   0
  -1  -5   2    1.83    3.87   0
   1  -5  -2    1.78    2.97   0
   0  -5  -2    4.28    3.64   0
   0  -5  -2    5.69    4.11   0
   0  -5   2    5.33    4.07   0
   1  -5   2   14.73    2.99   0
  -1  -5  -2   11.63    2.81   0
   2  -5   2    2.74    3.97   0
  -2  -5  -2    4.44    2.48   0
  -3  -5  -2   -2.03    3.85   0
   3  -5   2    1.54    2.80   0
   4  -5   2    6.55    4.09   0
  -4  -5  -2    5.61    4.02   0
  -4   5  -2    4.92    2.97   0
   5  -5   2    5.32    4.16   0
  -5   5  -2    4.96    4.28   0
   5   5   2    5.18    3.92   0
  -5  -5  -2    5.32    4.18   0
  -6   5  -2   -1.97    4.09   0
   6   5   2   -0.12    3.73   0
  -6  -5  -2    1.89    4.27   0
   6  -5   2   -5.07    3.98   0
   7   5   2    3.03    4.00   0
  -7  -5  -2   -0.11    4.39   0
  -7   5  -2    0.88    4.38   0
   7  -5   2    2.65    4.30   0
  -8  -5  -2    4.03    4.69   0
   8   5   2    6.82    4.44   0
   8  -5   2    3.72    4.40   0
  -8   5  -2    4.31    4.42   0
  -9  -5  -2    1.53    5.05   0
  -9   5  -2    5.88    3.35   0
   9   5   2    4.26    4.49   0
   9  -5   2    3.07    4.72   0
  10  -5   2   14.75    4.81   0
  10   5   2   15.20    5.00   0
 -10  -5  -2   11.69    5.35   0
 -10   5  -2   18.85    4.90   0
  11  -5   2   10.96    5.28   0
 -11  -5  -2    7.64    5.67   0
  11   5   2    3.69    5.12   0
 -11   5  -2    0.28    5.62   0
  12  -5   2    1.28    4.11   0
 -12  -5  -2    0.15    6.20   0
  12   5   2   -1.23    5.47   0
 -12   5  -2   -6.12    4.16   0
  11  -6  -2    5.17    5.76   0
  10  -6  -2   -1.60    3.67   0
   9  -6  -2    6.31    4.86   0
   8  -6  -2    0.77    4.63   0
  -8  -6   2    2.01    8.90   0
  -8  -6   2    0.76    7.80   0
  -7  -6   2   -0.41    6.85   0
  -7  -6   2    0.70    7.17   0
   7  -6  -2   -2.94    4.41   0
  -6  -6   2    0.17    5.33   0
   6  -6  -2    2.42    3.15   0
  -6  -6   2    1.70    6.42   0
  -5  -6   2   31.02    5.69   0
  -5  -6   2   31.55    6.15   0
   5  -6  -2   27.17    3.38   0
  -4  -6   2    4.02    4.23   0
  -4  -6   2    3.80    5.28   0
   4  -6  -2    2.57    4.21   0
   3  -6  -2    6.68    4.44   0
  -3  -6   2    6.15    5.10   0
  -3  -6   2    4.41    3.93   0
   2  -6  -2  103.13    4.05   0
  -2  -6   2   94.17    5.41   0
  -2  -6   2   90.01    4.93   0
  -1  -6   2   -1.11    4.24   0
   1  -6  -2    1.61    2.62   0
   1  -6  -2   -0.96    4.04   0
  -1  -6   2    5.60    3.83   0
   0  -6  -2   44.20    3.81   0
   0  -6   2   46.35    4.48   0
   0  -6  -2   52.73    4.24   0
  -1  -6  -2   49.62    4.61   0
  -1  -6  -2   45.86    3.21   0
   1  -6   2   43.02    4.45   0
   2  -6   2    7.45    4.04   0
  -2  -6  -2   11.19    3.92   0
   3  -6   2  111.03    5.25   0
  -3  -6  -2  108.22    5.01   0
  -4  -6  -2    4.03    4.10   0
   4  -6   2    2.21    3.00   0
   5  -6   2   20.05    3.19   0
  -5  -6  -2   20.48    4.48   0
  -6  -6  -2   10.13    4.73   0
   6  -6   2    8.26    3.19   0
  -7  -6  -2    4.12    4.51   0
  -7   6  -2   -1.08    3.34   0
   7  -6   2   -2.29    4.40   0
  -8   6  -2    4.12    3.59   0
   8  -6   2    4.60    4.80   0
  -8  -6  -2    8.21    4.58   0
   8   6   2    6.53    4.80   0
  -9   6  -2    0.46    3.65   0
   9   6   2    0.54    4.65   0
   9  -6   2   -0.27    4.78   0
  -9  -6  -2   -1.13    6.37   0
 -10  -6  -2   10.09    7.00   0
  10   6   2    7.34    5.22   0
  10  -6   2    8.26    3.82   0
  11   6   2    3.92    6.79   0
 -11  -6  -2    3.82    7.58   0
  11  -6   2    3.12    3.92   0
  10  -7  -2    2.36    5.71   0
   9  -7  -2   -0.83    3.67   0
   8  -7  -2    1.69    4.98   0
  -7  -7   2   -0.42    7.79   0
  -7  -7   2    1.20    8.15   0
   7  -7  -2    5.29    5.03   0
   6  -7  -2    4.56    3.21   0
  -6  -7   2    4.50    6.36   0
  -6  -7   2    2.21    6.98   0
  -5  -7   2    1.72    5.58   0
  -5  -7   2    0.08    5.78   0
   5  -7  -2   -0.85    4.78   0
   4  -7  -2   -1.70    4.68   0
  -4  -7   2    3.92    5.74   0
  -4  -7   2    2.74    5.38   0
  -3  -7   2    5.90    4.45   0
   3  -7  -2    6.20    4.47   0
  -3  -7   2    7.06    4.70   0
   2  -7  -2   13.93    3.77   0
   2  -7  -2    7.36    4.31   0
  -2  -7   2    7.25    4.45   0
  -2  -7   2   12.04    4.08   0
   1  -7  -2    2.65    4.12   0
  -1  -7   2   -0.84    2.80   0
   1  -7  -2    1.57    3.63   0
  -1  -7   2    2.67    4.38   0
   0  -7  -2   -2.47    4.55   0
   0  -7   2    2.70    4.39   0
   0  -7  -2    1.98    3.90   0
   0  -7   2    0.94    3.89   0
  -1  -7  -2    3.76    4.52   0
   1  -7   2    4.55    4.38   0
  -1  -7  -2    3.45    2.87   0
  -2  -7  -2   -0.32    3.26   0
  -2  -7  -2    0.58    4.09   0
   2  -7   2    0.44    4.34   0
   3  -7   2    7.79    4.37   0
  -3  -7  -2   15.80    4.21   0
  -4  -7  -2    0.09    4.22   0
   4  -7   2    1.86    2.85   0
   5  -7   2    2.07    4.74   0
  -5  -7  -2    2.48    4.51   0
   6  -7   2    3.22    3.34   0
  -6  -7  -2    0.84    5.93   0
  -7  -7  -2    1.61    4.95   0
   7  -7   2    4.76    5.09   0
  -8  -7  -2    2.78    5.48   0
   8  -7   2   17.18    5.14   0
  -9  -7  -2    1.20    5.54   0
   9  -7   2    0.49    3.80   0
 -10  -7  -2    2.67    6.37   0
  10  -7   2    4.10    4.29   0
   9  -8  -2   -0.12    4.19   0
   8  -8  -2   -1.56    4.10   0
  -7  -8   2    1.21    9.80   0
  -7  -8   2    1.67    9.97   0
   7  -8  -2    0.93    4.01   0
  -6  -8   2    1.98    6.58   0
  -6  -8   2   -0.43    7.75   0
   6  -8  -2    3.86    5.26   0
  -5  -8   2    7.63    5.43   0
  -5  -8   2    6.86    6.21   0
   5  -8  -2    6.10    5.37   0
  -4  -8   2   21.33    5.52   0
  -4  -8   2   18.29    5.31   0
   4  -8  -2   22.75    5.11   0
   3  -8  -2   -0.17    4.26   0
  -3  -8   2    2.93    4.83   0
  -3  -8   2    0.60    5.07   0
   3  -8  -2   -0.67    4.82   0
   2  -8  -2    0.47    4.83   0
   2  -8  -2    4.79    4.27   0
  -2  -8   2   -0.68    4.93   0
  -2  -8   2    5.08    4.43   0
  -1  -8   2    1.31    4.91   0
  -1  -8   2    2.03    4.56   0
   1  -8  -2    0.11    4.70   0
   1  -8  -2    3.10    2.95   0
   0  -8  -2    1.83    4.27   0
   0  -8   2   -0.20    4.33   0
   0  -8   2    0.46    3.54   0
   0  -8  -2    3.78    4.76   0
  -1  -8  -2   21.79    3.75   0
   1  -8   2   22.11    4.89   0
  -1  -8  -2   20.54    4.45   0
   2  -8   2    5.07    3.28   0
  -2  -8  -2    7.99    4.53   0
  -2  -8  -2    2.65    4.95   0
  -3  -8  -2    6.87    5.23   0
  -3  -8  -2    1.49    4.64   0
   3  -8   2    2.53    3.32   0
  -4  -8  -2    1.06    4.62   0
  -4  -8  -2    0.90    5.29   0
   4  -8   2   -2.48    4.89   0
   5  -8   2    1.94    4.98   0
  -5  -8  -2    3.36    5.13   0
  -5  -8  -2    1.94    5.30   0
  -6  -8  -2    3.98    5.31   0
  -6  -8  -2    5.83    5.75   0
   6  -8   2    4.55    3.74   0
  -7  -8  -2    4.00    5.67   0
   7  -8   2    5.52    5.47   0
  -8  -8  -2    0.70    7.36   0
   8  -8   2    2.08    4.05   0
   7  -9  -2    5.12    6.14   0
   6  -9  -2    1.22    4.04   0
  -6  -9   2    2.33    8.47   0
  -6  -9   2   -1.64    7.27   0
  -5  -9   2    1.34    6.99   0
  -5  -9   2    6.65    7.21   0
   5  -9  -2    5.22    4.20   0
   4  -9  -2    2.22    3.60   0
   4  -9  -2    5.77    5.58   0
  -4  -9   2    2.74    5.45   0
  -4  -9   2    1.28    5.83   0
  -3  -9   2    2.01    6.62   0
   3  -9  -2   -2.65    4.01   0
  -3  -9   2    0.72    5.10   0
   3  -9  -2   -0.38    3.55   0
   2  -9  -2    5.44    4.80   0
  -2  -9   2    1.12    5.34   0
   2  -9  -2    3.84    5.49   0
  -2  -9   2   -0.63    4.90   0
   1  -9  -2    5.10    4.54   0
   1  -9  -2    0.72    5.29   0
  -1  -9   2   -1.30    4.99   0
  -1  -9   2   -2.23    5.41   0
   0  -9   2    3.92    4.98   0
   0  -9  -2   -1.42    5.05   0
   0  -9   2    4.78    5.45   0
   0  -9  -2   -2.36    5.56   0
  -1  -9  -2   -2.12    5.39   0
  -1  -9  -2   -0.91    4.68   0
   1  -9   2    0.07    3.40   0
   1  -9   2   -2.05    5.38   0
   2  -9   2    5.60    5.19   0
  -2  -9  -2    0.02    3.38   0
  -2  -9  -2    1.92    5.41   0
   2  -9   2    4.63    4.69   0
  -3  -9  -2    3.19    5.54   0
  -3  -9  -2    1.57    5.06   0
   3  -9   2    7.05    5.32   0
  -4  -9  -2   -0.74    5.33   0
  -4  -9  -2    0.47    5.73   0
   4  -9   2    0.83    5.60   0
  -5  -9  -2    4.17    5.84   0
  -5  -9  -2    4.13    5.77   0
   5  -9   2    4.52    5.64   0
  -6  -9  -2    2.68    5.95   0
  -6  -9  -2    2.10    6.29   0
   6  -9   2    0.15    6.05   0
  -3 -10   2    2.25    5.94   0
   3 -10  -2    5.71    5.50   0
   3 -10  -2    3.07    5.89   0
  -3 -10   2    0.74    6.41   0
  -2 -10   2   -1.39    5.80   0
  -2 -10   2    0.24    6.20   0
   2 -10  -2    3.77    6.06   0
   2 -10  -2    0.91    5.31   0
  -1 -10   2   -2.15    5.96   0
   1 -10  -2   -0.38    5.27   0
   1 -10  -2  -10.12    5.91   0
  -1 -10   2   -2.03    5.52   0
   0 -10  -2    4.84    5.40   0
   0 -10  -2    2.04    5.93   0
   0 -10   2    1.20    6.02   0
   0 -10   2    3.18    5.41   0
   1 -10   2    2.63    5.67   0
  -1 -10  -2    0.91    6.11   0
   1 -10   2    5.32    6.17   0
  -1 -10  -2    1.94    4.06   0
   2 -10   2    3.52    5.28   0
  -2 -10  -2    1.00    4.46   0
   2 -10   2   -5.08    6.30   0
  -2 -10  -2    0.19    5.77   0
  -3 -10  -2   -0.04    6.36   0
  -3 -10  -2   -0.66    4.22   0
   3 -10   2    5.94    5.59   0
   3 -10   2    1.16    6.28   0
 -13   0   3    2.25    3.91   0
  13   0  -3    0.95    5.26   0
 -11   0   3   -0.05    4.68   0
  11   0  -3    1.29    4.45   0
  -9   0   3    5.88    4.24   0
   9   0  -3    1.95    3.08   0
  -7   0   3  142.63    5.32   0
   7   0  -3  132.65    5.21   0
  -5   0   3  157.92    4.82   0
   5   0  -3  148.24    5.34   0
   3   0  -3   34.00    5.03   0
   1   0  -3 5802.29   36.24   0
  -1   0   3 5397.75   34.41   0
  -1   0  -3    5.21    4.96   0
   1   0   3    0.82    4.83   0
   3   0   3    2.75    2.94   0
  -3   0  -3    0.02    4.01   0
   5   0   3  101.46    3.87   0
  -5   0  -3  105.46    4.79   0
   7   0   3   24.62    2.86   0
  -7   0  -3   27.84    3.05   0
   9   0   3   27.02    4.06   0
  -9   0  -3   23.97    4.38   0
 -11   0  -3    4.86    3.34   0
  11   0   3    7.16    4.42   0
  13   0   3    3.12    5.23   0
 -13   0  -3    2.93    5.51   0
  14  -1  -3    1.91    5.79   0
 -14  -1   3    0.27    6.18   0
  14   1  -3    1.16    5.91   0
 -13   1   3    3.72    5.75   0
  13  -1  -3    0.76    3.57   0
  13   1  -3    2.66    5.32   0
 -13  -1   3   -0.52    5.74   0
  12   1  -3   -0.49    4.68   0
 -12   1   3    0.05    4.99   0
  12  -1  -3    0.61    4.82   0
 -12  -1   3    1.12    5.21   0
 -11  -1   3   27.62    5.05   0
 -11   1   3   23.05    3.71   0
  11  -1  -3   22.98    4.76   0
  11   1  -3   24.83    4.68   0
  10  -1  -3    3.08    4.26   0
  10   1  -3    2.87    4.30   0
 -10  -1   3    6.86    4.53   0
 -10   1   3    1.59    4.66   0
  -9   1   3   -1.60    3.98   0
   9   1  -3   -0.42    4.15   0
   9  -1  -3    1.90    2.69   0
  -9  -1   3    3.07    4.33   0
  -8  -1   3    8.84    4.26   0
  -8   1   3   12.35    4.22   0
   8  -1  -3   13.76    3.84   0
   8   1  -3   12.16    4.15   0
  -7  -1   3    2.61    3.88   0
  -7   1   3    6.24    4.00   0
   7  -1  -3    3.75    3.94   0
   7   1  -3    5.59    3.76   0
  -6  -1   3   46.39    4.47   0
   6   1  -3   43.07    4.39   0
   6  -1  -3   47.55    4.30   0
  -6   1   3   52.85    3.43   0
  -5   1   3   18.68    3.06   0
  -5  -1   3   17.87    4.16   0
   5   1  -3   17.59    4.03   0
   5  -1  -3   17.55    2.98   0
   4   1  -3   83.95    6.57   0
  -4   1   3   87.42    4.90   0
  -4  -1   3   92.80    6.70   0
   4  -1  -3   86.40    4.03   0
   3   1  -3  262.64   10.51   0
   3  -1  -3  284.35    6.96   0
   2   1  -3  185.23   13.95   0
   2   1  -3  159.70   12.92   0
   1   1  -3 1845.38   30.40   0
   1  -1  -3 1756.05   15.35   0
  -1  -1   3 1963.72   29.57   0
   0  -1  -3   60.40    5.28   0
   0  -1   3   58.06    6.34   0
   0   1   3   56.22    4.15   0
   0   1  -3   55.73    6.31   0
  -1   1  -3    0.24    3.49   0
   1   1   3    0.29    3.31   0
   1  -1   3   -2.41    4.96   0
  -1  -1  -3   -2.34    4.81   0
   2   1   3  131.39    4.98   0
  -2  -1  -3  123.14    5.94   0
  -2   1  -3  124.35    4.75   0
   2  -1   3  120.53    5.41   0
  -3  -1  -3  841.42    9.82   0
   3   1   3  881.47   10.14   0
   3  -1   3  816.03    9.08   0
  -3   1  -3  845.20    9.20   0
  -4  -1  -3  407.46    6.88   0
   4  -1   3  389.44    6.56   0
  -4   1  -3  403.34    6.23   0
   4   1   3  430.48    7.20   0
  -5   1  -3   54.56    3.28   0
  -5  -1  -3   49.04    4.17   0
   5   1   3   48.60    3.28   0
   5  -1   3   44.18    3.19   0
  -6  -1  -3    3.98    3.80   0
  -6   1  -3   -0.04    3.75   0
   6  -1   3   -0.93    3.72   0
   6   1   3    3.78    3.85   0
   7  -1   3    0.64    2.66   0
  -7  -1  -3    3.28    3.81   0
   7   1   3    4.95    3.82   0
  -7   1  -3    4.86    3.82   0
   8   1   3    6.50    2.79   0
   8  -1   3    1.61    2.97   0
  -8   1  -3    4.62    2.84   0
  -8  -1  -3    2.53    3.86   0
   9   1   3  168.08    4.91   0
  -9   1  -3  174.54    5.34   0
   9  -1   3  169.00    4.29   0
  -9  -1  -3  185.44    5.32   0
  10  -1   3    0.15    4.19   0
 -10   1  -3    2.73    4.09   0
  10   1   3   -0.05    4.51   0
 -10  -1  -3    2.74    3.33   0
  11  -1   3    2.57    4.52   0
 -11  -1  -3   -0.69    3.38   0
  11   1   3    3.83    3.23   0
 -11   1  -3    4.77    3.22   0
  12   1   3    1.67    5.03   0
 -12  -1  -3    1.60    5.22   0
  12  -1   3   -1.01    3.54   0
 -12   1  -3    3.03    3.64   0
 -13  -1  -3   -0.46    5.73   0
 -13   1  -3    9.93    5.82   0
  13   1   3   -0.33    5.29   0
  13  -1   3    1.51    5.37   0
  14  -1   3    3.44    5.86   0
  14   1   3    6.74    5.58   0
 -14   1  -3   -2.51    6.21   0
 -14  -1  -3    2.89    6.12   0
  14  -2  -3   -6.89    5.84   0
  14   2  -3    0.69    5.80   0
 -13  -2   3    1.50    6.25   0
  13   2  -3    0.45    6.92   0
  13  -2  -3    2.27    3.70   0
  12  -2  -3   -0.72    3.54   0
  12   2  -3   -1.53    4.99   0
 -12   2   3   -0.80    3.79   0
 -12  -2   3   -2.47    6.81   0
 -11   2   3    8.39    4.86   0
 -11  -2   3    5.80    5.98   0
  11   2  -3    5.56    4.61   0
  11  -2  -3    9.68    3.39   0
 -10   2   3   10.79    4.50   0
  10   2  -3   13.09    4.48   0
  10  -2  -3    7.44    3.19   0
 -10  -2   3   14.15    4.89   0
   9  -2  -3    2.31    4.12   0
   9   2  -3    3.06    3.85   0
  -9   2   3    1.84    3.29   0
  -9  -2   3    2.35    4.31   0
   8   2  -3    0.93    3.85   0
  -8  -2   3    0.13    4.96   0
   8  -2  -3    0.79    2.87   0
  -8   2   3    0.92    2.96   0
   7   2  -3   45.45    4.47   0
  -7   2   3   46.19    4.41   0
  -7  -2   3   41.81    4.85   0
   7  -2  -3   41.45    3.19   0
   6   2  -3  404.20    8.62   0
  -6   2   3  445.78    6.88   0
   6  -2  -3  416.43    6.58   0
  -6  -2   3  417.39    9.69   0
   5   2  -3   49.50    5.59   0
  -5  -2   3   50.20    5.69   0
   5  -2  -3   51.84    4.20   0
   4  -2  -3   69.93    3.65   0
  -4  -2   3   71.66    7.53   0
   4   2  -3   71.63    7.25   0
   3  -2  -3  125.83    5.22   0
  -1  -2   3 1821.68   23.28   0
   1  -2  -3 1667.19   12.62   0
   1   2  -3 1847.18   24.05   0
   0   2  -3  888.00   13.23   0
   0   2   3  855.53    9.54   0
   0  -2  -3  858.73    9.96   0
   0  -2   3  875.95   12.90   0
   1  -2   3  126.52    5.90   0
  -1  -2  -3  130.96    5.56   0
   1   2   3  125.56    4.56   0
  -1   2  -3  118.70    5.14   0
  -2   2  -3  409.83    7.05   0
  -2  -2  -3  417.21    6.98   0
   2   2   3  426.94    7.41   0
   2  -2   3  410.08    7.51   0
   3   2   3   94.11    3.90   0
  -3   2  -3  100.18    4.80   0
  -3  -2  -3   99.86    4.76   0
   3  -2   3   97.94    4.83   0
   4   2   3  156.04    5.16   0
  -4  -2  -3  145.35    5.03   0
  -4   2  -3  175.03    5.23   0
   4  -2   3  155.46    4.98   0
  -5   2  -3   91.05    4.57   0
  -5  -2  -3   84.34    4.63   0
   5   2   3   84.87    4.57   0
   5  -2   3   86.88    4.43   0
  -6  -2  -3   21.72    4.13   0
   6   2   3   24.33    4.01   0
   6  -2   3   24.62    2.90   0
  -6   2  -3   26.23    3.87   0
  -7  -2  -3   35.47    4.10   0
   7  -2   3   38.32    4.23   0
  -7   2  -3   42.25    4.29   0
   7   2   3   39.55    4.03   0
   8   2   3   20.16    4.25   0
  -8   2  -3   17.36    3.05   0
  -8  -2  -3   16.48    3.13   0
   8  -2   3   18.87    3.23   0
   9  -2   3    7.52    4.23   0
  -9   2  -3    3.01    3.18   0
  -9  -2  -3    5.72    4.32   0
   9   2   3    2.64    4.13   0
  10   2   3   20.25    4.54   0
  10  -2   3   15.95    3.34   0
 -10   2  -3   24.57    4.70   0
 -10  -2  -3   17.87    4.25   0
  11   2   3    1.68    4.48   0
  11  -2   3    1.04    4.59   0
 -11  -2  -3    1.19    4.95   0
 -11   2  -3   -0.69    4.84   0
  12   2   3    7.35    4.67   0
  12  -2   3    0.76    3.55   0
 -12   2  -3    3.55    4.92   0
 -12  -2  -3    0.96    5.11   0
 -13   2  -3   -3.39    5.85   0
 -13  -2  -3    0.28    5.95   0
  13   2   3    1.38    3.92   0
  13  -2   3   -0.43    5.41   0
  13  -3  -3    0.71    3.90   0
  13   3  -3    0.12    5.67   0
 -13  -3   3    1.44    7.58   0
 -12  -3   3    1.22    6.72   0
  12   3  -3    6.35    6.17   0
  12  -3  -3    6.76    5.10   0
 -11  -3   3   -1.02    5.33   0
  11  -3  -3    0.72    4.67   0
  11   3  -3    2.72    5.99   0
  10   3  -3    0.60    5.29   0
  10  -3  -3    0.18    4.91   0
 -10  -3   3    2.33    4.76   0
  -9  -3   3   27.92    6.00   0
   9   3  -3   26.20    5.51   0
   9  -3  -3   25.05    3.19   0
   8  -3  -3    2.22    4.30   0
  -8  -3   3    1.46    4.44   0
   8   3  -3   -0.59    5.05   0
   7  -3  -3   26.68    3.03   0
   7   3  -3   31.71    5.20   0
  -7  -3   3   28.47    5.45   0
   6   3  -3    5.23    5.77   0
   6  -3  -3    2.71    3.88   0
  -6  -3   3    4.18    6.19   0
   5   3  -3   36.96    6.80   0
   5  -3  -3   40.83    3.11   0
  -5  -3   3   36.38    7.28   0
   4  -3  -3   13.67    2.93   0
  -4  -3   3   12.24    7.32   0
  -3  -3   3  388.55   13.82   0
   3  -3  -3  377.97    5.91   0
  -3  -3   3  358.92   12.42   0
  -2  -3   3    1.38    4.50   0
   2  -3  -3    0.60    2.94   0
  -2  -3   3    3.29    4.98   0
  -1  -3   3    6.05    4.26   0
   0  -3  -3    8.32    2.70   0
   0   3  -3    6.80    4.21   0
   0  -3   3    7.70    4.11   0
  -1  -3  -3    0.61    2.54   0
  -1   3  -3    2.77    4.03   0
   1   3   3    3.44    3.55   0
   1  -3   3    1.38    3.81   0
  -2  -3  -3  319.03    6.25   0
   2  -3   3  302.51    5.78   0
  -2   3  -3  292.87    5.87   0
   2   3   3  291.52    5.99   0
   3   3   3    7.34    3.57   0
  -3  -3  -3    5.91    3.63   0
   3  -3   3    7.15    3.82   0
  -3   3  -3    4.70    2.63   0
  -4  -3  -3    7.30    3.93   0
  -4   3  -3   12.10    2.76   0
   4   3   3   12.30    3.87   0
   4  -3   3    8.84    3.87   0
   5   3   3   47.67    4.12   0
  -5   3  -3   50.69    3.14   0
  -5  -3  -3   46.54    4.21   0
   5  -3   3   45.50    3.94   0
  -6  -3  -3    4.02    3.83   0
  -6   3  -3    4.91    2.63   0
   6   3   3    4.33    2.60   0
   6  -3   3    4.46    2.74   0
   7   3   3    0.18    3.98   0
   7  -3   3    5.08    4.04   0
  -7   3  -3    2.50    2.82   0
  -7  -3  -3    0.71    4.04   0
   8   3   3    6.05    4.16   0
   8  -3   3    7.23    4.05   0
  -8  -3  -3    4.25    2.97   0
  -8   3  -3    4.12    2.96   0
  -9  -3  -3    3.97    4.50   0
  -9   3  -3   -1.04    4.45   0
   9   3   3    2.41    4.23   0
   9  -3   3   -0.11    3.01   0
 -10   3  -3    7.29    3.34   0
  10  -3   3    9.53    4.73   0
  10   3   3   12.68    4.50   0
 -10  -3  -3   14.05    4.73   0
  11  -3   3    0.89    5.02   0
 -11   3  -3    1.58    3.66   0
  11   3   3    3.46    3.34   0
 -11  -3  -3    5.90    5.09   0
  12  -3   3   -3.55    5.20   0
  12   3   3    1.04    5.03   0
 -12  -3  -3    2.69    5.51   0
 -12   3  -3    0.21    5.46   0
 -13  -3  -3    3.44    6.16   0
  13  -3   3    2.40    4.08   0
  13   3   3    2.64    5.61   0
 -13   3  -3    5.76    6.11   0
  13   4  -3    2.87    7.94   0
  13  -4  -3    7.00    5.81   0
 -12  -4   3    8.63    7.16   0
  12   4  -3    9.38    6.38   0
  12  -4  -3    9.95    5.36   0
 -11  -4   3    1.52    7.64   0
  11   4  -3    1.58    5.71   0
  11  -4  -3    1.27    3.79   0
 -10  -4   3   -0.02    6.41   0
  10  -4  -3    1.26    3.30   0
  10   4  -3    1.00    5.74   0
   9   4  -3    3.78    5.01   0
   9  -4  -3    5.17    3.31   0
  -9  -4   3    1.92    5.68   0
   8  -4  -3   -0.97    4.32   0
  -8  -4   3    1.08    6.52   0
   8   4  -3    2.02    5.86   0
   7  -4  -3   30.37    3.22   0
  -7  -4   3   33.63    7.00   0
   7   4  -3   32.09    6.16   0
   6  -4  -3  179.41    5.28   0
  -6  -4   3  171.94    9.68   0
  -5  -4   3   23.59    7.09   0
   5  -4  -3   23.56    3.95   0
  -4  -4   3    8.87    6.17   0
   4  -4  -3    7.84    2.63   0
  -4  -4   3    8.30    5.91   0
   3  -4  -3   71.53    4.45   0
  -3  -4   3   68.38    5.98   0
  -3  -4   3   71.41    6.50   0
  -2  -4   3 1197.97   13.28   0
   2  -4  -3 1279.95    9.81   0
  -2  -4   3 1256.01   14.42   0
  -1  -4   3  144.49    6.48   0
   1  -4  -3  141.36    4.66   0
   0  -4   3    1.39    3.88   0
   0  -4  -3   -1.45    2.56   0
   1  -4   3   29.26    3.16   0
  -1   4  -3   27.38    3.17   0
  -1  -4  -3   28.18    2.93   0
  -2   4  -3    0.66    3.90   0
   2  -4   3   -0.10    3.78   0
  -2  -4  -3    0.99    2.58   0
  -3  -4  -3   89.87    4.60   0
   3  -4   3   89.36    3.74   0
  -3   4  -3   96.00    3.94   0
   3   4   3   96.14    4.46   0
   4   4   3   15.93    3.70   0
  -4   4  -3   25.61    4.14   0
  -4  -4  -3   22.52    3.91   0
   4  -4   3   17.06    2.89   0
  -5   4  -3   21.33    4.20   0
   5  -4   3   18.48    3.02   0
  -5  -4  -3   19.94    4.00   0
   5   4   3   21.89    3.82   0
   6  -4   3   32.23    4.14   0
  -6   4  -3   28.38    3.02   0
   6   4   3   27.32    4.10   0
  -6  -4  -3   30.90    4.39   0
  -7  -4  -3   12.19    4.42   0
   7   4   3   15.21    3.00   0
   7  -4   3   17.03    4.09   0
  -7   4  -3   15.23    4.00   0
  -8   4  -3    6.74    3.05   0
   8   4   3    9.86    4.11   0
  -8  -4  -3    6.12    4.41   0
   8  -4   3   13.17    4.27   0
  -9   4  -3    3.11    4.73   0
   9  -4   3    4.38    3.13   0
   9   4   3    1.27    4.12   0
  -9  -4  -3   -0.12    4.44   0
 -10   4  -3   27.82    3.64   0
  10   4   3   33.79    4.70   0
 -10  -4  -3   36.80    5.15   0
  10  -4   3   36.49    5.23   0
  11  -4   3   12.44    5.02   0
 -11   4  -3   11.53    5.25   0
  11   4   3    4.49    5.04   0
 -11  -4  -3    6.94    5.13   0
 -12   4  -3    7.22    5.81   0
  12   4   3    2.43    5.19   0
  12  -4   3    1.56    5.74   0
 -12  -4  -3   -1.43    5.57   0
  13  -4   3   -0.11    4.40   0
  13   4   3    3.26    5.83   0
 -13   4  -3    5.15    6.36   0
 -13  -4  -3    5.94    6.37   0
  12  -5  -3    1.36    4.05   0
  11  -5  -3   -5.02    5.54   0
  10  -5  -3    6.55    4.97   0
   9  -5  -3    3.41    4.58   0
   8  -5  -3   10.57    3.10   0
  -7  -5   3    3.78    9.79   0
   7  -5  -3    4.58    4.53   0
  -7  -5   3    4.71    9.50   0
  -6  -5   3    1.57    8.01   0
  -6  -5   3    3.20    6.93   0
   6  -5  -3    3.96    3.95   0
   5  -5  -3    3.51    2.93   0
  -5  -5   3    3.53    5.70   0
  -5  -5   3    3.18    6.01   0
  -4  -5   3   67.66    5.93   0
   4  -5  -3   66.84    4.73   0
  -4  -5   3   66.43    6.17   0
  -3  -5   3   29.12    5.68   0
   3  -5  -3   35.45    4.38   0
  -3  -5   3   32.35    5.14   0
   2  -5  -3   10.23    3.97   0
  -2  -5   3   10.55    5.24   0
  -2  -5   3    8.29    3.77   0
   1  -5  -3  140.42    4.07   0
   1  -5  -3  126.07    4.38   0
  -1  -5   3  126.41    5.21   0
   0  -5  -3   36.26    3.00   0
   0  -5   3   33.62    3.24   0
   1  -5   3   13.33    4.03   0
  -1  -5  -3   11.67    3.66   0
  -2  -5  -3    4.94    3.70   0
   2  -5   3    5.57    3.86   0
   3  -5   3    1.88    3.80   0
  -3   5  -3    3.82    2.79   0
  -3  -5  -3    1.17    3.82   0
  -4  -5  -3   31.44    4.29   0
   4   5   3   35.11    4.07   0
  -4   5  -3   32.55    4.28   0
   4  -5   3   39.04    4.39   0
  -5   5  -3    9.46    4.37   0
   5  -5   3    7.78    3.11   0
   5   5   3    5.75    4.06   0
  -5  -5  -3    3.61    4.29   0
   6  -5   3    5.95    2.94   0
  -6   5  -3    3.31    4.14   0
  -6  -5  -3    2.06    4.20   0
   6   5   3    6.35    3.92   0
  -7   5  -3    1.00    3.11   0
   7   5   3    2.41    3.93   0
  -7  -5  -3    4.95    4.26   0
   7  -5   3   -0.88    4.21   0
   8   5   3   11.59    4.16   0
   8  -5   3    8.42    4.38   0
  -8   5  -3   12.30    4.60   0
  -8  -5  -3   12.27    4.66   0
  -9  -5  -3   22.99    5.05   0
   9  -5   3   27.11    3.31   0
   9   5   3   25.57    4.77   0
  -9   5  -3   31.69    3.63   0
  10  -5   3   12.99    4.90   0
  10   5   3   14.84    6.12   0
 -10   5  -3   16.49    5.19   0
 -10  -5  -3   14.39    6.40   0
  11   5   3   -2.97    5.32   0
  11  -5   3   -2.32    5.35   0
 -11  -5  -3   -1.80    6.98   0
 -11   5  -3    1.22    5.46   0
  12  -5   3    1.71    6.05   0
  12   5   3    0.16    5.50   0
 -12   5  -3   -0.45    4.34   0
 -12  -5  -3    2.61    6.21   0
  11  -6  -3    0.16    5.91   0
  10  -6  -3   -2.29    3.87   0
   9  -6  -3    1.55    4.97   0
   8  -6  -3    6.37    3.37   0
   7  -6  -3   10.78    3.16   0
   6  -6  -3   11.75    4.38   0
  -6  -6   3    9.58    7.40   0
  -6  -6   3    8.63    7.13   0
  -5  -6   3  105.93    8.21   0
  -5  -6   3  104.07    7.03   0
   5  -6  -3  110.25    5.02   0
   4  -6  -3    3.23    2.86   0
  -4  -6   3    2.76    5.23   0
  -4  -6   3    0.39    5.51   0
   3  -6  -3   61.49    3.77   0
  -3  -6   3   57.78    5.20   0
  -3  -6   3   62.25    5.59   0
  -2  -6   3  127.25    5.53   0
  -2  -6   3  127.18    5.30   0
   2  -6  -3  138.67    5.31   0
   2  -6  -3  126.50    3.75   0
   1  -6  -3   21.03    3.83   0
  -1  -6   3   22.23    4.09   0
   1  -6  -3   22.90    4.40   0
  -1  -6   3   19.38    4.47   0
   0  -6  -3   27.59    3.85   0
   0  -6  -3   29.07    4.27   0
   0  -6   3   25.98    4.62   0
  -1  -6  -3    3.55    3.62   0
   1  -6   3   -0.38    4.06   0
  -2  -6  -3    1.67    2.97   0
   2  -6   3   -3.21    3.93   0
  -3  -6  -3   53.77    3.52   0
   3  -6   3   51.24    4.71   0
  -4  -6  -3    4.01    4.07   0
   4  -6   3    3.76    3.09   0
   5  -6   3   27.20    4.52   0
  -5   6  -3   37.85    4.73   0
  -5  -6  -3   30.98    4.45   0
   6  -6   3    5.03    3.23   0
  -6   6  -3    5.27    4.77   0
  -6  -6  -3    4.88    4.59   0
   7  -6   3    3.82    4.57   0
  -7   6  -3   -0.03    3.35   0
   7   6   3    1.07    4.26   0
  -7  -6  -3    4.52    4.55   0
   8  -6   3    3.09    3.37   0
  -8  -6  -3    1.18    4.63   0
  -8   6  -3   -0.25    5.09   0
   8   6   3    3.29    4.61   0
  -9   6  -3   11.65    3.74   0
  -9  -6  -3    9.62    5.39   0
   9   6   3    8.79    4.90   0
   9  -6   3    8.17    3.54   0
  10   6   3   11.63    6.42   0
  10  -6   3   19.64    5.42   0
 -10   6  -3   15.00    5.77   0
 -10  -6  -3   17.64    6.97   0
  11  -6   3    4.18    5.59   0
 -11   6  -3    2.35    4.23   0
 -11  -6  -3    2.55    7.57   0
  11   6   3    2.01    5.55   0
  10  -7  -3    1.73    5.65   0
   9  -7  -3    5.80    3.89   0
   8  -7  -3   -4.24    5.04   0
   7  -7  -3    2.74    3.38   0
  -6  -7   3   34.44    8.39   0
   6  -7  -3   30.42    5.23   0
  -6  -7   3   32.64    8.70   0
  -5  -7   3    7.10    5.76   0
  -5  -7   3    8.26    5.70   0
   5  -7  -3   13.15    3.30   0
   4  -7  -3    3.43    4.76   0
  -4  -7   3    4.22    5.61   0
  -4  -7   3    3.78    5.70   0
  -3  -7   3    3.64    4.06   0
   3  -7  -3    4.73    3.23   0
  -3  -7   3    5.82    5.04   0
  -2  -7   3    2.81    4.49   0
   2  -7  -3    3.25    4.41   0
  -2  -7   3    0.61    4.03   0
   2  -7  -3    2.74    3.98   0
  -1  -7   3   17.34    4.10   0
   1  -7  -3   16.95    4.51   0
   1  -7  -3   17.06    2.95   0
  -1  -7   3   12.81    4.57   0
   0  -7  -3    2.82    4.45   0
   0  -7   3   -2.03    4.35   0
   0  -7  -3   -1.25    3.87   0
   1  -7   3    2.03    4.51   0
  -1  -7  -3    1.17    4.09   0
  -1  -7  -3   -1.94    3.27   0
  -2  -7  -3    2.96    4.30   0
   2  -7   3   -1.98    4.52   0
   3  -7   3    2.67    3.05   0
  -3  -7  -3    3.11    4.29   0
  -4  -7  -3   13.32    4.27   0
   4  -7   3   12.35    4.64   0
  -5  -7  -3   -1.73    4.73   0
   5  -7   3    3.02    4.52   0
   6  -7   3    0.26    3.46   0
  -6  -7  -3    4.04    4.54   0
   7  -7   3    0.68    5.18   0
  -7  -7  -3    1.36    5.10   0
   8  -7   3    0.56    3.75   0
  -8  -7  -3    4.11    6.24   0
   9  -7   3    7.99    5.82   0
  -9  -7  -3    2.81    5.40   0
  10  -7   3   -2.19    4.34   0
 -10  -7  -3    3.53    6.50   0
   9  -8  -3   -4.59    4.27   0
   8  -8  -3    4.67    5.63   0
   7  -8  -3    4.63    5.50   0
  -6  -8   3   -0.56    9.26   0
   6  -8  -3    1.00    5.30   0
  -6  -8   3   -0.13    9.41   0
  -5  -8   3    9.12    6.33   0
  -5  -8   3    8.33    6.42   0
   5  -8  -3    9.80    4.99   0
  -4  -8   3   21.89    5.29   0
  -4  -8   3   25.65    6.41   0
   4  -8  -3   25.77    3.62   0
   4  -8  -3   24.41    3.56   0
  -3  -8   3   21.82    6.43   0
   3  -8  -3   22.25    3.69   0
   3  -8  -3   24.81    3.21   0
  -3  -8   3   18.47    4.90   0
  -2  -8   3    2.28    5.54   0
   2  -8  -3    1.85    3.42   0
   2  -8  -3   -0.08    3.04   0
  -2  -8   3    1.53    4.65   0
  -1  -8   3    3.35    4.41   0
  -1  -8   3    2.65    4.79   0
   1  -8  -3   -3.45    4.82   0
   1  -8  -3   -0.62    4.21   0
   0  -8  -3    5.24    4.29   0
   0  -8  -3    4.74    4.88   0
   0  -8   3    4.00    4.87   0
   0  -8   3    3.08    4.37   0
  -1  -8  -3    4.74    4.89   0
   1  -8   3    5.86    4.70   0
  -1  -8  -3    6.98    4.49   0
  -2  -8  -3    3.31    4.54   0
  -2  -8  -3    6.67    4.97   0
   2  -8   3    9.27    4.92   0
   3  -8   3    2.29    4.71   0
  -3  -8  -3    0.49    4.59   0
  -3  -8  -3   -1.72    5.23   0
  -4  -8  -3    2.20    5.01   0
  -4  -8  -3    3.89    5.15   0
   4  -8   3    0.41    4.77   0
   5  -8   3    0.47    5.17   0
  -5  -8  -3    3.93    5.21   0
   6  -8   3    4.43    5.27   0
  -6  -8  -3    0.66    5.27   0
  -7  -8  -3    1.38    5.57   0
   7  -8   3   -1.97    3.98   0
   8  -8   3    3.53    5.99   0
  -8  -8  -3    0.46    5.97   0
  -6  -9   3    2.10   13.25   0
   6  -9  -3    1.18    6.05   0
  -6  -9   3    1.40   12.81   0
   5  -9  -3   -1.16    3.91   0
   5  -9  -3    3.95    5.22   0
  -5  -9   3    0.77    6.93   0
  -5  -9   3    1.66    8.35   0
  -4  -9   3    1.43    6.71   0
   4  -9  -3    1.95    3.50   0
  -4  -9   3    2.59    7.09   0
   4  -9  -3    3.23    4.09   0
  -3  -9   3    0.49    5.67   0
  -3  -9   3    2.05    6.44   0
   3  -9  -3    4.90    3.44   0
   3  -9  -3    5.95    5.53   0
   2  -9  -3    2.56    4.79   0
  -2  -9   3   -0.98    4.97   0
  -2  -9   3    2.14    5.34   0
   2  -9  -3    0.22    5.44   0
   1  -9  -3    1.95    3.99   0
   1  -9  -3    4.59    4.44   0
  -1  -9   3    1.55    5.54   0
  -1  -9   3    2.73    4.80   0
   0  -9  -3    0.56    4.65   0
   0  -9   3    2.50    5.21   0
   0  -9  -3   -2.95    5.47   0
   0  -9   3    2.23    4.48   0
  -1  -9  -3    0.44    4.84   0
  -1  -9  -3    0.41    5.40   0
   1  -9   3   -1.03    3.39   0
   1  -9   3   -2.37    5.33   0
  -2  -9  -3    3.06    5.15   0
  -2  -9  -3   -0.19    4.02   0
   2  -9   3   -1.33    3.93   0
   3  -9   3   -0.86    5.55   0
  -3  -9  -3    2.36    5.69   0
  -3  -9  -3    1.67    5.14   0
  -4  -9  -3    0.58    5.99   0
  -4  -9  -3    1.32    4.07   0
   4  -9   3    4.13    5.81   0
  -5  -9  -3   -1.38    6.19   0
   5  -9   3   -0.56    4.01   0
  -5  -9  -3    1.76    5.71   0
   6  -9   3   -3.10    4.41   0
  -6  -9  -3    5.13    7.31   0
  -6  -9  -3    1.01    6.41   0
  -3 -10   3    1.34    7.87   0
  -3 -10   3    0.44    6.16   0
   3 -10  -3    0.00    3.97   0
   3 -10  -3   -2.61    4.36   0
  -2 -10   3    3.29    7.53   0
   2 -10  -3   -0.91    6.08   0
   2 -10  -3    2.02    5.45   0
  -2 -10   3    0.40    5.73   0
  -1 -10   3   -1.92    5.61   0
  -1 -10   3    1.26    5.98   0
   1 -10  -3   -2.23    5.38   0
   1 -10  -3    5.46    6.02   0
   0 -10  -3    0.82    3.77   0
   0 -10   3   -0.87    6.12   0
   0 -10   3   -1.68    5.53   0
   0 -10  -3    1.03    6.17   0
   1 -10   3    0.07    6.00   0
  -1 -10  -3   -4.01    6.33   0
  -1 -10  -3    1.81    5.78   0
   1 -10   3    2.96    5.66   0
  -2 -10  -3    3.67    5.78   0
  -2 -10  -3   -0.51    4.35   0
   2 -10   3    1.78    5.98   0
   2 -10   3   -0.89    5.54   0
  -3 -10  -3    6.35    5.98   0
   3 -10   3    0.29    5.67   0
   3 -10   3    3.10    4.39   0
  14   0  -4   -0.18    5.71   0
  12   0  -4    4.23    4.93   0
 -12   0   4    1.46    5.41   0
  10   0  -4   24.37    4.47   0
 -10   0   4   21.76    4.75   0
   8   0  -4   10.66    3.98   0
  -8   0   4    8.82    4.32   0
   6   0  -4   91.82    4.90   0
  -6   0   4   97.68    5.04   0
   4   0  -4  596.21    9.41   0
   2   0  -4  343.41    8.55   0
   0   0  -4  527.63   10.44   0
   0   0   4  540.66    9.70   0
  -2   0  -4  144.55    4.79   0
   2   0   4  142.02    5.59   0
   4   0   4  864.54    8.82   0
  -4   0  -4  840.63    8.42   0
   6   0   4    6.40    3.96   0
  -6   0  -4    7.06    4.00   0
   8   0   4  114.40    3.72   0
  -8   0  -4  112.69    4.87   0
 -10   0  -4    3.94    3.17   0
  10   0   4    3.50    4.11   0
  12   0   4    1.30    4.86   0
 -12   0  -4    1.35    3.63   0
 -14   0  -4   -2.86    6.16   0
  14   0   4    1.68    5.80   0
  14  -1  -4    3.25    5.85   0
  14   1  -4    1.81    5.82   0
  13  -1  -4    2.63    5.36   0
  13   1  -4   -0.50    5.36   0
  12  -1  -4    2.44    5.13   0
 -12  -1   4    0.02    5.18   0
  12   1  -4    1.59    5.01   0
  11  -1  -4    2.49    3.20   0
  11   1  -4    0.52    4.64   0
 -11  -1   4    2.51    4.90   0
 -11   1   4   -1.28    3.54   0
  10  -1  -4    3.40    4.53   0
  10   1  -4    1.51    4.26   0
 -10   1   4    4.27    3.50   0
 -10  -1   4    3.61    4.62   0
   9   1  -4    5.68    4.18   0
   9  -1  -4    4.51    2.97   0
  -9   1   4    2.22    4.14   0
  -9  -1   4    5.22    4.37   0
  -8  -1   4    7.08    4.44   0
   8   1  -4    7.06    4.00   0
  -8   1   4    6.83    4.04   0
   8  -1  -4    7.99    2.80   0
  -7   1   4   48.31    4.49   0
   7  -1  -4   39.06    4.23   0
  -7  -1   4   42.31    4.53   0
   7   1  -4   40.33    4.31   0
   6  -1  -4  274.62    5.33   0
   6   1  -4  263.22    6.76   0
  -6  -1   4  271.71    7.09   0
  -5  -1   4    1.24    3.80   0
   5   1  -4    2.35    3.58   0
   5  -1  -4    1.60    3.84   0
   4  -1  -4   75.75    4.67   0
   4   1  -4   62.60    5.34   0
   3   1  -4   57.80    6.74   0
   3  -1  -4   58.52    3.92   0
   3   1  -4   57.33    6.78   0
   2   1  -4 1365.41   23.38   0
   1  -1  -4  887.26   10.69   0
  -1  -1   4  939.00   16.21   0
   1   1  -4  940.33   16.96   0
  -1   1   4  921.34   10.90   0
   0   1   4  498.71    7.99   0
   0  -1   4  465.30    9.80   0
   0   1  -4  471.59   10.74   0
   0  -1  -4  481.31    8.48   0
  -1  -1  -4   64.06    4.06   0
   1  -1   4   66.68    5.65   0
  -1   1  -4   66.53    5.66   0
   1   1   4   66.38    4.97   0
  -2  -1  -4  557.91    8.44   0
   2   1   4  561.00    8.44   0
  -2   1  -4  575.12    8.60   0
   2  -1   4  543.64    7.95   0
  -3  -1  -4  375.59    6.45   0
   3   1   4  370.78    6.95   0
  -3   1  -4  355.10    6.32   0
   3  -1   4  385.99    6.76   0
  -4   1  -4  197.50    5.29   0
  -4  -1  -4  202.80    5.36   0
   4  -1   4  199.91    4.59   0
   4   1   4  198.87    5.39   0
   5  -1   4    4.59    3.64   0
  -5   1  -4   -0.28    2.60   0
  -5  -1  -4    2.02    2.71   0
   5   1   4    3.98    2.61   0
  -6  -1  -4   11.39    3.94   0
   6  -1   4   12.04    3.58   0
  -6   1  -4    6.71    2.65   0
   6   1   4    7.90    3.92   0
   7  -1   4    7.20    3.97   0
  -7  -1  -4    7.65    3.92   0
   7   1   4    4.75    3.91   0
  -7   1  -4    8.77    2.91   0
   8   1   4    4.19    3.84   0
   8  -1   4    3.43    2.79   0
  -8  -1  -4    2.18    3.76   0
  -8   1  -4    2.74    2.92   0
   9  -1   4   63.31    3.54   0
   9   1   4   62.51    4.58   0
  -9   1  -4   68.17    3.62   0
  -9  -1  -4   69.86    4.64   0
 -10  -1  -4   27.36    4.64   0
 -10   1  -4   25.71    3.50   0
  10   1   4   24.64    4.50   0
  10  -1   4   29.57    3.32   0
 -11   1  -4    0.71    4.81   0
  11   1   4    4.14    3.13   0
  11  -1   4    1.35    3.24   0
 -11  -1  -4    2.97    4.82   0
  12  -1   4    1.58    3.37   0
  12   1   4   -0.64    4.77   0
 -12  -1  -4    0.94    5.04   0
 -12   1  -4    2.84    5.16   0
  13   1   4    5.29    5.06   0
  13  -1   4    0.01    5.44   0
 -13  -1  -4    4.91    5.68   0
 -13   1  -4   -1.98    5.70   0
  14  -1   4    6.38    4.36   0
  14   1   4   12.45    5.94   0
 -14  -1  -4   10.80    4.69   0
 -14   1  -4   15.53    6.22   0
  14  -2  -4    3.65    4.25   0
  14   2  -4   -3.67    5.93   0
  13  -2  -4    0.50    3.74   0
  13   2  -4   -3.22    5.24   0
  12  -2  -4    0.09    3.50   0
 -12  -2   4    4.53    5.50   0
  12   2  -4    0.98    5.10   0
  11  -2  -4   16.82    4.80   0
  11   2  -4   14.21    5.83   0
 -11  -2   4   18.40    5.30   0
 -10  -2   4    4.90    6.06   0
  10   2  -4    3.18    5.61   0
  10  -2  -4    3.62    4.01   0
  -9  -2   4    0.02    4.30   0
   9  -2  -4    2.04    4.12   0
   9   2  -4   -0.74    4.01   0
   8  -2  -4   28.52    4.23   0
   8   2  -4   31.13    5.24   0
  -8  -2   4   35.38    5.51   0
  -7  -2   4  149.65    7.12   0
   7   2  -4  139.30    6.49   0
   7  -2  -4  148.65    4.87   0
  -6  -2   4   17.05    5.31   0
   6   2  -4   16.20    5.29   0
   6  -2  -4   17.06    4.14   0
   5   2  -4   10.18    5.64   0
   5  -2  -4   16.09    4.18   0
   4  -2  -4    3.56    2.86   0
   3  -2  -4    2.81    2.77   0
  -1  -2   4 2322.99   24.06   0
   1  -2  -4 2088.24   13.64   0
   1   2  -4 2297.43   25.24   0
   0  -2   4  112.03    5.95   0
   0   2   4  120.40    4.78   0
   0  -2  -4  116.70    4.17   0
   0   2  -4  113.67    6.16   0
   1   2   4  159.66    4.66   0
   1  -2   4  150.40    5.90   0
  -1  -2  -4  150.68    4.63   0
  -1   2  -4  141.95    5.10   0
  -2  -2  -4   16.90    4.27   0
   2  -2   4   19.41    3.07   0
  -2   2  -4   18.54    3.07   0
   2   2   4   17.89    3.14   0
   3  -2   4   21.86    4.06   0
   3   2   4   20.08    2.92   0
  -3  -2  -4   23.97    2.99   0
  -3   2  -4   20.66    4.11   0
   4   2   4  174.71    5.19   0
  -4  -2  -4  177.33    5.32   0
  -4   2  -4  172.04    4.40   0
   4  -2   4  170.49    5.19   0
  -5  -2  -4   30.13    3.02   0
   5   2   4   30.22    3.96   0
  -5   2  -4   31.06    3.96   0
   5  -2   4   30.25    4.03   0
  -6  -2  -4    2.35    2.73   0
  -6   2  -4    2.33    3.69   0
   6  -2   4    3.88    2.67   0
   6   2   4    3.21    3.75   0
  -7  -2  -4    5.49    2.86   0
  -7   2  -4    4.16    4.02   0
   7  -2   4    9.52    2.96   0
   7   2   4    7.63    3.84   0
  -8  -2  -4   -1.03    2.77   0
   8  -2   4    2.23    2.82   0
   8   2   4    3.26    3.88   0
  -8   2  -4    0.72    4.05   0
   9  -2   4  197.99    5.49   0
  -9   2  -4  229.42    5.65   0
   9   2   4  211.58    4.68   0
  -9  -2  -4  228.69    5.77   0
  10  -2   4    2.49    4.60   0
  10   2   4   -2.42    3.22   0
 -10   2  -4    2.97    3.21   0
 -10  -2  -4   -1.48    4.76   0
 -11   2  -4   -0.56    3.39   0
  11   2   4   -0.52    4.38   0
 -11  -2  -4    2.97    4.83   0
  11  -2   4    2.34    3.28   0
  12   2   4    2.29    4.81   0
 -12  -2  -4   -0.16    3.73   0
 -12   2  -4   -0.22    5.31   0
  12  -2   4    3.68    5.13   0
 -13  -2  -4   -1.07    5.85   0
 -13   2  -4   -0.60    4.16   0
  13  -2   4    2.52    5.52   0
  13   2   4    1.39    5.48   0
  13  -3  -4    5.08    5.64   0
  13   3  -4   -0.21    5.52   0
  12   3  -4    7.16    6.31   0
  12  -3  -4    6.77    4.82   0
  11  -3  -4   -2.01    3.29   0
 -11  -3   4    3.97    6.59   0
  11   3  -4    1.22    5.99   0
  10  -3  -4    9.61    4.81   0
  10   3  -4    8.12    5.43   0
 -10  -3   4    7.52    6.11   0
  -9  -3   4   14.94    5.86   0
   9  -3  -4   10.68    4.33   0
   9   3  -4   13.74    5.50   0
  -8  -3   4   24.21    5.90   0
   8   3  -4   23.34    5.47   0
   8  -3  -4   25.84    4.42   0
  -7  -3   4    0.27    5.82   0
   7  -3  -4    1.92    4.01   0
   7   3  -4    1.01    5.38   0
   6  -3  -4   10.90    2.87   0
   6   3  -4    9.72    6.80   0
   5  -3  -4   30.59    3.15   0
   4  -3  -4  115.77    4.79   0
   3  -3  -4   46.90    4.39   0
  -2  -3   4  782.70   15.24   0
   1   3  -4    1.47    5.08   0
   1  -3  -4    1.10    2.46   0
  -1  -3   4    0.56    4.07   0
   0  -3   4   50.47    4.70   0
   0   3  -4   54.00    4.71   0
   0  -3  -4   49.06    3.99   0
  -1  -3  -4   11.78    3.70   0
   1  -3   4    7.86    3.98   0
  -1   3  -4   10.04    4.01   0
   1   3   4   11.22    3.54   0
  -2   3  -4   27.92    4.13   0
   2   3   4   22.85    3.91   0
  -2  -3  -4   28.22    3.98   0
   2  -3   4   25.97    4.07   0
   3   3   4  175.82    5.11   0
   3  -3   4  170.66    5.07   0
  -3   3  -4  173.29    5.19   0
  -3  -3  -4  180.72    5.23   0
  -4   3  -4  204.29    4.55   0
   4  -3   4  201.22    5.15   0
  -4  -3  -4  210.65    5.45   0
   4   3   4  213.78    5.43   0
   5   3   4   27.82    3.97   0
  -5  -3  -4   24.84    4.00   0
  -5   3  -4   29.41    3.88   0
   5  -3   4   25.26    3.86   0
  -6  -3  -4    2.19    3.69   0
  -6   3  -4    4.55    2.76   0
   6  -3   4    2.21    2.66   0
   6   3   4    1.03    3.64   0
   7   3   4   27.04    4.12   0
   7  -3   4   23.95    3.03   0
  -7  -3  -4   24.52    4.33   0
  -7   3  -4   18.76    3.09   0
  -8  -3  -4   14.30    4.27   0
   8   3   4   20.47    4.22   0
  -8   3  -4   23.13    4.22   0
   8  -3   4   17.85    3.93   0
  -9  -3  -4   52.10    4.96   0
  -9   3  -4   57.45    3.56   0
   9  -3   4   54.25    3.64   0
   9   3   4   49.67    4.50   0
 -10  -3  -4    1.83    4.65   0
 -10   3  -4    4.46    4.92   0
  10   3   4    0.15    4.26   0
  10  -3   4    5.03    4.55   0
  11   3   4    6.62    4.92   0
  11  -3   4    2.84    3.59   0
 -11   3  -4    9.15    5.26   0
 -11  -3  -4    6.64    3.50   0
  12  -3   4    5.58    5.37   0
 -12   3  -4    1.60    5.60   0
  12   3   4    4.33    5.06   0
 -12  -3  -4    8.57    5.44   0
  13   3   4    2.37    5.63   0
 -13   3  -4   -1.31    3.99   0
 -13  -3  -4    1.79    5.91   0
  13  -3   4   -0.21    3.74   0
  13   4  -4    1.67    8.94   0
  13  -4  -4    1.28    6.00   0
  12  -4  -4   11.48    5.50   0
  12   4  -4   11.63    7.51   0
  11   4  -4    3.06    7.03   0
  11  -4  -4    7.69    5.22   0
  10  -4  -4    3.58    4.71   0
  10   4  -4    0.91    7.27   0
   9  -4  -4    3.83    4.59   0
   9   4  -4    4.02    7.40   0
   8  -4  -4    5.78    3.02   0
   7  -4  -4  103.33    4.94   0
   6  -4  -4  224.71    5.37   0
   5  -4  -4   48.60    3.11   0
   4  -4  -4   58.43    4.09   0
  -3  -4   4    1.98    4.93   0
  -3  -4   4    1.07    5.81   0
   3  -4  -4    1.48    3.94   0
   2  -4  -4  982.91    8.80   0
  -2  -4   4  934.93   13.23   0
   1  -4  -4  101.38    3.56   0
  -1  -4   4  101.52    5.43   0
   0  -4  -4    7.61    2.70   0
   0   4  -4    7.37    4.21   0
   0  -4   4    7.75    3.92   0
  -1  -4  -4  140.40    4.70   0
  -1   4  -4  139.80    5.37   0
   1  -4   4  134.65    4.32   0
   2   4   4   47.39    3.95   0
  -2   4  -4   42.65    4.37   0
  -2  -4  -4   50.09    4.07   0
   2  -4   4   45.31    4.26   0
  -3  -4  -4  281.96    5.11   0
   3  -4   4  285.89    5.86   0
   3   4   4  278.49    5.78   0
  -3   4  -4  285.46    5.25   0
  -4   4  -4   52.13    4.30   0
  -4  -4  -4   53.08    4.25   0
   4  -4   4   50.52    4.28   0
   4   4   4   52.61    4.09   0
  -5   4  -4    3.28    2.90   0
   5   4   4    1.65    2.60   0
   5  -4   4    0.97    2.83   0
  -5  -4  -4    1.90    3.71   0
  -6  -4  -4    2.69    4.15   0
  -6   4  -4    0.54    2.76   0
   6   4   4    3.35    3.91   0
   6  -4   4   -1.02    4.06   0
  -7  -4  -4   26.51    4.37   0
   7  -4   4   20.05    4.09   0
   7   4   4   27.57    4.18   0
  -7   4  -4   28.47    4.22   0
  -8  -4  -4  107.32    5.20   0
   8  -4   4  112.78    4.97   0
   8   4   4  117.69    4.90   0
  -8   4  -4  110.40    5.03   0
   9  -4   4   29.63    4.64   0
  -9  -4  -4   28.07    4.79   0
  -9   4  -4   28.97    4.73   0
   9   4   4   25.48    4.54   0
  10   4   4   39.03    4.89   0
  10  -4   4   36.63    5.08   0
 -10   4  -4   52.33    5.22   0
 -10  -4  -4   34.61    3.63   0
 -11   4  -4   -0.68    3.82   0
  11  -4   4   -0.93    3.47   0
 -11  -4  -4   -1.57    5.40   0
  11   4   4   -0.76    4.99   0
  12  -4   4   -4.25    5.51   0
 -12  -4  -4    4.39    4.24   0
  12   4   4    4.32    5.78   0
 -12   4  -4    1.32    4.18   0
 -13   4  -4    7.57    6.34   0
  13   4   4    5.07    5.81   0
  12  -5  -4    1.36    4.10   0
  11  -5  -4    1.99    5.28   0
  10  -5  -4   -0.12    5.11   0
   9  -5  -4    2.32    4.76   0
   8  -5  -4    3.57    4.51   0
   7  -5  -4   11.64    3.10   0
   6  -5  -4   -0.67    4.17   0
   5  -5  -4   12.89    2.91   0
  -4  -5   4    1.26    5.47   0
  -4  -5   4   -1.21    5.64   0
   4  -5  -4    1.00    2.75   0
  -3  -5   4    5.26    4.80   0
  -3  -5   4    5.55    4.31   0
   3  -5  -4    6.43    2.88   0
  -2  -5   4    8.15    4.55   0
   2  -5  -4    4.45    4.11   0
   2  -5  -4    6.29    3.56   0
  -2  -5   4    5.00    5.20   0
  -1  -5   4   -0.13    3.85   0
   1  -5  -4    0.26    3.53   0
   0  -5  -4    2.98    3.61   0
   0  -5   4    4.42    3.97   0
  -1  -5  -4    4.85    3.64   0
   1  -5   4    3.51    3.86   0
  -2   5  -4   25.90    4.26   0
   2  -5   4   21.32    3.10   0
  -2  -5  -4   25.08    2.97   0
   3  -5   4    3.81    3.87   0
  -3  -5  -4    6.79    3.90   0
  -3   5  -4    5.68    3.97   0
   4  -5   4    2.50    4.13   0
  -4   5  -4    0.98    4.25   0
   4   5   4   -0.60    2.71   0
  -4  -5  -4    1.97    2.92   0
  -5   5  -4   65.78    4.75   0
  -5  -5  -4   55.28    4.74   0
   5  -5   4   53.22    3.32   0
   5   5   4   54.64    4.47   0
   6   5   4    2.55    3.94   0
  -6  -5  -4    4.68    2.91   0
   6  -5   4    4.91    4.14   0
  -6   5  -4    1.97    3.05   0
   7  -5   4   -0.90    4.26   0
  -7   5  -4    1.74    4.43   0
  -7  -5  -4   -0.54    4.16   0
   7   5   4   -0.21    3.95   0
   8  -5   4   24.23    3.22   0
  -8   5  -4   22.29    3.46   0
  -8  -5  -4   26.56    4.67   0
   8   5   4   19.06    4.41   0
   9  -5   4    5.56    4.77   0
  -9   5  -4    3.12    4.81   0
  -9  -5  -4    0.41    4.85   0
   9   5   4    2.93    4.35   0
 -10  -5  -4    6.29    5.22   0
  10  -5   4    6.97    3.38   0
  10   5   4    7.48    4.88   0
 -10   5  -4   11.26    5.16   0
  11  -5   4   -1.10    5.35   0
 -11   5  -4    8.56    5.61   0
  11   5   4    5.79    5.39   0
 -11  -5  -4    8.89    5.75   0
  12   5   4    2.64    5.84   0
 -12  -5  -4    3.42    6.12   0
  12  -5   4    4.45    5.90   0
 -12   5  -4    3.95    4.33   0
  11  -6  -4    3.60    5.90   0
  10  -6  -4    0.73    3.69   0
   9  -6  -4    2.27    5.07   0
   8  -6  -4    5.48    4.92   0
   7  -6  -4    9.67    4.45   0
   6  -6  -4   38.28    4.66   0
  -5  -6   4  125.69   10.22   0
   5  -6  -4  139.72    5.25   0
  -5  -6   4  119.76   10.59   0
  -4  -6   4    1.08    6.32   0
  -4  -6   4    0.39    5.23   0
   4  -6  -4   -1.98    4.22   0
  -3  -6   4  125.78    6.75   0
   3  -6  -4  133.06    4.13   0
  -3  -6   4  130.35    6.49   0
   2  -6  -4  162.09    3.91   0
  -2  -6   4  167.80    5.59   0
  -2  -6   4  162.34    6.04   0
   2  -6  -4  180.70    5.51   0
  -1  -6   4    0.24    4.31   0
   1  -6  -4    0.69    3.27   0
   1  -6  -4    4.51    4.02   0
   0  -6   4   50.96    4.85   0
   0  -6  -4   57.70    4.09   0
  -1  -6  -4    6.57    3.73   0
   1  -6   4    9.04    4.48   0
   2  -6   4   12.09    3.99   0
  -2  -6  -4   12.96    3.72   0
   3  -6   4   55.32    4.39   0
  -3  -6  -4   49.06    4.59   0
  -4  -6  -4    1.42    4.08   0
  -4   6  -4    2.18    4.49   0
   4  -6   4    4.79    4.31   0
   5  -6   4   26.63    3.21   0
  -5   6  -4   24.91    3.37   0
  -5  -6  -4   26.66    4.38   0
   6   6   4   -0.22    4.12   0
  -6   6  -4   -0.41    3.24   0
  -6  -6  -4    2.05    4.54   0
   6  -6   4    3.50    3.20   0
   7  -6   4    5.18    4.48   0
  -7   6  -4    8.56    4.89   0
  -7  -6  -4    2.24    4.62   0
   7   6   4    3.06    4.32   0
  -8  -6  -4   14.31    4.87   0
  -8   6  -4   11.40    5.23   0
   8  -6   4    6.31    3.38   0
   8   6   4   10.49    4.49   0
   9  -6   4    0.57    5.12   0
  -9  -6  -4    4.48    5.25   0
  -9   6  -4    1.59    3.69   0
   9   6   4    0.38    4.85   0
  10   6   4   15.87    5.18   0
  10  -6   4   11.72    3.93   0
 -10  -6  -4   13.62    5.95   0
 -10   6  -4   14.26    5.63   0
  11  -6   4   -2.96    5.65   0
  11   6   4    2.09    5.29   0
 -11   6  -4    1.37    6.11   0
 -11  -6  -4    1.39    6.06   0
  10  -7  -4    1.36    6.06   0
   9  -7  -4    5.64    3.66   0
   8  -7  -4    3.24    5.16   0
   7  -7  -4   -1.56    3.63   0
   6  -7  -4   11.06    4.96   0
   5  -7  -4    9.26    4.63   0
  -5  -7   4    7.57    6.76   0
  -5  -7   4    7.39    7.09   0
  -4  -7   4    2.07    5.51   0
   4  -7  -4    1.72    3.29   0
  -4  -7   4    4.62    5.82   0
  -3  -7   4    3.15    5.49   0
  -3  -7   4    0.81    4.65   0
   3  -7  -4   -0.26    2.93   0
   3  -7  -4    1.61    3.21   0
   2  -7  -4    5.66    2.82   0
  -2  -7   4    5.99    4.29   0
   2  -7  -4    6.51    4.33   0
  -2  -7   4    2.41    4.60   0
  -1  -7   4    6.49    3.98   0
  -1  -7   4    3.14    4.45   0
   1  -7  -4    8.03    4.50   0
   1  -7  -4    3.82    3.85   0
   0  -7  -4    4.20    3.93   0
   0  -7  -4    4.81    4.46   0
   0  -7   4    3.56    4.30   0
   1  -7   4    1.19    4.38   0
  -1  -7  -4   -0.47    3.27   0
  -1  -7  -4    5.34    3.86   0
  -2  -7  -4    7.94    4.31   0
   2  -7   4    6.81    3.35   0
  -3  -7  -4    2.76    4.37   0
   3  -7   4   -0.26    4.36   0
   4  -7   4    2.73    4.64   0
  -4  -7  -4    2.19    4.44   0
  -5  -7  -4    7.39    4.44   0
   5  -7   4    2.52    3.13   0
   6  -7   4    2.37    3.32   0
  -6  -7  -4    2.06    4.58   0
   7  -7   4    6.97    5.27   0
  -7  -7  -4    8.39    5.22   0
   8  -7   4    5.32    5.31   0
  -8  -7  -4   -1.63    5.46   0
   9  -7   4    1.34    4.04   0
  -9  -7  -4    1.02    5.97   0
  10  -7   4    1.69    5.70   0
 -10  -7  -4    1.72    6.13   0
   8  -8  -4    2.29    5.85   0
   7  -8  -4   -2.32    5.66   0
   6  -8  -4    0.93    5.35   0
   5  -8  -4   21.40    4.05   0
  -5  -8   4   21.44    8.03   0
  -5  -8   4   22.85    7.93   0
   4  -8  -4    7.86    4.52   0
  -4  -8   4    5.37    6.18   0
   4  -8  -4    4.37    5.02   0
  -4  -8   4    5.32    6.17   0
   3  -8  -4   24.54    4.55   0
   3  -8  -4   26.54    5.13   0
  -3  -8   4   27.67    5.41   0
  -3  -8   4   25.04    6.22   0
   2  -8  -4    1.76    4.32   0
   2  -8  -4    3.24    4.80   0
  -2  -8   4    1.11    4.53   0
  -2  -8   4    1.86    4.93   0
   1  -8  -4    3.56    3.48   0
  -1  -8   4    5.01    4.36   0
  -1  -8   4    4.13    4.85   0
   1  -8  -4    5.19    4.40   0
   0  -8  -4    1.49    3.55   0
   0  -8   4    1.70    3.63   0
   0  -8   4    4.19    4.57   0
   0  -8  -4    1.62    4.28   0
  -1  -8  -4    4.56    4.36   0
  -1  -8  -4    6.43    4.86   0
   1  -8   4    1.85    3.55   0
  -2  -8  -4   13.96    4.71   0
  -2  -8  -4   17.06    5.02   0
   2  -8   4   10.01    4.87   0
  -3  -8  -4    1.80    3.42   0
  -3  -8  -4    2.70    4.58   0
   3  -8   4    1.69    3.52   0
  -4  -8  -4    0.11    4.83   0
   4  -8   4    2.33    4.97   0
   5  -8   4   -0.23    5.24   0
  -5  -8  -4    3.98    5.02   0
   6  -8   4    9.89    5.11   0
  -6  -8  -4    4.15    5.23   0
   7  -8   4    2.10    5.42   0
  -7  -8  -4    2.26    5.22   0
   8  -8   4    1.85    4.21   0
  -8  -8  -4   -2.48    6.25   0
   6  -9  -4    4.85    5.98   0
   6  -9  -4    0.02    5.36   0
  -5  -9   4    0.08    9.30   0
   5  -9  -4    1.49    5.74   0
  -5  -9   4    0.68    9.03   0
   5  -9  -4    6.17    4.99   0
   4  -9  -4    3.92    3.96   0
  -4  -9   4    1.76    6.73   0
   4  -9  -4    3.18    3.78   0
  -4  -9   4   -0.74    6.95   0
  -3  -9   4    2.82    5.35   0
   3  -9  -4    2.62    3.33   0
   3  -9  -4   -1.44    3.96   0
  -3  -9   4    0.28    6.88   0
   2  -9  -4    6.31    4.90   0
  -2  -9   4    1.38    5.89   0
   2  -9  -4    1.69    5.58   0
  -2  -9   4    2.34    5.32   0
  -1  -9   4    0.42    5.31   0
   1  -9  -4    2.91    4.70   0
   1  -9  -4    3.35    5.57   0
  -1  -9   4   -0.97    4.83   0
   0  -9  -4   -1.37    4.74   0
   0  -9   4   -1.67    4.81   0
   0  -9  -4    0.60    3.79   0
   0  -9   4    1.10    5.30   0
   1  -9   4    0.02    3.49   0
  -1  -9  -4   -2.37    5.16   0
   1  -9   4   -3.46    5.47   0
  -1  -9  -4   -1.92    5.77   0
  -2  -9  -4    3.54    3.95   0
   2  -9   4    3.27    5.41   0
  -2  -9  -4    3.41    5.05   0
  -3  -9  -4    0.10    5.85   0
   3  -9   4    5.48    5.46   0
  -3  -9  -4    2.35    5.38   0
  -4  -9  -4   -0.06    5.23   0
  -4  -9  -4    2.66    6.01   0
   4  -9   4    4.20    5.74   0
  -5  -9  -4   -1.11    6.20   0
  -5  -9  -4    2.24    5.48   0
   5  -9   4   -0.02    4.04   0
  -6  -9  -4    3.42    6.03   0
  -6  -9  -4    3.88    6.57   0
   6  -9   4   10.28    6.03   0
   3 -10  -4    2.27    4.08   0
   2 -10  -4    2.82    6.12   0
   2 -10  -4    5.53    5.50   0
  -2 -10   4    3.88    7.65   0
  -2 -10   4   -1.50    7.23   0
   1 -10  -4    6.35    4.41   0
  -1 -10   4    3.04    5.61   0
   1 -10  -4   -2.47    5.36   0
  -1 -10   4    1.45    6.24   0
   0 -10   4    0.97    5.65   0
   0 -10  -4   -2.40    5.34   0
   0 -10   4    4.23    6.37   0
   0 -10  -4   -0.34    4.23   0
   1 -10   4    3.80    6.06   0
   1 -10   4    2.07    3.92   0
  -1 -10  -4   -0.38    4.44   0
  -1 -10  -4    2.37    5.58   0
  -2 -10  -4    3.30    5.81   0
  -2 -10  -4    4.70    6.43   0
   2 -10   4    0.17    6.25   0
   2 -10   4    4.47    5.61   0
  13   0  -5    3.25    5.33   0
  11   0  -5   -0.33    3.34   0
   9   0  -5   -0.03    4.27   0
   7   0  -5  282.79    6.38   0
   5   0  -5  259.89    6.50   0
   3   0  -5   14.75    4.01   0
   1   0  -5  409.09    8.83   0
  -1   0   5  414.90    8.84   0
  -1   0  -5 1178.97   11.79   0
   1   0   5 1148.93   11.66   0
  -3   0  -5 1684.34   11.96   0
   3   0   5 1592.09   11.66   0
  -5   0  -5   90.44    4.38   0
   5   0   5   90.57    4.39   0
  -7   0  -5   68.32    3.47   0
   7   0   5   70.15    3.38   0
  -9   0  -5   68.60    3.45   0
   9   0   5   74.91    4.45   0
 -11   0  -5   10.07    3.49   0
  11   0   5    4.48    4.66   0
 -13   0  -5    6.86    5.93   0
  13   0   5    5.06    4.02   0
  14   1  -5    2.56    5.93   0
  14  -1  -5    3.88    5.92   0
  13   1  -5    2.96    5.38   0
  13  -1  -5   -0.29    5.20   0
  12  -1  -5    1.96    3.49   0
  12   1  -5    0.49    4.90   0
  11  -1  -5   -3.66    4.69   0
  11   1  -5    4.02    4.66   0
  10   1  -5   23.16    4.50   0
  10  -1  -5   16.39    4.85   0
   9   1  -5   11.17    4.08   0
   9  -1  -5   12.06    4.19   0
   8   1  -5   18.93    4.89   0
   8  -1  -5   14.01    4.14   0
   7   1  -5   57.59    5.33   0
   7  -1  -5   66.11    4.46   0
   6  -1  -5   16.91    4.05   0
   6   1  -5   15.39    4.14   0
   5  -1  -5   41.42    3.37   0
   5   1  -5   35.62    4.29   0
   4   1  -5    7.29    4.96   0
   4  -1  -5    8.12    4.01   0
   3   1  -5  377.33   10.51   0
   3   1  -5  417.81   11.71   0
   2   1  -5 1080.01   17.05   0
  -2  -1   5 1076.93   16.41   0
   2  -1  -5 1039.41   10.54   0
   1   1  -5  304.31    9.08   0
   1  -1  -5  294.26    6.85   0
  -1   1   5  306.98    6.14   0
  -1  -1   5  317.92    8.86   0
   0  -1  -5  335.93    6.35   0
   0   1   5  344.27    6.86   0
   0   1  -5  350.01    8.57   0
   0  -1   5  341.13    8.48   0
  -1   1  -5  561.10    9.16   0
   1   1   5  571.28    7.99   0
   1  -1   5  565.16    9.21   0
  -1  -1  -5  554.23    7.69   0
  -2   1  -5  824.85    9.42   0
   2   1   5  915.46    9.57   0
   2  -1   5  835.63    9.62   0
  -2  -1  -5  888.18    9.08   0
   3   1   5  643.78    7.57   0
  -3  -1  -5  631.46    7.93   0
  -3   1  -5  632.11    7.60   0
   3  -1   5  635.21    7.49   0
  -4  -1  -5    7.47    4.03   0
   4  -1   5    5.71    3.83   0
  -4   1  -5    8.34    2.79   0
   4   1   5    3.66    2.76   0
   5   1   5    8.03    2.70   0
  -5   1  -5    8.29    3.83   0
   5  -1   5   10.01    3.75   0
  -5  -1  -5    7.21    4.01   0
  -6  -1  -5    7.33    2.75   0
   6   1   5    6.30    2.72   0
  -6   1  -5    7.72    2.78   0
   6  -1   5   11.69    2.84   0
  -7  -1  -5   -0.88    3.72   0
   7  -1   5    0.57    2.65   0
   7   1   5    0.96    2.60   0
  -7   1  -5    4.89    4.04   0
  -8  -1  -5   23.87    4.20   0
   8  -1   5   16.77    3.11   0
   8   1   5   21.46    4.11   0
  -8   1  -5   17.09    4.35   0
   9  -1   5   19.97    4.40   0
   9   1   5   20.34    2.89   0
  -9  -1  -5   21.43    4.23   0
  -9   1  -5   22.97    4.57   0
  10  -1   5   17.10    4.48   0
  10   1   5   19.66    4.49   0
 -10  -1  -5   19.26    4.58   0
 -10   1  -5   22.30    4.55   0
 -11  -1  -5    0.30    3.48   0
 -11   1  -5    1.62    4.84   0
  11   1   5    1.30    4.67   0
  11  -1   5    2.55    4.57   0
 -12  -1  -5    3.51    3.85   0
  12  -1   5    9.17    5.08   0
 -12   1  -5    6.11    5.41   0
  12   1   5    3.45    3.55   0
 -13   1  -5   29.45    5.86   0
 -13  -1  -5   23.66    4.19   0
  13   1   5   23.06    5.25   0
  13  -1   5   22.64    5.62   0
  14  -2  -5    3.21    6.03   0
  14   2  -5    2.35    7.52   0
  13  -2  -5   -1.55    5.72   0
  13   2  -5    3.25    5.62   0
  12  -2  -5    4.95    5.14   0
  12   2  -5    5.77    5.09   0
  11  -2  -5    0.73    4.87   0
  11   2  -5    3.52    6.02   0
  10  -2  -5    6.21    4.73   0
  10   2  -5    6.76    4.31   0
   9   2  -5   24.78    5.44   0
   9  -2  -5   24.27    4.41   0
   8   2  -5    7.61    3.95   0
   8  -2  -5    9.96    4.24   0
   7   2  -5   71.48    6.11   0
   7  -2  -5   75.61    4.32   0
   6   2  -5   73.79    6.35   0
   6  -2  -5   81.37    4.56   0
   5  -2  -5   88.64    4.73   0
   5   2  -5   87.55    8.58   0
   4  -2  -5   10.08    2.96   0
  -2  -2   5  848.65   18.94   0
   2   2  -5  831.50   20.28   0
   2  -2  -5  788.97    8.15   0
   1  -2  -5   36.50    4.02   0
   1   2  -5   38.61    6.10   0
  -1  -2   5   40.01    5.98   0
   0  -2   5   23.00    4.46   0
   0   2  -5   22.85    4.47   0
   0  -2  -5   20.51    2.91   0
   0   2   5   24.45    3.81   0
  -1   2  -5   36.77    4.37   0
   1   2   5   40.30    3.17   0
   1  -2   5   41.54    4.35   0
  -1  -2  -5   40.48    3.16   0
   2  -2   5  194.10    4.97   0
   2   2   5  197.90    5.35   0
  -2   2  -5  185.51    5.59   0
  -2  -2  -5  196.32    4.69   0
   3  -2   5   39.45    4.23   0
   3   2   5   37.76    4.08   0
  -3  -2  -5   38.46    3.25   0
  -3   2  -5   41.16    4.16   0
   4   2   5  225.78    5.44   0
   4  -2   5  213.38    5.36   0
  -4   2  -5  221.29    4.76   0
  -4  -2  -5  225.14    5.58   0
   5   2   5    7.55    2.81   0
   5  -2   5    7.59    3.85   0
  -5  -2  -5   14.01    3.89   0
  -5   2  -5    9.17    2.76   0
   6   2   5    3.94    2.81   0
   6  -2   5    2.36    2.58   0
  -6  -2  -5    3.16    2.80   0
  -6   2  -5    0.77    3.71   0
   7  -2   5   47.08    4.16   0
  -7  -2  -5   42.50    4.10   0
   7   2   5   47.07    3.09   0
  -7   2  -5   47.50    4.31   0
  -8  -2  -5   20.59    4.09   0
   8  -2   5   22.62    3.27   0
  -8   2  -5   22.58    3.36   0
   8   2   5   21.05    2.94   0
  -9  -2  -5   68.05    4.78   0
  -9   2  -5   66.72    3.68   0
   9  -2   5   60.83    3.45   0
   9   2   5   57.90    4.63   0
 -10   2  -5   17.72    4.79   0
  10  -2   5   16.99    3.32   0
  10   2   5   17.92    4.42   0
 -10  -2  -5   19.11    4.76   0
  11  -2   5    7.60    3.33   0
 -11   2  -5   11.63    3.50   0
 -11  -2  -5    5.44    3.30   0
  11   2   5    3.69    3.33   0
 -12   2  -5    3.11    5.43   0
  12  -2   5   -5.22    5.14   0
 -12  -2  -5    0.71    5.41   0
  12   2   5    1.83    3.33   0
  13   2   5    2.33    5.42   0
  13  -2   5    1.01    5.69   0
 -13   2  -5    5.05    5.84   0
 -13  -2  -5    0.90    6.00   0
  13   3  -5    1.91    6.92   0
  13  -3  -5    0.96    5.53   0
  12   3  -5    9.14    6.37   0
  12  -3  -5    8.60    5.45   0
  11   3  -5    0.80    5.73   0
  11  -3  -5   -3.27    3.56   0
  10   3  -5    1.09    5.26   0
  10  -3  -5   -2.83    4.68   0
   9   3  -5    2.26    5.96   0
   9  -3  -5    1.62    4.19   0
   8   3  -5    3.98    5.93   0
   8  -3  -5    8.44    4.43   0
   7  -3  -5   36.83    4.45   0
   6  -3  -5   35.23    4.40   0
   5  -3  -5   10.28    3.98   0
   4  -3  -5   19.52    4.12   0
   3  -3  -5    9.71    3.95   0
  -2  -3   5    8.52    5.49   0
   2  -3  -5    6.56    2.64   0
  -1  -3   5  122.53    5.93   0
   1  -3  -5  127.98    4.55   0
   1   3  -5  128.59    6.16   0
   0  -3  -5   18.12    2.64   0
   0   3  -5   16.99    4.18   0
   0  -3   5   14.77    4.11   0
   1   3   5   43.83    3.09   0
  -1  -3  -5   42.89    3.15   0
  -1   3  -5   43.05    4.23   0
   1  -3   5   42.95    4.26   0
  -2  -3  -5   44.48    4.07   0
  -2   3  -5   36.71    3.13   0
   2   3   5   37.81    3.86   0
   2  -3   5   42.85    4.18   0
  -3  -3  -5   21.10    3.99   0
   3   3   5   22.55    3.88   0
   3  -3   5   18.59    3.06   0
  -3   3  -5   23.84    4.04   0
   4  -3   5  101.21    4.47   0
  -4  -3  -5   96.06    4.70   0
   4   3   5   99.67    4.51   0
  -4   3  -5   96.86    4.57   0
   5  -3   5   -2.01    2.48   0
  -5  -3  -5    2.22    3.90   0
   5   3   5    1.00    3.67   0
  -5   3  -5    0.75    2.51   0
   6  -3   5   -1.88    3.85   0
  -6  -3  -5    0.22    3.69   0
   6   3   5   -1.89    3.64   0
  -6   3  -5    1.68    2.74   0
  -7  -3  -5   16.16    4.23   0
   7   3   5   16.96    2.96   0
   7  -3   5   14.95    4.11   0
  -7   3  -5   21.19    4.18   0
  -8   3  -5    8.79    2.99   0
  -8  -3  -5   10.90    4.29   0
   8  -3   5   10.38    4.07   0
   8   3   5    9.41    2.96   0
  -9  -3  -5   20.34    4.93   0
   9   3   5   23.42    3.30   0
   9  -3   5   30.07    4.59   0
  -9   3  -5   31.09    4.66   0
 -10  -3  -5    2.48    4.77   0
  10   3   5   -0.02    4.44   0
  10  -3   5   -0.53    3.31   0
 -10   3  -5    1.36    4.45   0
  11   3   5    2.86    4.73   0
 -11   3  -5    1.07    5.18   0
  11  -3   5    1.77    5.09   0
 -11  -3  -5   -0.32    5.10   0
 -12   3  -5    6.48    3.87   0
  12   3   5    7.54    3.56   0
  12  -3   5   -0.09    5.58   0
 -12  -3  -5   16.03    5.68   0
  13  -3   5    4.98    4.33   0
  13   3   5    5.93    4.11   0
 -13   3  -5    4.46    4.65   0
 -13  -3  -5   10.04    6.21   0
  13  -4  -5   -0.47    4.08   0
  12  -4  -5   -1.56    5.53   0
  11  -4  -5   -4.90    4.86   0
  10  -4  -5   -4.35    4.76   0
   9  -4  -5    2.46    3.18   0
   8  -4  -5    2.07    4.38   0
   7  -4  -5    6.14    4.30   0
   6  -4  -5  181.14    5.40   0
   5  -4  -5    6.86    2.99   0
   4  -4  -5    3.06    2.70   0
  -3  -4   5   17.50    6.64   0
  -3  -4   5   18.84    6.91   0
   3  -4  -5   17.51    2.89   0
  -2  -4   5 1023.81   14.54   0
   2  -4  -5  948.52    8.15   0
   1  -4  -5  414.50    5.42   0
  -1  -4   5  401.45    8.23   0
   0  -4   5  199.37    6.03   0
   0  -4  -5  210.28    4.43   0
   0   4  -5  233.00    6.50   0
  -1  -4  -5   14.94    3.80   0
  -1   4  -5   13.95    4.10   0
   1  -4   5   11.86    2.90   0
  -2  -4  -5    4.65    3.82   0
   2   4   5    3.10    3.69   0
   2  -4   5    2.12    2.75   0
  -2   4  -5    1.59    3.93   0
  -3  -4  -5   19.45    3.89   0
   3  -4   5   18.67    3.90   0
   3   4   5   16.17    3.71   0
  -3   4  -5   19.73    4.17   0
   4  -4   5  266.83    4.92   0
   4   4   5  292.38    5.75   0
  -4   4  -5  275.56    5.69   0
  -4  -4  -5  272.26    4.95   0
   5  -4   5    4.14    2.86   0
   5   4   5   -0.70    2.49   0
  -5   4  -5    0.38    4.11   0
  -5  -4  -5    1.06    3.87   0
   6  -4   5   18.80    3.00   0
   6   4   5   25.27    3.10   0
  -6   4  -5   13.91    4.29   0
  -6  -4  -5   20.90    4.44   0
   7  -4   5   -0.36    2.72   0
  -7  -4  -5    3.43    4.18   0
  -7   4  -5   -2.35    2.88   0
   7   4   5    0.41    2.84   0
  -8   4  -5   12.23    3.12   0
   8  -4   5   10.23    4.31   0
  -8  -4  -5    8.78    4.48   0
   8   4   5   15.39    4.01   0
  -9   4  -5   61.54    4.88   0
  -9  -4  -5   56.51    5.14   0
   9   4   5   57.20    4.91   0
   9  -4   5   58.34    4.76   0
 -10  -4  -5    2.47    4.95   0
  10  -4   5   -2.20    3.34   0
  10   4   5    2.54    4.75   0
 -10   4  -5    1.69    4.86   0
  11   4   5    5.96    5.09   0
  11  -4   5    9.23    5.04   0
 -11  -4  -5    1.33    5.23   0
 -11   4  -5    5.38    5.34   0
 -12   4  -5   -1.41    4.08   0
  12  -4   5    2.44    5.52   0
  12   4   5    0.91    5.40   0
 -12  -4  -5    3.92    5.75   0
  12  -5  -5    1.58    5.82   0
  11  -5  -5    0.18    5.46   0
  10  -5  -5   -0.61    5.43   0
   9  -5  -5   -0.34    3.45   0
   8  -5  -5    1.64    3.24   0
   7  -5  -5   78.85    4.84   0
   6  -5  -5   18.68    3.00   0
   5  -5  -5    1.88    2.98   0
  -4  -5   5    2.51    8.80   0
  -4  -5   5    2.95    8.97   0
   4  -5  -5    2.66    3.01   0
   3  -5  -5    6.23    3.11   0
  -3  -5   5    4.95    5.73   0
  -3  -5   5    4.34    5.27   0
  -2  -5   5   19.69    4.32   0
   2  -5  -5   24.51    4.33   0
   2  -5  -5   18.81    2.79   0
   1  -5  -5    0.93    2.58   0
  -1  -5   5    0.74    3.90   0
   0  -5   5    7.67    2.90   0
   0  -5  -5    5.33    3.67   0
  -1  -5  -5   -0.42    2.52   0
  -1   5  -5    1.47    2.71   0
   1  -5   5    0.25    2.68   0
   2  -5   5    2.61    3.95   0
  -2   5  -5    3.62    2.76   0
  -2  -5  -5    2.98    3.58   0
  -3  -5  -5   45.65    3.13   0
   3   5   5   43.06    3.96   0
  -3   5  -5   46.32    4.22   0
   3  -5   5   40.23    3.25   0
  -4  -5  -5    9.37    3.82   0
   4   5   5    4.30    3.59   0
  -4   5  -5    7.25    4.28   0
   4  -5   5    3.97    4.19   0
   5  -5   5   11.13    4.41   0
   5   5   5    8.39    3.83   0
  -5   5  -5    3.54    4.52   0
  -5  -5  -5    3.78    3.99   0
   6   5   5   12.57    4.04   0
  -6   5  -5   10.12    4.26   0
   6  -5   5    9.14    4.15   0
  -6  -5  -5    5.66    4.30   0
  -7  -5  -5    0.29    4.26   0
  -7   5  -5   -1.67    4.75   0
   7   5   5   -2.52    3.85   0
   7  -5   5    3.50    4.55   0
   8  -5   5   10.85    3.07   0
  -8   5  -5   10.40    3.27   0
  -8  -5  -5    8.69    4.73   0
   8   5   5    7.86    4.35   0
  -9  -5  -5    7.89    5.01   0
   9   5   5    5.26    4.32   0
   9  -5   5    5.48    4.74   0
  -9   5  -5    7.13    5.02   0
 -10  -5  -5    3.79    5.38   0
  10  -5   5    6.34    4.99   0
  10   5   5   -0.01    5.01   0
 -10   5  -5    6.72    5.09   0
  11   5   5    0.03    4.92   0
  11  -5   5    1.90    3.85   0
 -11  -5  -5    5.29    5.61   0
 -11   5  -5    3.47    3.76   0
 -12  -5  -5    0.26    6.15   0
  12   5   5    0.26    5.69   0
 -12   5  -5   -3.15    6.18   0
  12  -5   5   -2.53    5.92   0
  11  -6  -5    3.62    4.26   0
  10  -6  -5    4.98    3.80   0
   9  -6  -5    2.62    5.10   0
   8  -6  -5   -1.66    4.85   0
   7  -6  -5    5.09    4.53   0
   6  -6  -5   14.68    3.25   0
   5  -6  -5   53.84    3.55   0
  -4  -6   5    9.35    6.43   0
   4  -6  -5    8.41    4.22   0
  -4  -6   5   10.90    6.24   0
  -3  -6   5  137.25    7.11   0
  -3  -6   5  125.80    7.33   0
   3  -6  -5  130.16    5.20   0
   3  -6  -5  126.43    3.74   0
   2  -6  -5   37.77    4.70   0
  -2  -6   5   35.04    5.09   0
  -2  -6   5   37.48    5.55   0
   2  -6  -5   32.18    3.12   0
   1  -6  -5   25.07    4.11   0
   1  -6  -5   23.76    3.32   0
  -1  -6   5   22.81    4.54   0
   0  -6  -5   69.23    3.28   0
   0  -6   5   65.40    4.92   0
  -1  -6  -5   -0.01    2.72   0
   1  -6   5    0.00    3.96   0
   2  -6   5   48.38    4.54   0
  -2  -6  -5   53.00    4.21   0
  -3  -6  -5    4.62    2.96   0
  -3   6  -5    4.45    2.92   0
   3  -6   5    2.99    4.17   0
  -4  -6  -5   12.39    4.26   0
  -4   6  -5   14.04    3.25   0
   4  -6   5   13.17    4.30   0
  -5   6  -5   22.33    4.79   0
   5  -6   5   25.86    4.61   0
  -5  -6  -5   23.62    4.52   0
   6   6   5    4.31    3.95   0
   6  -6   5    2.36    4.72   0
  -6  -6  -5    1.87    4.37   0
  -6   6  -5    3.24    3.49   0
   7  -6   5   12.81    4.77   0
   7   6   5   11.34    4.37   0
  -7   6  -5    9.52    4.88   0
  -7  -6  -5   11.42    4.75   0
  -8   6  -5   -0.79    5.04   0
   8  -6   5    3.92    4.99   0
   8   6   5   -1.25    4.72   0
  -8  -6  -5    5.42    4.98   0
   9  -6   5    2.02    3.65   0
  -9  -6  -5    6.92    5.18   0
  -9   6  -5    4.04    3.90   0
   9   6   5    2.99    4.97   0
  10  -6   5   10.01    5.55   0
  10   6   5   12.90    5.46   0
 -10   6  -5   14.85    5.74   0
 -10  -6  -5    8.25    5.76   0
  11  -6   5    6.82    5.73   0
 -11  -6  -5    4.92    6.15   0
 -11   6  -5    4.94    6.26   0
  11   6   5    1.32    5.76   0
  10  -7  -5    2.42    5.89   0
   9  -7  -5   -1.55    3.88   0
   8  -7  -5    3.00    5.21   0
   7  -7  -5    4.20    5.04   0
   6  -7  -5    1.86    3.47   0
   5  -7  -5    8.84    4.75   0
  -4  -7   5   11.22    5.76   0
  -4  -7   5   11.30    5.68   0
   4  -7  -5   13.82    4.80   0
   4  -7  -5   14.11    4.27   0
  -3  -7   5   11.29    4.49   0
   3  -7  -5   17.15    4.23   0
   3  -7  -5   11.20    4.87   0
  -3  -7   5    9.19    5.79   0
   2  -7  -5    2.68    4.69   0
  -2  -7   5    2.35    4.27   0
   2  -7  -5    0.89    4.05   0
  -2  -7   5    2.86    4.61   0
   1  -7  -5    6.24    3.26   0
  -1  -7   5    7.30    5.33   0
   1  -7  -5    0.81    3.92   0
   0  -7  -5   -0.31    3.00   0
   0  -7  -5    2.97    3.95   0
   0  -7   5    2.22    4.29   0
  -1  -7  -5    3.32    4.31   0
   1  -7   5   -0.87    4.27   0
  -2  -7  -5   -3.09    4.45   0
   2  -7   5    2.45    4.61   0
  -3  -7  -5   -1.05    4.32   0
   3  -7   5    0.61    4.22   0
  -4  -7  -5    6.79    4.56   0
   4  -7   5    3.99    4.52   0
  -5  -7  -5    1.80    4.57   0
   5  -7   5   -1.08    3.29   0
   6  -7   5    3.05    3.69   0
  -6   7  -5    6.97    3.49   0
  -6  -7  -5    9.52    4.96   0
   7  -7   5    7.50    3.45   0
  -7  -7  -5    9.90    5.03   0
  -7   7  -5   12.33    5.32   0
   8  -7   5   -1.86    5.29   0
  -8   7  -5    4.08    3.98   0
  -8  -7  -5    3.84    5.46   0
  -9   7  -5   -5.36    5.84   0
  -9  -7  -5    1.31    6.03   0
   9  -7   5    1.02    5.59   0
 -10  -7  -5   -1.65    6.34   0
  10  -7   5   -1.77    5.87   0
 -10   7  -5   -0.47    6.18   0
   8  -8  -5    0.99    4.07   0
   7  -8  -5   -1.02    5.51   0
   6  -8  -5    3.88    3.77   0
   6  -8  -5   -0.95    3.49   0
   5  -8  -5   12.77    5.37   0
   5  -8  -5    9.31    3.28   0
  -4  -8   5   21.23    6.59   0
   4  -8  -5   30.64    4.88   0
   4  -8  -5   22.76    5.45   0
  -4  -8   5   24.38    6.32   0
   3  -8  -5   28.65    4.12   0
  -3  -8   5   28.65    6.36   0
   3  -8  -5   37.69    3.63   0
  -3  -8   5   26.01    5.56   0
   2  -8  -5    3.57    4.94   0
   2  -8  -5    4.64    4.38   0
  -2  -8   5   -1.70    4.69   0
  -2  -8   5    0.75    5.06   0
  -1  -8   5    3.64    4.41   0
   1  -8  -5   -2.07    4.96   0
   1  -8  -5   -1.77    3.05   0
  -1  -8   5    2.67    4.87   0
   0  -8  -5    5.19    4.50   0
   0  -8   5    5.67    4.92   0
   0  -8  -5    0.66    5.19   0
  -1  -8  -5    4.06    4.32   0
  -1  -8  -5    1.63    3.40   0
   1  -8   5   -0.44    4.94   0
  -2  -8  -5   21.57    4.61   0
  -2  -8  -5   17.01    3.45   0
   2  -8   5    9.69    4.99   0
  -3  -8  -5    4.80    4.73   0
   3  -8   5    2.68    4.83   0
  -4  -8  -5    1.47    5.07   0
   4  -8   5    2.81    3.58   0
   5  -8   5    2.96    5.22   0
  -5  -8  -5    3.36    3.58   0
   6  -8   5    2.74    5.52   0
  -6  -8  -5    3.58    5.40   0
   7  -8   5    5.58    5.47   0
  -7  -8  -5    5.83    5.89   0
   8  -8   5   -3.68    5.94   0
  -8  -8  -5    0.11    5.98   0
   6  -9  -5    0.94    5.45   0
   6  -9  -5    2.24    6.14   0
   5  -9  -5    2.63    5.32   0
   5  -9  -5    5.77    5.85   0
  -4  -9   5   -0.48    6.84   0
  -4  -9   5   -0.43    7.62   0
   4  -9  -5    0.46    3.38   0
   4  -9  -5   -0.88    5.63   0
  -3  -9   5    2.69    7.05   0
   3  -9  -5    1.71    3.46   0
   3  -9  -5   -0.60    5.45   0
  -3  -9   5   -0.01    6.73   0
  -2  -9   5    4.24    5.26   0
   2  -9  -5    2.57    3.96   0
   2  -9  -5    2.84    4.94   0
  -2  -9   5    1.89    5.70   0
   1  -9  -5   -2.24    3.88   0
  -1  -9   5   -0.57    5.09   0
  -1  -9   5   -0.95    5.50   0
   1  -9  -5    5.54    4.96   0
   0  -9  -5   -1.41    4.57   0
   0  -9   5   -0.74    5.03   0
   0  -9  -5    3.58    5.72   0
   0  -9   5    2.49    5.53   0
  -1  -9  -5    3.79    4.83   0
  -1  -9  -5    0.38    5.59   0
   1  -9   5    2.39    5.55   0
  -2  -9  -5    2.76    5.74   0
  -2  -9  -5   -1.64    5.17   0
   2  -9   5   -3.57    5.38   0
  -3  -9  -5    0.65    5.13   0
  -3  -9  -5    1.61    5.84   0
   3  -9   5    4.71    5.46   0
   4  -9   5    6.33    5.56   0
  -4  -9  -5    3.00    5.51   0
  -4  -9  -5    3.27    5.97   0
   5  -9   5    2.07    4.00   0
  -5  -9  -5    0.25    5.66   0
  -5  -9  -5    2.54    6.28   0
   6  -9   5   -2.31    5.77   0
  -6  -9  -5    3.11    6.02   0
  -2 -10   5    0.19    6.36   0
   2 -10  -5    0.88    4.04   0
   2 -10  -5    0.93    6.24   0
  -2 -10   5    2.77    6.06   0
   1 -10  -5    2.34    3.93   0
  -1 -10   5   -1.42    5.76   0
   1 -10  -5    4.80    6.20   0
  -1 -10   5   -1.51    6.20   0
   0 -10   5    3.33    5.70   0
   0 -10   5   -2.38    6.10   0
   0 -10  -5    0.03    6.26   0
   0 -10  -5   -2.86    5.44   0
   1 -10   5    2.70    6.28   0
   1 -10   5    4.46    5.60   0
  -1 -10  -5    2.74    5.78   0
  -1 -10  -5    2.46    6.38   0
  -2 -10  -5    1.34    5.81   0
   2 -10   5    1.68    3.97   0
  14   0  -6    1.16    5.93   0
  12   0  -6    0.63    4.90   0
  10   0  -6    4.23    4.35   0
   8   0  -6  106.28    5.06   0
   6   0  -6  376.42    7.19   0
   4   0  -6  461.58    8.17   0
  -2   0   6 3542.55   20.84   0
   2   0  -6 3503.87   20.93   0
   0   0   6  580.65    8.57   0
   0   0  -6  552.43    8.69   0
  -2   0  -6   51.45    4.34   0
   2   0   6   52.94    4.37   0
  -4   0  -6    1.42    3.70   0
   4   0   6    1.52    2.57   0
   6   0   6   15.32    3.87   0
  -6   0  -6   15.20    2.78   0
   8   0   6 1058.21    8.66   0
  -8   0  -6 1073.02    8.84   0
 -10   0  -6   10.62    4.67   0
  10   0   6    6.66    2.82   0
  12   0   6    3.84    3.36   0
 -12   0  -6    1.55    5.27   0
  14   1  -6    2.27    5.91   0
  14  -1  -6    0.98    5.84   0
  13  -1  -6    1.68    5.36   0
  13   1  -6   -0.23    5.61   0
  12  -1  -6   -0.72    3.52   0
  12   1  -6    3.92    4.89   0
  11  -1  -6    8.27    4.68   0
  11   1  -6   12.04    4.79   0
  10   1  -6   24.15    5.01   0
  10  -1  -6   22.43    4.63   0
   9   1  -6   -0.40    3.99   0
   9  -1  -6    1.17    3.96   0
   8   1  -6   61.60    5.58   0
   8  -1  -6   63.61    3.64   0
   7   1  -6   64.22    4.69   0
   7  -1  -6   63.49    4.48   0
   6  -1  -6    1.11    3.91   0
   6   1  -6   -0.53    4.73   0
   5  -1  -6    3.49    2.84   0
   5   1  -6    4.65    4.54   0
   4   1  -6  312.15    8.54   0
   4  -1  -6  310.63    6.06   0
   4   1  -6  333.31    8.76   0
   3  -1  -6  198.48    5.38   0
   3   1  -6  205.19    7.81   0
   2   1  -6    5.08    5.30   0
  -2  -1   6    3.08    4.09   0
   2  -1  -6    3.36    3.97   0
   1   1  -6   25.20    4.73   0
  -1  -1   6   31.44    4.72   0
  -1   1   6   28.08    3.99   0
   1  -1  -6   27.30    4.14   0
   0   1   6   69.27    3.61   0
   0   1  -6   65.53    4.15   0
   0  -1  -6   67.41    4.57   0
   0  -1   6   63.99    5.10   0
  -1  -1  -6  661.32    8.22   0
  -1   1  -6  613.46    8.83   0
   1   1   6  659.94    8.28   0
   1  -1   6  651.84    9.13   0
  -2   1  -6  109.18    5.04   0
   2   1   6  123.96    4.94   0
   2  -1   6  111.93    4.21   0
  -2  -1  -6  117.87    4.96   0
  -3   1  -6   89.76    4.55   0
   3  -1   6   91.38    3.65   0
  -3  -1  -6   91.23    4.62   0
   3   1   6   97.67    3.80   0
   4  -1   6   26.72    3.80   0
  -4  -1  -6   29.54    3.91   0
  -4   1  -6   28.59    2.91   0
   4   1   6   26.65    4.00   0
   5  -1   6   79.50    4.26   0
  -5  -1  -6   86.00    4.50   0
   5   1   6   91.88    4.46   0
  -5   1  -6   83.70    3.43   0
   6  -1   6   22.29    3.85   0
   6   1   6   21.44    3.91   0
  -6  -1  -6   20.28    2.91   0
  -6   1  -6   21.17    4.00   0
  -7  -1  -6    5.64    3.75   0
   7  -1   6    5.33    2.93   0
  -7   1  -6    2.76    2.98   0
   7   1   6    3.89    3.88   0
   8  -1   6  714.20    6.85   0
  -8   1  -6  750.84    7.07   0
   8   1   6  761.94    6.95   0
  -8  -1  -6  781.17    7.82   0
   9  -1   6   64.30    4.55   0
  -9   1  -6   67.57    4.69   0
   9   1   6   60.07    3.26   0
  -9  -1  -6   61.51    4.62   0
  10   1   6    2.38    4.10   0
 -10  -1  -6    1.20    4.32   0
 -10   1  -6   -1.88    4.64   0
  10  -1   6   -2.53    4.54   0
 -11  -1  -6    2.95    3.49   0
  11  -1   6    3.09    4.67   0
  11   1   6   -1.60    4.65   0
 -11   1  -6    0.26    4.90   0
  12   1   6    1.71    4.68   0
  12  -1   6    9.91    5.14   0
 -12   1  -6    5.03    5.42   0
 -12  -1  -6    5.04    3.85   0
 -13   1  -6   -1.72    5.79   0
 -13  -1  -6   -1.11    4.25   0
  13  -1   6    1.08    5.40   0
  13   1   6    2.15    5.50   0
  14  -2  -6    1.98    6.14   0
  14   2  -6   -0.97    5.95   0
  13  -2  -6    4.30    5.41   0
  13   2  -6    5.35    6.89   0
  12  -2  -6   13.49    5.18   0
  12   2  -6   10.88    6.46   0
  11   2  -6    1.96    4.70   0
  11  -2  -6    1.10    3.34   0
  10   2  -6    3.92    5.50   0
  10  -2  -6    2.87    4.07   0
   9   2  -6    6.05    5.26   0
   9  -2  -6    0.03    2.83   0
   8  -2  -6   31.08    4.14   0
   8   2  -6   29.76    5.43   0
   7  -2  -6  357.77    6.27   0
   7   2  -6  333.35    9.20   0
   6   2  -6   53.41    6.44   0
   6   2  -6   52.24    6.82   0
   6  -2  -6   58.43    4.44   0
   5   2  -6   29.45    8.34   0
   5   2  -6   26.08    8.41   0
   5  -2  -6   30.59    4.34   0
   4  -2  -6   28.66    3.13   0
   3  -2  -6   45.77    3.02   0
   2   2  -6  728.24   15.23   0
   2  -2  -6  724.35    7.95   0
  -2  -2   6  726.89   14.22   0
   1  -2  -6  350.05    6.25   0
  -1  -2   6  358.31    8.59   0
   1   2  -6  353.41    9.64   0
  -1   2   6  351.17    5.66   0
   0   2  -6  212.81    6.65   0
   0   2   6  213.78    5.27   0
   0  -2   6  201.92    5.63   0
   0  -2  -6  211.00    4.74   0
  -1   2  -6   14.10    3.96   0
   1   2   6   12.10    3.81   0
   1  -2   6   13.50    2.94   0
  -1  -2  -6   11.86    3.84   0
  -2  -2  -6    1.98    3.70   0
   2  -2   6    0.75    2.56   0
   2   2   6    4.33    2.58   0
  -2   2  -6   -1.76    3.74   0
  -3   2  -6  368.19    6.42   0
   3  -2   6  373.73    5.82   0
   3   2   6  386.79    5.73   0
  -3  -2  -6  379.00    5.71   0
  -4   2  -6   28.15    3.05   0
  -4  -2  -6   32.81    3.11   0
   4  -2   6   31.89    3.88   0
   4   2   6   33.44    4.03   0
   5   2   6   -1.03    3.74   0
   5  -2   6    0.81    2.53   0
  -5   2  -6    3.06    3.59   0
  -5  -2  -6    0.98    2.69   0
   6   2   6   11.65    3.90   0
   6  -2   6    9.77    3.78   0
  -6  -2  -6    4.87    3.89   0
  -6   2  -6    9.47    3.91   0
   7   2   6  139.83    4.70   0
  -7  -2  -6  145.45    4.83   0
   7  -2   6  144.70    4.90   0
  -7   2  -6  136.91    3.96   0
  -8  -2  -6   35.05    4.34   0
  -8   2  -6   35.68    4.33   0
   8  -2   6   31.35    3.15   0
   8   2   6   27.16    4.33   0
  -9   2  -6   90.55    3.84   0
  -9  -2  -6   81.94    4.02   0
   9  -2   6   89.82    3.70   0
   9   2   6   92.95    3.91   0
  10  -2   6   -2.85    4.57   0
 -10   2  -6   -1.08    4.64   0
  10   2   6   -0.74    3.09   0
 -10  -2  -6    3.29    4.79   0
  11  -2   6    2.00    4.99   0
 -11   2  -6   -1.84    3.78   0
 -11  -2  -6    3.70    3.51   0
  11   2   6    3.14    4.72   0
  12   2   6    0.89    5.16   0
 -12   2  -6    6.55    5.42   0
  12  -2   6    3.82    5.18   0
 -12  -2  -6   -0.61    5.50   0
  13  -2   6    2.42    5.56   0
  13   2   6    0.10    5.39   0
 -13   2  -6    3.08    6.05   0
 -13  -2  -6    1.29    4.14   0
  13  -3  -6    4.01    5.72   0
  13   3  -6    2.39    8.14   0
  12   3  -6    0.21    6.22   0
  12  -3  -6   -0.43    5.38   0
  11   3  -6    1.02    6.58   0
  11  -3  -6    1.65    4.90   0
  10   3  -6    2.63    6.61   0
  10  -3  -6    3.43    3.34   0
   9   3  -6    0.32    7.17   0
   9  -3  -6   -3.20    3.14   0
   8  -3  -6  153.96    4.35   0
   7  -3  -6   -2.28    4.39   0
   6  -3  -6   48.82    4.20   0
   5  -3  -6   11.87    2.84   0
   4  -3  -6   28.15    3.06   0
   3  -3  -6  135.12    4.34   0
   2   3  -6   54.25    6.41   0
   2  -3  -6   47.58    3.92   0
  -2  -3   6   51.43    6.01   0
  -1  -3   6    4.12    3.81   0
   1   3  -6    3.63    3.85   0
   1  -3  -6    0.88    3.58   0
   0  -3  -6    8.05    2.65   0
   0   3   6    7.68    2.54   0
   0   3  -6    8.20    3.88   0
   0  -3   6    6.26    3.71   0
   1  -3   6  131.08    5.10   0
  -1   3  -6  147.11    5.27   0
   1   3   6  143.94    4.66   0
  -1  -3  -6  142.08    3.97   0
  -2  -3  -6    3.28    3.75   0
   2  -3   6    4.96    3.84   0
   2   3   6    0.96    3.44   0
  -2   3  -6    4.21    3.89   0
   3   3   6    6.62    3.61   0
   3  -3   6    8.97    3.83   0
  -3   3  -6    8.19    4.01   0
  -3  -3  -6   11.30    3.87   0
   4  -3   6   48.26    3.18   0
  -4   3  -6   52.83    3.18   0
  -4  -3  -6   61.22    4.34   0
   4   3   6   58.59    3.24   0
   5  -3   6   20.80    2.83   0
   5   3   6   18.32    3.79   0
  -5  -3  -6   21.85    3.89   0
  -5   3  -6   21.89    3.00   0
   6  -3   6   13.29    3.97   0
  -6  -3  -6   21.92    3.98   0
   6   3   6   17.02    3.96   0
  -6   3  -6   16.84    3.90   0
  -7  -3  -6   75.10    4.53   0
   7  -3   6   79.46    3.41   0
   7   3   6   80.36    4.31   0
  -7   3  -6   67.92    3.28   0
  -8  -3  -6   94.51    4.89   0
   8   3   6   86.35    3.76   0
  -8   3  -6   93.37    3.64   0
   8  -3   6   93.86    4.68   0
  -9  -3  -6   30.24    4.58   0
   9   3   6   33.52    4.45   0
   9  -3   6   28.55    4.61   0
  -9   3  -6   27.49    4.73   0
 -10  -3  -6    2.66    4.82   0
  10   3   6   -1.30    4.34   0
  10  -3   6   -0.33    4.58   0
 -10   3  -6    4.85    4.86   0
  11   3   6    0.80    4.94   0
  11  -3   6   -0.55    4.96   0
 -11  -3  -6    0.66    5.15   0
 -11   3  -6    3.21    3.71   0
  12   3   6    1.86    5.49   0
  12  -3   6   -0.31    3.94   0
 -12   3  -6    2.17    4.13   0
 -12  -3  -6   -0.19    5.30   0
  13   3   6   -1.49    5.80   0
 -13  -3  -6    0.92    6.28   0
  13  -3   6    4.95    4.19   0
 -13   3  -6    5.43    6.24   0
  13  -4  -6    3.92    4.37   0
  12  -4  -6   11.27    4.05   0
  11  -4  -6    8.49    5.26   0
  10  -4  -6    1.61    4.73   0
   9  -4  -6    1.19    4.87   0
   8  -4  -6    6.67    3.14   0
   7  -4  -6   46.89    3.46   0
   6  -4  -6  144.79    5.16   0
   5  -4  -6    3.30    2.82   0
   4  -4  -6   30.33    2.99   0
   3  -4  -6    2.36    3.28   0
  -3  -4   6   -0.24    7.59   0
   3  -4  -6   -0.03    2.59   0
  -3  -4   6    1.54    7.22   0
  -2  -4   6   33.09    5.64   0
   2  -4  -6   32.41    3.74   0
   1   4  -6  206.39    7.28   0
  -1  -4   6  187.51    6.19   0
   1  -4  -6  196.10    4.18   0
   0  -4   6   12.48    3.77   0
   0  -4  -6   10.64    3.81   0
   0   4  -6   16.41    4.14   0
  -1   4  -6   10.83    2.88   0
   1  -4   6   10.35    3.93   0
   1   4   6   10.62    2.63   0
  -1  -4  -6   12.18    3.69   0
   2  -4   6    6.04    3.86   0
  -2   4  -6    5.86    3.90   0
  -2  -4  -6    7.10    2.72   0
   2   4   6    8.61    3.65   0
  -3  -4  -6   15.70    3.95   0
   3   4   6   14.31    2.61   0
  -3   4  -6   13.33    2.82   0
   3  -4   6   14.15    3.99   0
   4   4   6  209.80    5.07   0
  -4   4  -6  197.44    5.58   0
   4  -4   6  189.16    5.43   0
  -4  -4  -6  198.97    5.19   0
   5  -4   6   11.07    3.04   0
  -5   4  -6    9.78    4.25   0
   5   4   6    5.43    3.85   0
  -5  -4  -6   10.33    2.74   0
   6  -4   6    8.26    3.95   0
  -6  -4  -6    6.73    4.10   0
   6   4   6    6.74    3.80   0
  -6   4  -6    9.48    2.92   0
  -7  -4  -6   10.35    4.16   0
  -7   4  -6    6.26    2.95   0
   7  -4   6    7.82    4.11   0
   7   4   6    7.89    4.02   0
   8  -4   6    9.27    4.32   0
  -8  -4  -6   14.30    4.70   0
  -8   4  -6   12.41    3.20   0
   8   4   6   10.48    4.39   0
  -9  -4  -6   51.61    5.06   0
   9  -4   6   51.69    4.60   0
  -9   4  -6   48.57    4.84   0
   9   4   6   52.14    4.89   0
 -10  -4  -6   -2.21    5.05   0
  10  -4   6    3.69    4.80   0
  10   4   6    0.12    4.77   0
 -10   4  -6    2.33    3.32   0
 -11  -4  -6   -1.70    5.41   0
  11  -4   6    1.22    5.30   0
  11   4   6    3.54    3.61   0
 -11   4  -6    4.27    5.62   0
 -12   4  -6   10.77    5.92   0
  12  -4   6   -1.68    4.05   0
  12   4   6    4.35    5.53   0
 -12  -4  -6    2.13    5.99   0
  12  -5  -6    2.79    5.79   0
  11  -5  -6    3.87    5.63   0
  10  -5  -6    4.05    5.06   0
   9  -5  -6    3.63    3.71   0
   8  -5  -6    2.32    4.61   0
   7  -5  -6   34.78    3.49   0
   6  -5  -6   45.01    4.39   0
   5  -5  -6    2.26    4.18   0
   4  -5  -6   60.79    4.60   0
  -3  -5   6   54.52    5.99   0
   3  -5  -6   54.76    3.94   0
  -3  -5   6   55.81    5.79   0
   3  -5  -6   67.10    3.59   0
  -2  -5   6    7.20    4.34   0
   2  -5  -6   10.66    3.74   0
  -1  -5   6   56.42    4.62   0
   1  -5  -6   52.54    3.15   0
   0  -5   6    4.20    2.75   0
   0  -5  -6    5.77    3.70   0
   0   5  -6    4.32    4.13   0
  -1   5  -6   13.63    4.06   0
   1  -5   6   17.15    2.95   0
  -1  -5  -6   18.58    3.68   0
  -2   5  -6    9.92    4.18   0
  -2  -5  -6    8.87    3.78   0
   2  -5   6   12.56    3.98   0
  -3  -5  -6   -1.60    3.85   0
  -3   5  -6    2.86    4.01   0
   3   5   6   -0.98    3.54   0
   3  -5   6    1.16    3.85   0
  -4  -5  -6    4.52    3.74   0
  -4   5  -6   -1.62    3.02   0
   4  -5   6   -0.67    3.98   0
   4   5   6    2.09    3.53   0
   5  -5   6    7.40    4.17   0
   5   5   6    1.31    2.63   0
  -5   5  -6    2.00    3.12   0
  -5  -5  -6    1.88    2.97   0
   6  -5   6    0.77    3.04   0
  -6   5  -6   -0.41    3.10   0
  -6  -5  -6    0.37    3.02   0
   6   5   6    0.78    4.01   0
   7  -5   6   17.62    3.20   0
   7   5   6   15.92    4.33   0
  -7  -5  -6   17.20    4.67   0
  -7   5  -6   18.14    4.74   0
   8  -5   6    6.82    3.32   0
  -8  -5  -6    7.67    4.64   0
  -8   5  -6    2.64    3.23   0
   8   5   6    7.62    4.43   0
   9  -5   6   -2.08    3.40   0
   9   5   6    6.03    4.50   0
  -9  -5  -6    4.74    4.93   0
  -9   5  -6    5.95    3.59   0
  10   5   6    0.80    4.68   0
 -10   5  -6    2.62    3.75   0
 -10  -5  -6    1.97    5.22   0
  10  -5   6   -0.03    3.56   0
 -11  -5  -6   -1.62    5.74   0
  11   5   6   -0.87    5.40   0
  11  -5   6    6.29    5.40   0
 -11   5  -6    2.55    5.67   0
  11  -6  -6    4.02    4.40   0
  10  -6  -6    5.84    5.72   0
   9  -6  -6    2.01    5.03   0
   8  -6  -6   14.20    5.21   0
   7  -6  -6   -0.36    3.30   0
   6  -6  -6   21.72    3.19   0
   5  -6  -6   30.43    4.59   0
  -4  -6   6    0.30    9.05   0
  -4  -6   6    1.07    8.53   0
   4  -6  -6    0.27    3.13   0
   4  -6  -6   -2.50    3.73   0
  -3  -6   6  126.35    7.38   0
   3  -6  -6  128.21    3.82   0
  -3  -6   6  132.76    7.10   0
   3  -6  -6  139.07    5.30   0
  -2  -6   6    0.44    3.91   0
  -2  -6   6    2.05    3.95   0
   2  -6  -6    2.12    3.29   0
   2  -6  -6    4.66    2.99   0
   1  -6  -6   28.63    2.98   0
  -1  -6   6   20.23    4.28   0
   0  -6  -6   13.63    2.91   0
   0  -6   6   12.75    3.11   0
   1  -6   6    1.39    4.15   0
  -1  -6  -6    1.22    3.86   0
  -2  -6  -6    8.88    3.98   0
  -2   6  -6   13.22    4.24   0
   2  -6   6    6.16    2.82   0
   3  -6   6    0.74    2.91   0
  -3   6  -6    3.72    4.23   0
  -3  -6  -6    4.60    3.90   0
   4  -6   6   10.07    4.32   0
  -4  -6  -6   12.54    4.24   0
  -4   6  -6   13.08    4.43   0
  -5   6  -6   21.20    4.83   0
  -5  -6  -6   18.05    4.65   0
   5  -6   6   11.26    3.19   0
   5   6   6   15.35    2.83   0
   6  -6   6    3.34    4.72   0
   6   6   6    0.90    4.19   0
  -6  -6  -6    0.86    4.66   0
  -6   6  -6    0.23    4.85   0
  -7  -6  -6   22.95    4.91   0
   7  -6   6   16.60    4.76   0
  -7   6  -6   25.11    4.92   0
   7   6   6   22.76    4.58   0
  -8  -6  -6    3.33    5.09   0
   8  -6   6    2.98    4.90   0
   8   6   6    0.55    4.69   0
  -8   6  -6    5.23    5.27   0
   9  -6   6    5.84    5.09   0
  -9  -6  -6    3.55    5.43   0
  -9   6  -6    2.50    5.66   0
   9   6   6    2.15    4.94   0
  10   6   6    5.01    5.28   0
  10  -6   6    9.72    5.41   0
 -10   6  -6    5.86    3.95   0
 -10  -6  -6    8.14    6.03   0
 -11  -6  -6   -0.77    6.12   0
  11  -6   6    1.44    4.15   0
 -11   6  -6    2.87    4.31   0
  11   6   6   -1.49    5.60   0
  10  -7  -6    4.64    5.98   0
   9  -7  -6    1.76    3.97   0
   8  -7  -6    4.04    5.27   0
   7  -7  -6    0.71    5.01   0
   6  -7  -6    1.72    3.36   0
   5  -7  -6    3.13    4.45   0
   5  -7  -6   -1.20    3.29   0
  -4  -7   6    1.93    6.95   0
  -4  -7   6    2.31    7.36   0
   4  -7  -6   -1.00    3.19   0
   4  -7  -6   -0.03    2.97   0
  -3  -7   6    7.65    5.35   0
   3  -7  -6    5.40    4.82   0
   3  -7  -6    6.59    4.24   0
  -3  -7   6    6.04    5.64   0
  -2  -7   6    3.52    5.74   0
  -2  -7   6    3.90    4.17   0
   2  -7  -6    3.05    4.74   0
   2  -7  -6    3.56    4.19   0
   1  -7  -6   -1.76    4.40   0
   1  -7  -6   -2.66    2.86   0
  -1  -7   6   -1.44    4.59   0
   0  -7  -6    3.64    2.91   0
   0  -7   6    1.73    4.20   0
  -1  -7  -6    5.05    4.02   0
   1  -7   6    0.03    2.98   0
  -2  -7  -6    2.16    4.05   0
   2  -7   6    2.66    4.43   0
   3  -7   6   -3.82    4.50   0
  -3  -7  -6    1.94    3.15   0
   4  -7   6    2.78    3.16   0
  -4  -7  -6   -2.26    4.60   0
   5  -7   6    6.78    4.72   0
  -5   7  -6    4.93    3.50   0
  -5  -7  -6    2.40    4.64   0
  -6  -7  -6    5.65    4.72   0
  -6   7  -6   -0.02    3.62   0
   6  -7   6    4.21    3.78   0
   7  -7   6    2.83    3.49   0
  -7   7  -6    4.88    5.32   0
  -7  -7  -6    3.26    4.84   0
  -8   7  -6    4.50    5.96   0
   8  -7   6    1.32    4.01   0
  -8  -7  -6   -0.83    5.22   0
   9  -7   6   -0.59    4.11   0
  -9  -7  -6    0.29    5.67   0
  -9   7  -6   -0.88    5.94   0
   8  -8  -6   -2.68    4.11   0
   7  -8  -6    0.91    5.55   0
   7  -8  -6    1.83    5.00   0
   6  -8  -6   -1.18    3.87   0
   6  -8  -6    3.36    4.74   0
   5  -8  -6    4.26    5.24   0
   5  -8  -6    5.92    4.62   0
  -4  -8   6    8.07    7.50   0
  -4  -8   6    7.35    7.60   0
   4  -8  -6    5.35    3.26   0
   4  -8  -6    8.10    5.20   0
  -3  -8   6   21.16    5.39   0
   3  -8  -6   22.77    3.51   0
  -3  -8   6   23.47    6.13   0
   3  -8  -6   24.38    3.84   0
  -2  -8   6    2.36    6.40   0
   2  -8  -6    1.89    4.97   0
   2  -8  -6    1.51    3.16   0
  -2  -8   6    1.61    4.76   0
  -1  -8   6    1.15    4.96   0
   1  -8  -6    0.48    3.05   0
   1  -8  -6    5.20    4.95   0
  -1  -8   6   -1.86    4.29   0
   0  -8  -6    3.81    4.45   0
   0  -8  -6    3.80    3.60   0
   0  -8   6    3.99    4.80   0
  -1  -8  -6   10.05    5.00   0
  -1  -8  -6    8.99    4.45   0
   1  -8   6   10.00    4.76   0
   2  -8   6    5.76    4.90   0
  -2  -8  -6    5.05    3.24   0
   3  -8   6   -2.13    5.10   0
  -3  -8  -6    0.26    4.87   0
   4  -8   6    2.37    5.05   0
  -4  -8  -6   -1.47    5.04   0
   5  -8   6    0.51    5.52   0
  -5  -8  -6    9.47    5.17   0
   6  -8   6    4.85    5.55   0
  -6  -8  -6   -2.31    5.46   0
   7  -8   6    2.10    3.93   0
  -7  -8  -6    3.27    5.56   0
   8  -8   6    0.89    4.14   0
  -8  -8  -6    0.44    6.19   0
   6  -9  -6   -2.38    5.50   0
   6  -9  -6   -2.21    4.33   0
   5  -9  -6    1.53    5.38   0
   5  -9  -6    1.16    5.85   0
   4  -9  -6    8.84    4.90   0
  -4  -9   6    0.14    8.21   0
  -4  -9   6   -0.60    8.04   0
   4  -9  -6    0.90    5.74   0
  -3  -9   6    0.01    6.96   0
   3  -9  -6    5.30    5.77   0
  -3  -9   6   -1.21    6.64   0
   3  -9  -6    5.95    5.12   0
   2  -9  -6   -3.85    4.99   0
   2  -9  -6    3.26    5.54   0
  -2  -9   6    1.02    5.62   0
  -2  -9   6    2.06    5.26   0
  -1  -9   6    1.62    5.55   0
   1  -9  -6   -3.29    5.03   0
  -1  -9   6    1.33    5.16   0
   1  -9  -6   -3.00    4.26   0
   0  -9  -6    1.60    3.52   0
   0  -9   6   -1.92    5.44   0
   0  -9  -6    5.07    5.32   0
   0  -9   6   -2.04    4.98   0
   1  -9   6    2.08    5.43   0
  -1  -9  -6    5.16    5.61   0
  -1  -9  -6   -0.26    5.11   0
   2  -9   6    2.26    5.41   0
  -2  -9  -6   -1.97    5.13   0
  -2  -9  -6   -0.85    3.95   0
   3  -9   6   -2.53    5.32   0
  -3  -9  -6    2.98    5.33   0
  -3  -9  -6   -2.48    5.84   0
   4  -9   6    0.66    5.86   0
  -4  -9  -6    0.97    5.54   0
   5  -9   6   -2.41    4.25   0
  -5  -9  -6   -0.83    4.02   0
  -1 -10   6    4.55    6.29   0
   1 -10  -6    1.54    5.81   0
  -1 -10   6    2.13    5.85   0
   1 -10  -6    0.48    6.44   0
   0 -10   6   -0.81    6.26   0
   0 -10  -6    3.92    6.27   0
   0 -10   6    2.16    5.83   0
   0 -10  -6    2.06    3.96   0
   1 -10   6    4.70    5.67   0
  -1 -10  -6    5.10    5.82   0
  13   0  -7   18.05    5.94   0
  11   0  -7   17.53    4.99   0
   9   0  -7    7.15    4.27   0
   7   0  -7  360.54    6.99   0
   5   0  -7  193.52    6.04   0
   3   0  -7  879.23   10.22   0
  -1   0   7  298.72    6.54   0
   1   0  -7  317.11    6.83   0
   1   0   7 1732.44   12.45   0
  -1   0  -7 1680.79   12.43   0
  -3   0  -7  842.72    8.45   0
   3   0   7  870.97    8.59   0
  -5   0  -7  305.41    4.97   0
   5   0   7  301.43    5.51   0
  -7   0  -7   72.30    4.44   0
   7   0   7   70.95    4.41   0
   9   0   7   18.98    4.26   0
  -9   0  -7    9.28    4.26   0
 -11   0  -7   13.57    4.83   0
  11   0   7   12.71    4.67   0
  13   0   7   14.66    5.83   0
 -13   0  -7   23.34    6.00   0
  14  -1  -7    0.52    6.08   0
  14   1  -7    1.83    6.04   0
  13   1  -7   -0.04    6.97   0
  13  -1  -7    4.24    5.26   0
  12  -1  -7    0.95    5.08   0
  12   1  -7    1.63    5.13   0
  11  -1  -7    7.76    4.85   0
  11   1  -7    8.71    5.99   0
  10   1  -7    1.11    4.55   0
  10  -1  -7    2.42    4.67   0
   9   1  -7   95.30    5.27   0
   9  -1  -7   99.68    5.01   0
   8   1  -7   33.91    4.67   0
   8  -1  -7   34.75    4.64   0
   7  -1  -7    7.57    3.92   0
   7   1  -7    6.13    4.10   0
   6   1  -7    1.04    4.78   0
   6  -1  -7    2.07    3.94   0
   5   1  -7   11.21    3.57   0
   5  -1  -7   10.15    4.09   0
   5   1  -7   14.84    4.89   0
   4   1  -7   86.13    5.60   0
   4   1  -7   92.41    6.14   0
   4  -1  -7   95.28    4.37   0
   3  -1  -7   66.86    3.36   0
   3   1  -7   61.83    4.89   0
   2  -1  -7  131.54    4.84   0
  -2  -1   7  122.11    5.69   0
   2   1  -7  121.18    5.89   0
  -1   1   7    2.60    2.69   0
  -1  -1   7    3.17    2.99   0
   1   1  -7    5.32    4.22   0
   1  -1  -7    4.22    2.81   0
   0   1   7  480.48    7.05   0
   0   1  -7  460.58    8.15   0
   0  -1  -7  457.65    7.09   0
   0  -1   7  478.80    8.20   0
  -1  -1  -7   50.65    3.33   0
  -1   1  -7   48.72    3.52   0
   1   1   7   52.48    4.24   0
   1  -1   7   52.35    4.38   0
  -2   1  -7   70.92    3.56   0
   2  -1   7   74.75    3.56   0
   2   1   7   70.19    4.40   0
  -2  -1  -7   71.33    4.45   0
   3   1   7  138.20    3.90   0
   3  -1   7  140.41    4.91   0
  -3   1  -7  132.34    4.12   0
  -3  -1  -7  137.37    3.97   0
  -4   1  -7   31.73    4.00   0
  -4  -1  -7   33.55    3.91   0
   4  -1   7   43.33    4.07   0
   4   1   7   34.71    3.97   0
  -5   1  -7    2.53    3.56   0
  -5  -1  -7   -0.72    3.92   0
   5  -1   7    5.24    3.46   0
   5   1   7   -0.52    3.92   0
  -6   1  -7   76.47    3.44   0
  -6  -1  -7   69.86    4.41   0
   6   1   7   66.71    4.09   0
   6  -1   7   74.80    3.38   0
  -7  -1  -7  366.33    5.91   0
   7   1   7  339.83    5.72   0
   7  -1   7  329.06    5.84   0
  -7   1  -7  367.13    6.06   0
  -8  -1  -7    7.54    4.42   0
   8  -1   7    0.94    2.89   0
   8   1   7    2.76    2.90   0
  -8   1  -7    6.56    2.87   0
  -9  -1  -7    7.88    4.36   0
   9  -1   7    4.67    2.99   0
  -9   1  -7    8.26    4.46   0
   9   1   7    6.67    2.81   0
 -10   1  -7   -4.35    4.63   0
  10  -1   7    3.73    3.25   0
  10   1   7   -2.27    4.37   0
 -10  -1  -7    5.12    3.00   0
  11  -1   7    4.96    4.76   0
 -11   1  -7    9.55    4.98   0
  11   1   7   15.56    4.55   0
 -11  -1  -7    8.33    3.45   0
 -12   1  -7    5.85    3.89   0
  12  -1   7    2.84    4.99   0
 -12  -1  -7    3.34    5.35   0
  12   1   7    2.05    5.17   0
 -13  -1  -7    7.28    6.03   0
 -13   1  -7    5.44    4.25   0
  13   1   7    7.08    5.62   0
  13  -1   7   -1.59    6.01   0
  13  -2  -7    5.53    5.63   0
  13   2  -7   -1.30    7.10   0
  12  -2  -7    3.93    5.26   0
  12   2  -7    2.78    6.23   0
  11   2  -7    4.39    4.85   0
  11  -2  -7    2.13    3.46   0
  10   2  -7   -0.27    5.35   0
  10  -2  -7    4.31    4.57   0
   9  -2  -7    0.78    4.27   0
   9   2  -7   -0.13    5.49   0
   8   2  -7    2.98    5.43   0
   8  -2  -7    6.25    4.03   0
   7   2  -7   95.44    6.68   0
   7   2  -7   97.50    6.74   0
   7  -2  -7   98.61    3.84   0
   6   2  -7    6.44    5.61   0
   6   2  -7    7.37    5.90   0
   6  -2  -7    8.90    4.06   0
   5  -2  -7    2.69    4.17   0
   5   2  -7    3.32    7.42   0
   5   2  -7    3.31    7.52   0
   4  -2  -7   54.69    3.98   0
   4   2  -7   47.76    9.53   0
   4   2  -7   56.82   10.13   0
   3   2  -7  298.11   11.29   0
   3  -2  -7  310.91    5.64   0
  -2  -2   7  433.93    9.65   0
   2   2  -7  440.29   10.66   0
   2  -2  -7  421.80    6.58   0
   1  -2  -7  407.99    6.35   0
  -1  -2   7  414.46    8.48   0
   1   2  -7  426.16    8.77   0
  -1   2   7  406.43    5.62   0
   0   2   7   42.20    3.93   0
   0   2  -7   45.15    4.39   0
   0  -2  -7   42.74    4.08   0
   0  -2   7   42.46    3.50   0
   1  -2   7  539.72    7.89   0
  -1   2  -7  529.49    8.14   0
   1   2   7  580.12    7.16   0
  -1  -2  -7  562.39    6.58   0
   2  -2   7  755.20    8.58   0
  -2  -2  -7  751.57    8.10   0
   2   2   7  782.44    7.63   0
  -2   2  -7  722.51    8.10   0
   3   2   7  579.85    7.00   0
   3  -2   7  582.78    7.28   0
  -3  -2  -7  573.38    7.07   0
  -3   2  -7  574.18    7.31   0
  -4  -2  -7   21.04    4.03   0
   4  -2   7   12.20    2.63   0
   4   2   7   18.48    3.80   0
  -4   2  -7   18.82    2.89   0
   5  -2   7   65.88    4.05   0
  -5  -2  -7   66.26    4.16   0
  -5   2  -7   63.77    4.02   0
   5   2   7   57.78    3.29   0
   6   2   7    1.22    2.53   0
   6  -2   7    0.58    2.74   0
  -6  -2  -7    2.14    2.73   0
  -6   2  -7   -2.39    3.74   0
   7   2   7  226.59    5.25   0
   7  -2   7  205.64    4.33   0
  -7   2  -7  205.13    4.41   0
  -7  -2  -7  221.88    5.45   0
   8   2   7  173.91    4.06   0
  -8  -2  -7  180.05    4.34   0
   8  -2   7  172.69    4.13   0
  -8   2  -7  196.39    5.25   0
   9   2   7    9.42    4.28   0
  -9  -2  -7   11.37    4.46   0
   9  -2   7   10.21    4.55   0
  -9   2  -7   10.11    3.33   0
  10   2   7    0.88    4.48   0
 -10   2  -7    4.33    4.70   0
  10  -2   7    2.88    3.16   0
 -10  -2  -7    1.31    4.53   0
  11  -2   7    0.70    3.43   0
 -11   2  -7   -2.46    5.21   0
  11   2   7    5.40    3.57   0
 -11  -2  -7    2.00    5.09   0
  12   2   7    6.02    5.18   0
  12  -2   7   -0.94    5.41   0
 -12   2  -7   -1.28    3.92   0
 -12  -2  -7    8.61    5.56   0
  13   2   7    2.53    5.69   0
  13  -2   7   -0.78    5.29   0
 -13   2  -7    0.85    4.37   0
 -13  -2  -7    2.30    6.11   0
  13   3  -7    1.40    9.34   0
  13  -3  -7   -0.27    4.23   0
  13   3  -7    2.47    8.79   0
  12   3  -7    1.49    8.02   0
  12   3  -7    2.98    8.26   0
  12  -3  -7    1.95    5.38   0
  11   3  -7    1.56    8.25   0
  11   3  -7    1.10    8.22   0
  11  -3  -7    4.37    4.76   0
  10  -3  -7    4.09    4.49   0
  10   3  -7    0.81    9.46   0
  10   3  -7    0.38    9.83   0
   9  -3  -7    0.13    4.23   0
   8  -3  -7   18.22    4.65   0
   7  -3  -7    5.91    4.21   0
   6  -3  -7    1.22    3.91   0
   5  -3  -7   29.80    3.15   0
   4  -3  -7    5.71    2.38   0
   4  -3  -7    5.56    2.79   0
   3  -3  -7  276.35    4.61   0
   2  -3  -7   34.23    2.92   0
   2   3  -7   33.87    5.69   0
  -2  -3   7   35.57    5.29   0
   1  -3  -7    9.43    3.82   0
  -1  -3   7    9.64    3.92   0
   1   3  -7    8.39    3.86   0
   0  -3   7   14.82    2.96   0
   0   3  -7   16.02    3.96   0
   0   3   7   18.43    3.58   0
   0  -3  -7   20.69    3.56   0
   1  -3   7   21.74    3.90   0
  -1  -3  -7   21.64    2.75   0
   1   3   7   20.39    2.65   0
  -1   3  -7   19.18    4.05   0
  -2  -3  -7   59.52    4.26   0
   2  -3   7   55.98    4.45   0
   2   3   7   53.15    4.01   0
  -2   3  -7   52.46    4.50   0
   3  -3   7    8.86    3.98   0
   3   3   7   16.99    2.81   0
  -3   3  -7   15.42    4.00   0
  -3  -3  -7   15.42    4.05   0
   4  -3   7   -1.60    3.80   0
  -4   3  -7    2.41    3.81   0
  -4  -3  -7    6.09    3.91   0
   4   3   7    1.99    2.57   0
   5  -3   7    1.98    2.76   0
   5   3   7    1.55    2.66   0
  -5  -3  -7    1.62    3.80   0
  -5   3  -7    2.91    4.19   0
   6  -3   7    8.87    2.80   0
  -6   3  -7    8.10    2.89   0
  -6  -3  -7   11.77    3.88   0
   6   3   7   12.53    3.75   0
   7  -3   7  216.66    4.45   0
  -7  -3  -7  226.89    5.30   0
   7   3   7  215.94    5.18   0
  -7   3  -7  212.05    4.47   0
  -8  -3  -7   14.59    3.23   0
   8  -3   7   10.48    4.18   0
   8   3   7   10.95    4.18   0
  -8   3  -7   18.00    4.40   0
  -9  -3  -7    9.88    3.44   0
   9   3   7    8.97    4.59   0
   9  -3   7    9.70    4.37   0
  -9   3  -7    9.35    4.52   0
 -10   3  -7    3.14    3.72   0
 -10  -3  -7    3.63    4.83   0
  10   3   7    5.43    4.43   0
  10  -3   7   -0.04    3.28   0
  11   3   7    6.25    4.83   0
  11  -3   7    5.45    3.63   0
 -11   3  -7    1.33    3.75   0
 -11  -3  -7    3.99    5.33   0
  12   3   7   12.10    5.37   0
  12  -3   7    9.64    3.96   0
 -12   3  -7   15.86    5.80   0
 -12  -3  -7   13.25    5.79   0
  13   3   7    6.43    5.82   0
 -13   3  -7    3.12    4.56   0
  13  -4  -7    1.91    6.17   0
  12  -4  -7    4.79    4.11   0
  11  -4  -7    9.07    5.46   0
  10  -4  -7    7.34    3.53   0
   9  -4  -7    1.53    4.83   0
   8  -4  -7    7.99    4.56   0
   7  -4  -7   19.60    4.43   0
   6  -4  -7  170.85    4.37   0
   5  -4  -7   28.07    4.42   0
   4  -4  -7   23.51    3.70   0
   4  -4  -7   20.74    4.30   0
   3  -4  -7    1.23    2.41   0
  -3  -4   7    3.91    8.36   0
  -3  -4   7    3.19    8.17   0
   2  -4  -7    1.58    3.42   0
  -2  -4   7    6.53    4.98   0
  -1  -4   7  124.33    5.49   0
   1   4  -7  129.64    5.76   0
   1  -4  -7  131.17    4.30   0
   0  -4  -7   11.95    3.62   0
   0  -4   7    9.96    3.85   0
   0   4  -7    8.17    3.71   0
   1  -4   7    4.06    3.92   0
   1   4   7    7.61    2.55   0
  -1   4  -7    7.96    3.92   0
  -1  -4  -7    6.18    2.70   0
   2  -4   7   15.03    4.02   0
  -2  -4  -7   15.84    2.87   0
   2   4   7   15.24    2.58   0
  -2   4  -7   18.91    4.16   0
  -3  -4  -7    2.66    2.58   0
   3  -4   7    2.09    3.74   0
  -3   4  -7   -0.71    3.86   0
   3   4   7    3.13    3.60   0
   4  -4   7   22.47    3.15   0
  -4   4  -7   19.58    3.93   0
  -4  -4  -7   31.04    3.86   0
   4   4   7   19.46    2.61   0
   5   4   7   13.33    3.67   0
   5  -4   7    9.64    3.15   0
  -5  -4  -7   12.05    4.01   0
  -5   4  -7    8.81    3.01   0
   6  -4   7    3.85    3.10   0
  -6   4  -7    2.76    4.07   0
  -6  -4  -7    2.78    3.93   0
   6   4   7   -1.43    3.72   0
  -7   4  -7    4.02    4.25   0
   7  -4   7    0.93    4.23   0
  -7  -4  -7    2.79    4.14   0
   7   4   7    2.28    3.09   0
   8  -4   7   19.73    3.14   0
  -8  -4  -7   26.21    4.60   0
  -8   4  -7   23.43    3.33   0
   8   4   7   24.79    3.21   0
  -9  -4  -7   50.45    3.93   0
   9  -4   7   46.69    3.72   0
  -9   4  -7   49.72    4.90   0
   9   4   7   47.42    4.72   0
 -10  -4  -7    2.34    3.54   0
 -10   4  -7    2.67    3.56   0
  10  -4   7   -1.24    3.33   0
  10   4   7    2.77    4.70   0
 -11  -4  -7   -1.55    5.34   0
  11  -4   7   -2.36    3.72   0
  11   4   7    4.06    5.18   0
 -11   4  -7   -1.58    3.93   0
  12  -4   7    1.28    4.09   0
 -12  -4  -7    4.08    5.87   0
  12   4   7    1.36    5.38   0
 -12   4  -7   -4.60    4.42   0
  12  -5  -7   -2.99    4.25   0
  11  -5  -7    2.12    5.70   0
  10  -5  -7    3.47    5.09   0
   9  -5  -7    0.85    3.54   0
   8  -5  -7   -0.31    4.74   0
   7  -5  -7    2.54    3.11   0
   6  -5  -7    8.16    3.21   0
   5  -5  -7   26.62    3.14   0
   4  -5  -7   28.63    3.22   0
   4  -5  -7   22.37    3.77   0
  -3  -5   7   13.67    5.59   0
   3  -5  -7   17.91    4.28   0
  -3  -5   7   13.42    5.76   0
   3  -5  -7   15.50    2.75   0
   2  -5  -7   23.24    2.89   0
  -2  -5   7   28.06    5.49   0
  -1  -5   7    1.61    4.09   0
   1  -5  -7    1.22    3.78   0
   0  -5   7    2.77    4.12   0
   0  -5  -7    3.63    3.65   0
   0   5  -7    1.82    4.39   0
   1  -5   7   10.33    4.05   0
  -1  -5  -7    9.28    2.88   0
  -1   5  -7   11.65    4.27   0
   2  -5   7    0.76    3.90   0
  -2  -5  -7   -0.94    3.80   0
  -2   5  -7    2.33    4.09   0
   3  -5   7    2.16    2.82   0
  -3   5  -7    3.86    3.98   0
   3   5   7    2.37    2.66   0
  -3  -5  -7    3.72    2.62   0
  -4  -5  -7   13.06    3.84   0
  -4   5  -7   14.10    4.41   0
   4  -5   7   13.62    3.27   0
   4   5   7   15.54    3.59   0
   5   5   7   23.65    2.94   0
   5  -5   7   22.57    3.10   0
  -5   5  -7   23.19    4.45   0
  -5  -5  -7   22.63    4.26   0
   6   5   7    8.40    4.19   0
   6  -5   7   14.76    4.30   0
  -6  -5  -7    9.37    4.50   0
  -6   5  -7    8.85    3.26   0
  -7   5  -7   12.62    4.72   0
   7  -5   7    7.83    3.15   0
  -7  -5  -7    8.56    3.11   0
   7   5   7   10.27    4.27   0
   8  -5   7    2.20    4.60   0
   8   5   7   -1.11    3.00   0
  -8  -5  -7   -0.66    4.62   0
  -8   5  -7    0.55    3.45   0
   9   5   7   -2.45    4.71   0
   9  -5   7    0.71    4.81   0
  -9  -5  -7   -1.66    5.09   0
  -9   5  -7    1.09    3.39   0
  10   5   7    1.90    5.10   0
 -10  -5  -7    2.08    5.22   0
  10  -5   7    6.34    5.15   0
 -10   5  -7   -2.73    5.42   0
 -11  -5  -7    1.45    5.84   0
  11   5   7    1.44    3.85   0
  11  -5   7    2.91    5.53   0
 -11   5  -7    0.48    5.78   0
  11  -6  -7    0.47    5.87   0
  10  -6  -7   -2.55    5.58   0
   9  -6  -7    0.34    5.23   0
   8  -6  -7   -1.12    4.92   0
   7  -6  -7    1.99    3.25   0
   6  -6  -7   15.37    4.54   0
   5  -6  -7   16.49    4.68   0
   5  -6  -7   19.98    4.12   0
   4  -6  -7    2.08    3.88   0
   4  -6  -7    2.05    3.18   0
  -3  -6   7   45.07    6.33   0
   3  -6  -7   46.56    2.99   0
  -3  -6   7   45.65    5.95   0
   3  -6  -7   51.20    4.65   0
   2  -6  -7    4.48    2.61   0
  -2  -6   7    6.71    4.36   0
  -1  -6   7    1.53    4.09   0
   1  -6  -7   -1.47    2.83   0
   0  -6   7    2.77    4.15   0
   0  -6  -7    6.24    3.95   0
   1  -6   7   -0.31    4.22   0
  -1   6  -7    1.66    4.54   0
  -1  -6  -7    1.03    3.86   0
   2  -6   7   26.43    4.10   0
  -2   6  -7   27.46    4.71   0
  -2  -6  -7   28.90    3.13   0
   3  -6   7    1.40    4.17   0
  -3  -6  -7    0.12    2.69   0
  -3   6  -7    4.71    4.13   0
  -4  -6  -7    0.68    4.36   0
   4  -6   7   -0.96    4.09   0
  -4   6  -7    0.21    3.12   0
   5  -6   7    4.64    4.40   0
  -5   6  -7    6.84    3.04   0
   5   6   7    6.39    4.16   0
  -5  -6  -7    8.26    4.35   0
   6  -6   7    5.86    3.34   0
   6   6   7    6.25    4.16   0
  -6   6  -7    2.74    4.98   0
  -6  -6  -7    5.89    4.64   0
  -7   6  -7   10.25    4.86   0
   7  -6   7    3.55    4.94   0
  -7  -6  -7    8.15    4.94   0
   7   6   7    8.13    3.34   0
   8  -6   7    3.44    5.00   0
   8   6   7    2.54    3.20   0
  -8   6  -7    0.52    3.76   0
  -8  -6  -7    0.11    5.10   0
   9  -6   7    3.76    3.64   0
  -9  -6  -7    2.65    5.35   0
  -9   6  -7   -0.61    5.60   0
   9   6   7    2.43    5.03   0
  10  -6   7    2.21    3.96   0
 -10   6  -7    4.47    5.87   0
 -10  -6  -7    1.81    5.74   0
  10   6   7    3.06    5.44   0
  10  -7  -7    1.59    4.27   0
   9  -7  -7    3.94    5.54   0
   8  -7  -7   -0.60    5.34   0
   7  -7  -7    3.75    5.17   0
   7  -7  -7   -4.06    2.99   0
   6  -7  -7    4.86    3.62   0
   6  -7  -7    0.77    4.35   0
   5  -7  -7    7.22    3.11   0
   5  -7  -7    1.23    3.52   0
   4  -7  -7   -0.50    3.42   0
   4  -7  -7   -0.32    4.14   0
  -3  -7   7    0.21    5.62   0
  -3  -7   7    0.72    5.36   0
   3  -7  -7    2.68    2.96   0
   3  -7  -7   -0.92    3.40   0
  -2  -7   7    1.87    4.37   0
   2  -7  -7    2.79    3.05   0
  -2  -7   7    1.28    5.12   0
   2  -7  -7    1.16    3.32   0
  -1  -7   7    3.20    4.69   0
   1  -7  -7    4.55    3.32   0
   1  -7  -7   -4.99    4.29   0
   0  -7   7    0.93    4.60   0
   0  -7  -7    3.87    3.91   0
  -1  -7  -7   -5.21    2.65   0
   1  -7   7    0.40    4.42   0
   2  -7   7    0.67    3.38   0
  -2  -7  -7    4.13    3.05   0
   3  -7   7    0.87    4.62   0
  -3  -7  -7    2.42    4.43   0
   4  -7   7    6.15    4.68   0
  -4  -7  -7   12.70    4.65   0
  -4   7  -7    3.21    4.89   0
  -5   7  -7   -1.14    3.57   0
   5  -7   7    0.37    4.76   0
  -5  -7  -7   -3.05    4.61   0
   6  -7   7    3.67    4.91   0
  -6   7  -7    2.06    3.55   0
  -6  -7  -7   -2.56    4.96   0
   7  -7   7   -0.40    3.65   0
  -7   7  -7   -2.54    5.33   0
  -7  -7  -7    2.95    5.09   0
   8  -7   7    2.56    5.51   0
  -8  -7  -7    3.42    3.95   0
  -8   7  -7    4.81    5.64   0
   8   7   7    1.70    5.10   0
   9  -7   7   -0.74    6.05   0
  -9  -7  -7    1.32    5.96   0
  -9   7  -7    2.33    4.34   0
   9   7   7    3.54    5.53   0
   8  -8  -7    2.92    5.85   0
   8  -8  -7    2.10    5.28   0
   7  -8  -7    2.75    3.67   0
   7  -8  -7   -1.53    3.91   0
   6  -8  -7    4.61    5.54   0
   6  -8  -7    2.10    5.05   0
   5  -8  -7    4.65    3.84   0
   5  -8  -7   11.63    4.82   0
  -4  -8   7   16.09   11.34   0
  -4  -8   7   14.42   11.53   0
   4  -8  -7    8.49    4.84   0
   4  -8  -7   16.45    5.34   0
  -3  -8   7    0.65    6.17   0
   3  -8  -7    1.43    4.73   0
   3  -8  -7    0.43    3.76   0
  -3  -8   7    3.70    5.84   0
  -2  -8   7   -1.69    6.21   0
  -2  -8   7    1.27    5.76   0
   2  -8  -7    1.79    3.42   0
   2  -8  -7    1.79    5.50   0
  -1  -8   7   -1.92    5.20   0
   1  -8  -7    3.31    4.30   0
  -1  -8   7    2.26    4.50   0
   1  -8  -7    1.05    3.54   0
   0  -8  -7    2.65    3.13   0
   0  -8   7   -0.35    4.98   0
   0  -8  -7    4.46    5.10   0
   1  -8   7    7.78    4.99   0
  -1  -8  -7    8.00    3.35   0
   2  -8   7   10.76    4.92   0
  -2  -8  -7   10.84    4.71   0
   3  -8   7   -2.01    3.63   0
  -3  -8  -7   -0.65    4.81   0
   4  -8   7    5.25    3.46   0
  -4  -8  -7    9.36    5.05   0
   5  -8   7    2.93    3.77   0
  -5  -8  -7    9.29    3.64   0
   6  -8   7    8.66    5.39   0
  -6  -8  -7    3.75    3.71   0
   7  -8   7   -2.07    4.05   0
  -7  -8  -7   -1.42    5.68   0
   6  -9  -7    4.28    5.61   0
   6  -9  -7   -0.91    4.42   0
   5  -9  -7    4.41    3.74   0
   5  -9  -7    4.61    3.91   0
   4  -9  -7    7.96    5.26   0
   4  -9  -7    3.73    4.24   0
   3  -9  -7    2.64    5.71   0
  -3  -9   7   -0.63    6.82   0
  -3  -9   7    1.64    6.46   0
   3  -9  -7    7.37    5.13   0
  -2  -9   7    1.06    5.62   0
  -2  -9   7    0.33    5.21   0
   2  -9  -7   -1.28    5.05   0
   2  -9  -7    4.80    4.02   0
  -1  -9   7   -1.75    5.76   0
   1  -9  -7    0.14    4.02   0
  -1  -9   7    2.51    5.18   0
   1  -9  -7   -5.08    5.11   0
   0  -9   7    0.93    5.69   0
   0  -9   7   -1.41    5.00   0
   0  -9  -7   -1.49    3.94   0
   0  -9  -7    3.56    3.61   0
   1  -9   7   -2.22    5.33   0
  -1  -9  -7   -0.87    5.29   0
  -1  -9  -7    5.88    6.07   0
   2  -9   7    0.49    5.55   0
  -2  -9  -7   -4.02    4.34   0
  -2  -9  -7   -3.84    3.87   0
   3  -9   7    8.91    5.65   0
  -3  -9  -7    1.59    3.97   0
  -4  -9  -7   -0.98    4.08   0
   4  -9   7    3.83    4.34   0
   5  -9   7    2.70    4.02   0
  -5  -9  -7    4.51    6.13   0
  14   0  -8    0.50    6.07   0
  12   0  -8    4.82    5.11   0
  10   0  -8    5.05    4.42   0
   8   0  -8  829.18    9.50   0
   6   0  -8    3.72    3.94   0
   6   0  -8    1.76    3.47   0
   4   0  -8    6.28    3.58   0
  -2   0   8  798.48    9.08   0
   2   0  -8  738.92    9.17   0
   0   0   8    3.15    2.63   0
   0   0  -8    5.93    3.80   0
  -2   0  -8 1867.54   12.00   0
   2   0   8 1969.29   12.44   0
   4   0   8   57.80    4.25   0
  -4   0  -8   65.08    4.22   0
  -6   0  -8  206.98    5.15   0
   6   0   8  199.96    4.35   0
  -8   0  -8  370.33    5.35   0
   8   0   8  360.31    6.06   0
  10   0   8   42.35    4.73   0
 -10   0  -8   33.36    3.46   0
 -12   0  -8    6.46    5.44   0
  12   0   8   10.17    5.38   0
  14  -1  -8    3.93    6.12   0
  14   1  -8   -0.44    6.20   0
  13  -1  -8   -1.55    5.80   0
  13   1  -8    1.41    5.36   0
  12  -1  -8    2.84    5.34   0
  12   1  -8    3.67    6.43   0
  11   1  -8    1.88    4.95   0
  11  -1  -8    0.76    4.88   0
  10   1  -8    1.80    4.63   0
  10  -1  -8    2.42    2.95   0
   9   1  -8    2.62    4.21   0
   9  -1  -8   -0.15    2.99   0
   8  -1  -8    5.62    4.21   0
   8   1  -8    3.83    4.18   0
   7   1  -8   15.26    4.62   0
   7  -1  -8   18.35    3.17   0
   7   1  -8   16.83    5.26   0
   6   1  -8   46.11    4.29   0
   6  -1  -8   48.96    4.43   0
   6   1  -8   50.73    5.45   0
   5  -1  -8    2.53    4.09   0
   5   1  -8    4.21    4.82   0
   5  -1  -8    2.53    3.54   0
   5   1  -8    2.87    4.50   0
   4   1  -8  491.18    9.36   0
   4  -1  -8  527.56    7.09   0
   3   1  -8   83.92    4.97   0
   3  -1  -8   85.94    3.59   0
   2  -1  -8   58.33    4.23   0
  -2  -1   8   59.96    4.49   0
   2   1  -8   57.70    4.70   0
  -2   1   8   57.01    3.24   0
  -1  -1   8  276.53    6.50   0
   1   1  -8  279.19    6.64   0
   1  -1  -8  268.42    5.14   0
  -1   1   8  264.88    5.59   0
   0  -1   8  345.74    6.70   0
   0   1   8  328.59    5.47   0
   0   1  -8  327.16    6.64   0
   0  -1  -8  362.50    6.25   0
  -1   1  -8   45.46    4.34   0
   1   1   8   47.86    3.12   0
   1  -1   8   49.11    4.35   0
  -1  -1  -8   46.16    4.12   0
  -2   1  -8  621.32    7.38   0
   2   1   8  655.80    7.58   0
  -2  -1  -8  637.49    7.01   0
   2  -1   8  644.31    7.40   0
   3   1   8   26.56    2.81   0
  -3   1  -8   26.07    2.94   0
   3  -1   8   27.35    3.87   0
  -3  -1  -8   25.99    3.05   0
   4   1   8   11.00    2.69   0
  -4  -1  -8    9.69    2.73   0
  -4   1  -8    9.50    3.82   0
   4  -1   8    9.46    2.66   0
  -5   1  -8   40.20    3.83   0
  -5  -1  -8   34.43    3.04   0
   5  -1   8   37.44    3.78   0
   5   1   8   36.85    3.02   0
  -6   1  -8   -1.12    3.78   0
  -6  -1  -8    3.44    2.81   0
   6   1   8    0.95    2.68   0
   6  -1   8    0.36    2.79   0
  -7  -1  -8   13.67    4.50   0
   7   1   8   22.06    4.12   0
   7  -1   8   15.24    3.04   0
  -7   1  -8   14.16    3.08   0
  -8  -1  -8   25.74    4.54   0
   8  -1   8   21.18    4.23   0
   8   1   8   21.30    3.06   0
  -8   1  -8   25.32    4.25   0
  -9  -1  -8   -0.77    3.12   0
  -9   1  -8    0.88    4.56   0
   9  -1   8    2.61    4.43   0
   9   1   8    3.66    3.09   0
 -10   1  -8    3.71    3.36   0
  10   1   8    1.08    4.42   0
 -10  -1  -8   -1.15    4.69   0
  10  -1   8   10.54    4.56   0
 -11   1  -8    5.49    3.63   0
  11  -1   8    4.71    4.84   0
  11   1   8    7.32    3.48   0
 -11  -1  -8    6.54    4.95   0
 -12  -1  -8   42.31    5.74   0
  12  -1   8   21.89    5.38   0
  12   1   8   28.44    4.01   0
 -12   1  -8   39.18    5.74   0
  13  -1   8    2.15    3.93   0
 -13   1  -8    7.08    5.98   0
 -13  -1  -8    8.58    5.93   0
  13   1   8    3.10    5.71   0
  13   2  -8    2.10    6.60   0
  13  -2  -8    6.56    5.73   0
  13   2  -8    2.80    6.95   0
  12  -2  -8    9.58    5.09   0
  12   2  -8    6.15    5.42   0
  11   2  -8    1.39    4.75   0
  11  -2  -8    5.11    4.90   0
  10   2  -8    0.18    5.30   0
  10   2  -8    1.41    5.45   0
  10  -2  -8   -2.99    4.48   0
   9   2  -8   26.19    5.40   0
   9   2  -8   30.14    6.54   0
   9  -2  -8   27.94    4.64   0
   8   2  -8  281.36    8.63   0
   8   2  -8  260.97    8.87   0
   8  -2  -8  272.99    5.76   0
   7  -2  -8  363.39    5.51   0
   7   2  -8  356.12   10.66   0
   7   2  -8  367.17   10.36   0
   6   2  -8    1.28    5.96   0
   6   2  -8    1.06    6.17   0
   6  -2  -8    1.06    2.71   0
   5  -2  -8    0.97    3.58   0
   5  -2  -8    2.47    4.14   0
   5   2  -8    2.09    6.48   0
   5   2  -8    2.45    6.88   0
   4  -2  -8    7.03    3.60   0
   4   2  -8    6.15    5.77   0
   4   2  -8    5.04    6.84   0
   3  -2  -8  221.57    5.17   0
   3   2  -8  211.83    8.46   0
  -3  -2   8  212.89    7.80   0
   2   2  -8   17.06    4.73   0
   2  -2  -8   16.64    3.68   0
  -2  -2   8   18.92    4.61   0
  -1   2   8    2.30    2.49   0
   1  -2  -8    7.69    3.68   0
  -1  -2   8    4.51    3.75   0
   1   2  -8    3.03    3.89   0
   0   2  -8    3.20    3.65   0
   0  -2  -8    1.89    3.60   0
   0  -2   8    1.05    3.54   0
   0   2   8    1.76    3.61   0
  -1   2  -8   28.85    3.18   0
   1   2   8   28.81    2.92   0
  -1  -2  -8   27.84    4.08   0
   1  -2   8   29.45    3.07   0
   2  -2   8  111.32    4.71   0
  -2   2  -8  103.63    3.82   0
   2   2   8  108.99    3.48   0
  -2  -2  -8  114.81    3.76   0
  -3   2  -8  466.81    6.19   0
  -3  -2  -8  496.94    6.03   0
   3   2   8  521.44    6.56   0
   3  -2   8  514.93    6.85   0
   4   2   8    5.87    3.67   0
   4  -2   8    2.50    2.59   0
  -4  -2  -8    6.13    3.77   0
  -4   2  -8    2.20    3.67   0
   5   2   8   46.93    3.04   0
   5  -2   8   43.18    4.17   0
  -5   2  -8   48.75    4.03   0
  -5  -2  -8   50.25    4.12   0
   6   2   8  140.13    4.55   0
  -6  -2  -8  132.51    3.73   0
   6  -2   8  125.65    4.70   0
  -6   2  -8  138.83    3.81   0
   7   2   8  324.07    5.73   0
  -7  -2  -8  305.16    5.07   0
   7  -2   8  324.79    4.86   0
  -7   2  -8  308.74    4.91   0
   8   2   8  125.83    4.68   0
  -8  -2  -8  116.92    4.83   0
   8  -2   8  116.33    3.82   0
  -8   2  -8  122.94    4.98   0
   9   2   8   10.59    3.09   0
  -9  -2  -8    4.52    3.33   0
   9  -2   8    7.83    3.05   0
  -9   2  -8    7.99    4.56   0
 -10  -2  -8    7.92    3.40   0
  10   2   8    2.31    3.17   0
 -10   2  -8    2.84    3.36   0
  10  -2   8    7.61    4.64   0
  11   2   8    3.85    4.86   0
  11  -2   8    5.95    3.34   0
 -11   2  -8    7.55    5.23   0
 -11  -2  -8    4.77    5.16   0
  12   2   8   22.96    3.85   0
  12  -2   8   17.77    3.73   0
 -12   2  -8   20.65    5.85   0
 -12  -2  -8   25.78    5.71   0
  13   2   8   -1.32    4.05   0
  13  -2   8    4.49    5.93   0
 -13  -2  -8   -1.37    6.02   0
 -13   2  -8    2.70    6.08   0
  13  -3  -8    3.89    5.78   0
  12  -3  -8   -0.22    5.10   0
  11  -3  -8    1.24    5.00   0
  10  -3  -8    5.40    4.82   0
   9  -3  -8    1.05    4.30   0
   8  -3  -8   42.57    3.57   0
   7  -3  -8   71.78    3.63   0
   6  -3  -8   87.72    4.87   0
   5  -3  -8   14.97    2.76   0
   5  -3  -8   23.88    3.16   0
   4  -3  -8    6.97    3.50   0
   3   3  -8   39.28    8.34   0
  -3  -3   8   39.25    7.69   0
   3  -3  -8   42.42    3.74   0
  -2  -3   8   64.10    5.90   0
   2  -3  -8   60.10    3.89   0
   2   3  -8   61.53    6.07   0
   1  -3  -8   12.18    2.69   0
  -1  -3   8   11.46    3.83   0
   1   3  -8   10.74    4.74   0
   0   3   8  428.01    5.43   0
   0  -3   8  427.43    7.57   0
   0  -3  -8  451.67    6.35   0
   0   3  -8  418.95    7.90   0
   1  -3   8   22.51    4.05   0
  -1  -3  -8   24.04    3.74   0
   1   3   8   21.38    2.67   0
  -1   3  -8   18.72    4.09   0
  -2  -3  -8  209.72    5.27   0
   2  -3   8  178.22    5.26   0
   2   3   8  194.88    4.96   0
  -2   3  -8  187.93    5.51   0
   3   3   8   19.88    2.81   0
   3  -3   8   20.37    4.04   0
  -3   3  -8   20.46    4.05   0
  -3  -3  -8   19.44    3.99   0
  -4  -3  -8   31.27    2.92   0
   4  -3   8   31.72    4.03   0
   4   3   8   28.82    3.83   0
  -4   3  -8   29.59    4.04   0
   5  -3   8    2.65    2.91   0
   5   3   8    1.55    3.62   0
  -5  -3  -8   -3.08    3.66   0
  -5   3  -8    3.12    4.07   0
   6  -3   8   -0.53    4.04   0
   6   3   8    0.07    3.84   0
  -6   3  -8    4.81    2.98   0
  -6  -3  -8    1.57    3.93   0
   7  -3   8  115.21    4.56   0
  -7  -3  -8  126.02    4.84   0
   7   3   8  117.47    4.73   0
  -7   3  -8  109.88    3.65   0
  -8  -3  -8   27.52    4.36   0
   8  -3   8   26.17    4.32   0
   8   3   8   31.39    4.25   0
  -8   3  -8   27.99    3.33   0
  -9  -3  -8    4.04    4.60   0
   9   3   8    4.83    4.14   0
   9  -3   8    1.03    2.98   0
  -9   3  -8    2.06    3.19   0
 -10  -3  -8    4.38    3.36   0
 -10   3  -8    3.48    4.88   0
  10   3   8    1.18    4.51   0
  10  -3   8    4.83    4.60   0
 -11  -3  -8   13.76    5.54   0
  11   3   8   13.18    5.13   0
  11  -3   8    7.99    5.07   0
 -11   3  -8   21.76    5.23   0
 -12   3  -8    9.23    4.13   0
  12   3   8    7.90    5.60   0
  12  -3   8    8.60    3.93   0
 -12  -3  -8    3.92    5.70   0
  12  -4  -8    3.41    5.79   0
  11  -4  -8    6.14    3.72   0
  10  -4  -8    3.58    3.57   0
   9  -4  -8   23.11    4.93   0
   8  -4  -8   -0.91    4.74   0
   7  -4  -8   29.24    3.28   0
   6  -4  -8  110.31    5.25   0
   5  -4  -8    1.88    4.24   0
   5  -4  -8    1.88    2.66   0
   4  -4  -8   48.04    3.83   0
   4  -4  -8   53.13    4.36   0
  -3  -4   8    1.50    7.25   0
   3  -4  -8    0.98    2.37   0
   2   4  -8    0.27    5.30   0
   2  -4  -8   -0.89    2.39   0
  -2  -4   8    0.92    5.01   0
   1  -4  -8   31.71    2.67   0
  -1  -4   8   25.82    4.09   0
   1   4  -8   25.84    4.13   0
   0  -4   8    5.22    3.81   0
   0  -4  -8    4.95    3.57   0
   0   4  -8    6.88    3.82   0
   1  -4   8   60.63    4.40   0
   1   4   8   61.48    3.85   0
  -1  -4  -8   57.14    4.06   0
  -1   4  -8   55.82    4.47   0
   2  -4   8   10.43    3.91   0
  -2  -4  -8   10.39    2.70   0
   2   4   8    8.95    2.55   0
  -2   4  -8   10.78    3.96   0
  -3  -4  -8   28.50    3.89   0
  -3   4  -8   30.92    3.09   0
   3  -4   8   27.61    2.97   0
   3   4   8   33.53    2.78   0
   4  -4   8   12.06    3.04   0
   4   4   8   15.18    3.89   0
  -4   4  -8   13.31    2.99   0
  -4  -4  -8   15.85    2.90   0
   5   4   8    3.41    3.63   0
   5  -4   8    2.66    4.21   0
  -5  -4  -8    1.66    4.14   0
  -5   4  -8    1.20    4.25   0
   6  -4   8   41.62    4.44   0
  -6  -4  -8   49.60    4.26   0
  -6   4  -8   48.73    4.67   0
   6   4   8   50.15    4.24   0
   7   4   8    6.63    3.22   0
   7  -4   8    9.62    4.52   0
  -7  -4  -8    7.78    4.51   0
  -7   4  -8    8.32    3.27   0
   8  -4   8    2.05    3.10   0
  -8  -4  -8    0.99    4.50   0
  -8   4  -8   -0.61    3.11   0
   8   4   8   -0.39    4.41   0
   9   4   8    0.73    3.11   0
  -9  -4  -8    1.76    4.62   0
   9  -4   8    5.37    4.70   0
  -9   4  -8    3.06    4.65   0
 -10  -4  -8    1.31    5.14   0
  10  -4   8    5.05    4.89   0
  10   4   8    2.52    4.59   0
 -10   4  -8    1.54    4.92   0
 -11  -4  -8    1.61    5.36   0
 -11   4  -8    4.41    5.55   0
  11   4   8   -0.03    3.55   0
  11  -4   8    5.35    5.30   0
  12  -4   8    5.08    5.84   0
 -12   4  -8    2.07    6.24   0
  12   4   8    4.87    5.73   0
 -12  -4  -8   -1.80    6.35   0
  12  -5  -8    4.20    6.14   0
  11  -5  -8   -2.46    3.90   0
  10  -5  -8    4.45    5.35   0
   9  -5  -8    8.14    3.83   0
   8  -5  -8    5.58    4.66   0
   7  -5  -8   11.58    4.76   0
   6  -5  -8    7.31    3.20   0
   5  -5  -8   11.56    3.68   0
   5  -5  -8   11.26    3.04   0
   4  -5  -8   13.95    3.65   0
   4  -5  -8   19.11    4.19   0
  -3  -5   8    0.56    5.96   0
   3  -5  -8    3.41    3.72   0
  -3  -5   8    1.71    6.34   0
  -2  -5   8   14.57    4.19   0
   2  -5  -8   13.41    2.85   0
   1   5  -8   28.17    4.55   0
  -1  -5   8   25.82    4.38   0
   1  -5  -8   26.42    3.94   0
   0  -5  -8    1.27    2.82   0
   0  -5   8    2.47    4.06   0
   0   5  -8    2.53    4.17   0
   1  -5   8    8.52    3.88   0
  -1  -5  -8    4.72    3.93   0
  -1   5  -8    5.72    4.20   0
   2  -5   8    1.52    4.15   0
  -2  -5  -8   -2.16    3.87   0
  -2   5  -8    0.91    3.95   0
   2   5   8    4.03    3.76   0
   3  -5   8    0.25    4.02   0
  -3  -5  -8   -0.01    3.98   0
   3   5   8    4.32    3.99   0
  -3   5  -8    4.86    4.07   0
  -4   5  -8    5.41    4.18   0
   4  -5   8    2.42    2.81   0
   4   5   8    5.12    3.90   0
  -4  -5  -8    5.30    3.98   0
   5   5   8    4.39    3.87   0
   5  -5   8    1.04    4.10   0
  -5  -5  -8   -1.05    3.94   0
  -5   5  -8    2.64    4.12   0
   6  -5   8   33.49    3.44   0
   6   5   8   39.09    4.54   0
  -6   5  -8   33.90    3.49   0
  -6  -5  -8   43.78    4.59   0
   7   5   8   10.97    4.44   0
   7  -5   8   11.82    3.37   0
  -7  -5  -8    5.98    4.72   0
  -7   5  -8   10.42    4.61   0
   8  -5   8    4.05    4.74   0
   8   5   8    1.78    4.45   0
  -8  -5  -8    5.56    4.72   0
  -8   5  -8    8.38    4.93   0
   9   5   8    9.97    4.81   0
  -9  -5  -8    4.13    5.29   0
   9  -5   8    8.08    4.96   0
  -9   5  -8    7.37    5.18   0
  10   5   8    4.96    5.27   0
 -10  -5  -8    3.08    3.84   0
  10  -5   8    5.32    3.78   0
 -10   5  -8   10.60    3.80   0
  11   5   8    3.60    3.92   0
  11  -5   8    3.57    4.02   0
 -11  -5  -8    4.57    6.03   0
 -11   5  -8   -0.57    5.81   0
  11  -6  -8   -1.77    4.50   0
  10  -6  -8    0.44    5.78   0
   9  -6  -8    7.55    5.47   0
   8  -6  -8    4.08    4.89   0
   7  -6  -8   -3.16    3.48   0
   7  -6  -8   -2.19    3.04   0
   6  -6  -8    6.49    3.98   0
   6  -6  -8    8.04    4.57   0
   5  -6  -8    1.49    2.80   0
   5  -6  -8   -0.57    4.38   0
   4  -6  -8    2.47    2.90   0
   4  -6  -8    3.09    3.21   0
   3  -6  -8   16.15    3.94   0
  -3  -6   8   14.00    6.40   0
   3  -6  -8   18.43    4.69   0
  -3  -6   8   15.93    6.20   0
  -2  -6   8    1.17    5.42   0
   2  -6  -8    4.29    2.71   0
  -1  -6   8    0.44    4.92   0
   1  -6  -8    0.79    3.86   0
   0  -6  -8   -1.41    2.83   0
   0  -6   8    2.25    4.08   0
   1  -6   8    4.01    4.11   0
  -1  -6  -8   -2.28    4.08   0
  -1   6  -8    5.35    4.32   0
   2  -6   8    0.48    4.32   0
  -2  -6  -8    1.04    2.66   0
  -2   6  -8    5.98    4.42   0
   3  -6   8    4.81    4.43   0
  -3  -6  -8    3.18    4.05   0
  -3   6  -8    2.52    4.54   0
  -4  -6  -8   21.18    4.39   0
   4   6   8   20.06    4.10   0
   4  -6   8   15.90    3.29   0
  -4   6  -8   16.54    3.36   0
   5  -6   8    2.64    3.25   0
  -5   6  -8    3.90    2.91   0
   5   6   8    2.39    4.15   0
  -5  -6  -8    0.83    4.42   0
   6  -6   8    4.00    3.25   0
  -6   6  -8   -1.82    4.87   0
  -6  -6  -8   -1.43    4.65   0
   6   6   8   -1.28    4.28   0
   7  -6   8    3.86    5.06   0
   7   6   8    5.44    4.41   0
  -7  -6  -8    1.19    4.78   0
  -7   6  -8    1.19    3.79   0
   8  -6   8    3.49    3.71   0
   8   6   8   -2.45    4.81   0
  -8  -6  -8    3.21    3.55   0
  -8   6  -8    6.33    5.22   0
   9  -6   8    2.15    5.43   0
  -9  -6  -8    5.15    5.50   0
  -9   6  -8    4.04    3.99   0
   9   6   8    1.13    4.98   0
 -10  -6  -8   -3.70    5.84   0
  10  -6   8   -2.21    5.66   0
 -10   6  -8   -2.15    4.28   0
  10   6   8   -2.30    3.83   0
   9  -7  -8    0.47    3.54   0
   9  -7  -8    2.81    5.77   0
   8  -7  -8   -0.89    3.45   0
   8  -7  -8   -0.12    4.01   0
   7  -7  -8    0.86    4.58   0
   7  -7  -8    2.48    3.66   0
   6  -7  -8   -2.61    3.16   0
   6  -7  -8    4.44    3.52   0
   5  -7  -8    5.12    3.67   0
   5  -7  -8   -2.01    4.36   0
   4  -7  -8    7.02    3.32   0
   4  -7  -8    9.69    4.26   0
   3  -7  -8   14.39    4.47   0
   3  -7  -8    9.08    3.57   0
  -3  -7   8    9.29    6.50   0
  -3  -7   8    7.32    7.04   0
  -2  -7   8    0.88    4.48   0
   2  -7  -8    0.91    3.54   0
  -2  -7   8    0.48    4.10   0
   2  -7  -8    4.17    4.32   0
  -1  -7   8    1.31    5.68   0
   1  -7  -8    0.45    4.32   0
   0  -7  -8    2.19    4.62   0
   0  -7   8    0.19    4.37   0
   1  -7   8    3.33    4.35   0
  -1  -7  -8   -0.70    2.93   0
   2  -7   8    3.99    4.68   0
  -2  -7  -8    6.28    4.41   0
  -3   7  -8    8.17    4.81   0
   3  -7   8    4.86    4.65   0
  -3  -7  -8    1.78    3.09   0
  -4  -7  -8    1.41    4.66   0
   4  -7   8    3.03    4.80   0
  -4   7  -8    0.29    5.20   0
   5  -7   8    1.10    3.34   0
  -5   7  -8    2.70    3.45   0
  -5  -7  -8    0.15    3.34   0
   6  -7   8    9.38    4.84   0
  -6   7  -8    9.07    5.45   0
  -6  -7  -8   10.75    5.03   0
   7  -7   8   -2.78    5.08   0
  -7   7  -8    1.79    3.85   0
  -7  -7  -8    1.52    5.15   0
   8  -7   8    1.42    5.62   0
   8   7   8    2.85    5.10   0
  -8   7  -8    2.56    5.83   0
  -8  -7  -8    0.29    5.75   0
  -9   7  -8    7.68    6.17   0
   9   7   8    5.44    5.56   0
   9  -7   8    0.80    4.07   0
  -9  -7  -8    0.95    6.13   0
   8  -8  -8   -5.34    5.07   0
   8  -8  -8    5.35    5.92   0
   7  -8  -8   -0.70    3.54   0
   7  -8  -8   -0.94    4.02   0
   6  -8  -8   -1.67    5.65   0
   6  -8  -8   -1.03    3.54   0
   5  -8  -8    7.16    3.43   0
   5  -8  -8    1.56    4.03   0
   4  -8  -8   16.10    4.82   0
   4  -8  -8   19.64    5.51   0
  -3  -8   8    3.49    7.02   0
  -3  -8   8    1.29    7.12   0
   3  -8  -8    4.01    4.74   0
   3  -8  -8    6.63    3.66   0
  -2  -8   8   -2.09    6.18   0
   2  -8  -8    1.80    5.46   0
  -2  -8   8    0.01    5.78   0
   2  -8  -8    3.89    4.49   0
   1  -8  -8    3.88    4.57   0
  -1  -8   8   -0.38    6.39   0
   1  -8  -8   -0.80    5.06   0
   0  -8   8    1.91    5.09   0
   0  -8  -8   -1.01    3.60   0
   0  -8  -8    2.54    3.20   0
   1  -8   8    6.25    5.07   0
  -1  -8  -8    2.43    3.32   0
   2  -8   8    1.31    5.00   0
  -2  -8  -8   -0.82    4.85   0
   3  -8   8    8.03    4.74   0
  -3  -8  -8    4.16    3.44   0
  -4  -8  -8    1.63    5.00   0
   4  -8   8    4.06    5.16   0
   5  -8   8    2.41    5.61   0
  -5  -8  -8    0.78    5.27   0
   6  -8   8    0.20    5.75   0
  -6  -8  -8    3.25    5.69   0
   7  -8   8   -1.25    5.72   0
  -7  -8  -8   -0.97    4.12   0
   5  -9  -8    2.74    3.70   0
   5  -9  -8   -1.79    6.20   0
   4  -9  -8    2.70    4.33   0
   4  -9  -8    3.10    5.26   0
  -3  -9   8    0.06    7.04   0
   3  -9  -8    3.40    5.11   0
   3  -9  -8    2.42    4.00   0
  -3  -9   8    0.30    6.77   0
   2  -9  -8    2.98    4.16   0
  -2  -9   8    0.01    7.14   0
   2  -9  -8    0.91    5.18   0
  -2  -9   8    1.88    5.41   0
   1  -9  -8    5.29    5.02   0
  -1  -9   8    0.08    5.35   0
   1  -9  -8    1.08    4.03   0
  -1  -9   8    0.10    5.06   0
   0  -9   8    0.44    5.54   0
   0  -9  -8   -3.14    5.80   0
   0  -9  -8    3.24    5.27   0
   1  -9   8   -0.29    3.73   0
  -1  -9  -8    7.63    5.67   0
  -1  -9  -8    8.23    5.28   0
   2  -9   8   -0.25    5.80   0
  -2  -9  -8    1.59    5.15   0
  -2  -9  -8   -0.18    4.23   0
   3  -9   8    0.95    5.80   0
  -3  -9  -8    1.53    3.83   0
  -4  -9  -8    1.47    3.99   0
   4  -9   8    0.81    5.90   0
   5  -9   8    3.85    4.30   0
  -5  -9  -8    1.10    5.94   0
  13   0  -9   11.11    5.82   0
  11   0  -9    1.42    4.78   0
   9   0  -9   61.86    4.98   0
   7   0  -9   60.29    4.75   0
   7   0  -9   60.31    4.41   0
   5   0  -9   -1.22    3.34   0
   5   0  -9    1.24    3.79   0
   3   0  -9  759.30    8.89   0
   1   0  -9  520.74    7.01   0
  -1   0   9  539.20    7.53   0
  -1   0  -9  163.92    5.15   0
   1   0   9  166.13    5.14   0
  -3   0  -9    9.10    3.84   0
   3   0   9   11.37    3.79   0
  -5   0  -9  298.32    5.46   0
   5   0   9  287.58    4.74   0
  -7   0  -9  759.42    7.46   0
   7   0   9  785.09    6.88   0
   9   0   9    7.06    3.17   0
  -9   0  -9   11.25    4.57   0
 -11   0  -9   22.06    5.39   0
  11   0   9   17.46    5.15   0
 -13   0  -9   21.74    6.20   0
  13   0   9    9.93    4.23   0
  13  -1  -9    1.17    5.77   0
  13   1  -9    3.98    5.95   0
  12  -1  -9    0.69    5.26   0
  12   1  -9    1.72    5.24   0
  11   1  -9    5.14    4.85   0
  11  -1  -9   -1.80    4.73   0
  10   1  -9   14.50    4.70   0
  10   1  -9   13.56    4.37   0
  10  -1  -9    8.39    4.58   0
   9   1  -9   67.89    6.12   0
   9   1  -9   71.48    4.92   0
   9  -1  -9   86.37    4.91   0
   8   1  -9    0.24    4.65   0
   8  -1  -9   -0.85    4.37   0
   8   1  -9    2.24    5.00   0
   7   1  -9    4.48    3.70   0
   7   1  -9    2.24    4.00   0
   7  -1  -9    2.86    4.47   0
   6   1  -9    7.39    4.83   0
   6   1  -9    4.83    5.03   0
   6  -1  -9    7.67    3.51   0
   6  -1  -9    5.04    3.94   0
   5  -1  -9   16.78    3.18   0
   5   1  -9   14.49    5.06   0
   5  -1  -9   14.67    3.75   0
   5   1  -9   13.91    4.69   0
   4   1  -9    1.26    4.35   0
   4  -1  -9   -1.06    2.46   0
   3   1  -9   15.73    3.74   0
   3  -1  -9   14.51    2.71   0
  -3  -1   9   18.03    4.57   0
  -2  -1   9   39.78    4.01   0
  -2   1   9   39.39    2.90   0
   2  -1  -9   41.40    3.02   0
   2   1  -9   37.51    4.21   0
  -1  -1   9   61.00    4.23   0
   1   1  -9   56.26    4.33   0
  -1   1   9   53.23    4.07   0
   1  -1  -9   58.78    4.28   0
   0   1   9   95.90    3.63   0
   0  -1   9   96.93    4.67   0
   0  -1  -9   89.88    4.44   0
   0   1  -9   96.09    3.99   0
  -1   1  -9  335.54    6.41   0
   1   1   9  330.44    5.87   0
   1  -1   9  359.99    6.35   0
  -1  -1  -9  356.06    5.38   0
  -2  -1  -9  133.98    4.83   0
  -2   1  -9  124.44    4.83   0
   2   1   9  139.43    3.95   0
   2  -1   9  141.53    4.86   0
   3   1   9  188.07    4.16   0
  -3   1  -9  190.24    5.00   0
  -3  -1  -9  190.11    4.28   0
   3  -1   9  191.75    4.24   0
   4   1   9    4.89    2.54   0
  -4   1  -9    4.11    2.54   0
  -4  -1  -9    1.87    3.59   0
   4  -1   9    8.94    3.65   0
  -5   1  -9    9.93    2.69   0
  -5  -1  -9    9.78    3.92   0
   5  -1   9    9.45    2.76   0
   5   1   9    7.96    2.81   0
  -6   1  -9   36.92    4.23   0
  -6  -1  -9   42.49    3.18   0
   6  -1   9   39.32    3.14   0
   6   1   9   38.45    3.17   0
  -7  -1  -9   35.66    3.31   0
   7  -1   9   36.45    3.14   0
   7   1   9   37.16    4.39   0
  -7   1  -9   37.72    4.30   0
  -8  -1  -9    6.98    2.98   0
   8  -1   9    5.89    4.11   0
  -8   1  -9    6.94    4.13   0
   8   1   9    5.00    2.95   0
  -9  -1  -9    2.26    4.51   0
   9  -1   9    1.14    3.02   0
   9   1   9    3.61    3.07   0
  -9   1  -9    2.47    3.11   0
  10  -1   9    7.41    4.71   0
 -10   1  -9    7.21    4.85   0
  10   1   9    1.54    3.36   0
 -10  -1  -9    6.60    3.36   0
  11  -1   9    0.70    3.27   0
 -11   1  -9    0.90    5.22   0
  11   1   9   -1.70    4.93   0
 -11  -1  -9    1.46    3.81   0
  12  -1   9    1.47    5.33   0
 -12   1  -9    2.33    3.79   0
 -12  -1  -9    5.23    5.49   0
  12   1   9   -4.93    5.35   0
  13  -1   9   -0.91    4.17   0
 -13   1  -9    2.32    6.02   0
 -13  -1  -9    6.03    6.26   0
  13   1   9    4.26    5.73   0
  13  -2  -9    1.83    4.03   0
  13   2  -9    0.11    6.83   0
  13   2  -9    1.02    7.18   0
  12   2  -9    1.00    6.25   0
  12   2  -9   -0.55    5.88   0
  12  -2  -9   -0.29    3.90   0
  11   2  -9   -0.82    5.53   0
  11   2  -9   -0.71    5.92   0
  11  -2  -9    0.70    4.89   0
  10   2  -9    5.84    5.71   0
  10   2  -9    4.44    6.30   0
  10  -2  -9    8.31    4.71   0
   9   2  -9   68.27    6.35   0
   9   2  -9   71.60    6.09   0
   9  -2  -9   78.93    5.11   0
   8   2  -9   22.77    6.27   0
   8   2  -9   20.85    6.59   0
   8  -2  -9   21.80    3.33   0
   7   2  -9  134.18    8.12   0
   7  -2  -9  141.93    5.16   0
   7   2  -9  136.32    7.95   0
   6   2  -9    0.78    5.51   0
   6  -2  -9   -2.05    2.82   0
   6  -2  -9   -1.09    3.55   0
   6   2  -9    1.14    6.47   0
   5  -2  -9   33.67    3.84   0
   5  -2  -9   32.04    4.27   0
   5   2  -9   26.83    6.49   0
   5   2  -9   27.78    6.31   0
   4   2  -9   40.61    5.71   0
   4  -2  -9   41.84    3.09   0
   3   2  -9  202.10    7.91   0
   3  -2  -9  195.92    4.29   0
  -3  -2   9  213.44    7.40   0
   2  -2  -9  417.87    6.10   0
   2   2  -9  393.19    8.18   0
  -2  -2   9  432.98    8.04   0
  -1   2   9   41.39    3.74   0
  -1  -2   9   34.49    4.10   0
   1   2  -9   39.39    4.18   0
   1  -2  -9   33.03    2.86   0
   0  -2  -9    8.81    3.61   0
   0   2  -9    6.35    2.68   0
   0  -2   9    5.08    3.68   0
   0   2   9    6.00    3.45   0
  -1   2  -9  230.07    5.75   0
  -1  -2  -9  226.11    5.24   0
   1   2   9  225.55    4.50   0
   1  -2   9  228.83    5.68   0
  -2   2  -9   25.36    4.13   0
   2  -2   9   22.82    4.02   0
   2   2   9   31.32    3.67   0
  -2  -2  -9   22.92    3.96   0
  -3   2  -9    4.19    3.93   0
   3  -2   9    1.81    3.98   0
  -3  -2  -9    9.37    3.73   0
   3   2   9    1.67    2.47   0
   4   2   9    8.25    2.55   0
   4  -2   9    7.11    2.69   0
  -4  -2  -9   12.65    3.82   0
  -4   2  -9   11.93    3.88   0
   5   2   9   31.90    3.92   0
   5  -2   9   30.26    3.01   0
  -5  -2  -9   36.31    4.13   0
  -5   2  -9   37.86    4.08   0
   6   2   9   15.93    2.88   0
  -6  -2  -9   24.33    4.32   0
   6  -2   9   19.38    2.81   0
  -6   2  -9   23.03    4.08   0
   7   2   9  244.00    5.40   0
  -7  -2  -9  239.50    5.51   0
   7  -2   9  206.98    4.11   0
  -7   2  -9  226.78    5.17   0
  -8   2  -9   60.50    3.44   0
  -8  -2  -9   64.97    4.53   0
   8   2   9   60.55    3.25   0
   8  -2   9   61.43    3.52   0
  -9   2  -9   25.92    4.52   0
   9   2   9   24.33    4.41   0
  -9  -2  -9   18.75    4.43   0
   9  -2   9   18.98    4.48   0
 -10  -2  -9   12.13    4.79   0
  10   2   9    5.26    4.63   0
  10  -2   9    1.06    3.47   0
 -10   2  -9    5.28    5.08   0
  11   2   9    7.45    4.62   0
  11  -2   9   -0.87    5.08   0
 -11   2  -9    8.85    5.37   0
 -11  -2  -9    5.22    5.12   0
  12   2   9    3.29    5.50   0
  12  -2   9    6.80    3.97   0
 -12   2  -9    4.50    4.00   0
 -12  -2  -9    5.12    5.91   0
  13  -3  -9    2.23    6.25   0
  12  -3  -9    2.40    5.40   0
  11  -3  -9   -2.35    5.16   0
  10  -3  -9   11.02    4.86   0
   9  -3  -9   -1.15    4.38   0
   8  -3  -9    1.44    4.34   0
   7  -3  -9   33.73    4.63   0
   6  -3  -9   50.23    4.53   0
   6  -3  -9   46.94    3.11   0
   5  -3  -9    5.40    3.54   0
   5  -3  -9    4.88    4.37   0
   4  -3  -9   25.95    3.71   0
  -3  -3   9   11.43    5.70   0
   3   3  -9   11.75    5.40   0
   3  -3  -9   12.03    3.65   0
  -2  -3   9   25.16    4.98   0
   2  -3  -9   24.64    2.63   0
   2   3  -9   24.34    4.47   0
   1  -3  -9   87.41    4.02   0
  -1  -3   9   81.80    4.87   0
   1   3  -9   84.20    4.99   0
   0  -3   9    2.96    3.71   0
   0   3   9    4.92    3.39   0
   0  -3  -9    5.17    3.55   0
   0   3  -9    3.92    3.55   0
  -1  -3  -9   71.83    3.90   0
   1  -3   9   72.04    4.56   0
  -1   3  -9   65.93    4.62   0
   1   3   9   70.59    3.13   0
  -2  -3  -9   63.28    3.29   0
   2  -3   9   58.27    4.29   0
   2   3   9   60.89    4.03   0
  -2   3  -9   55.81    4.36   0
   3   3   9   39.55    2.83   0
   3  -3   9   38.30    3.98   0
  -3   3  -9   46.51    3.17   0
  -3  -3  -9   50.49    3.98   0
   4  -3   9   27.68    4.05   0
  -4  -3  -9   23.13    4.00   0
   4   3   9   26.64    3.87   0
  -4   3  -9   24.32    4.05   0
  -5  -3  -9   25.05    4.19   0
   5  -3   9   27.86    4.25   0
   5   3   9   28.91    2.85   0
  -5   3  -9   31.95    4.31   0
   6  -3   9   58.10    4.33   0
   6   3   9   63.90    4.29   0
  -6  -3  -9   62.17    3.36   0
  -6   3  -9   54.74    3.37   0
   7   3   9   26.02    3.95   0
  -7  -3  -9   25.57    2.97   0
   7  -3   9   22.37    4.22   0
  -7   3  -9   18.25    3.15   0
  -8  -3  -9    1.28    3.08   0
   8  -3   9   -1.89    4.08   0
   8   3   9    0.40    4.04   0
  -8   3  -9    0.34    4.43   0
  -9  -3  -9    3.59    4.67   0
   9   3   9    4.56    4.42   0
   9  -3   9    1.88    4.53   0
  -9   3  -9    5.44    4.75   0
 -10  -3  -9    7.62    3.56   0
  10   3   9    8.20    4.86   0
  10  -3   9    5.03    3.37   0
 -10   3  -9    8.65    5.03   0
 -11  -3  -9   10.04    3.91   0
 -11   3  -9    4.39    4.05   0
  11   3   9   11.55    5.18   0
  11  -3   9    1.77    5.39   0
  12   3   9    2.31    5.56   0
  12  -3   9    1.57    5.58   0
 -12   3  -9    6.85    6.10   0
 -12  -3  -9    2.82    4.39   0
  12  -4  -9    0.97    5.85   0
  11  -4  -9    0.91    3.53   0
  10  -4  -9    2.13    5.09   0
   9  -4  -9   46.20    5.06   0
   8  -4  -9    0.92    3.37   0
   7  -4  -9    3.51    3.12   0
   6  -4  -9   17.71    4.31   0
   6  -4  -9   14.33    3.94   0
   5  -4  -9   13.33    3.74   0
   5  -4  -9    8.87    4.38   0
   4  -4  -9   33.62    2.87   0
   3  -4  -9   12.72    3.73   0
  -3  -4   9    8.88    6.21   0
   2  -4  -9    9.02    3.64   0
   2   4  -9    4.57    5.38   0
  -2  -4   9    7.77    4.97   0
   1  -4  -9    1.55    2.64   0
   1   4  -9    0.79    3.87   0
  -1  -4   9    0.44    4.67   0
   0  -4   9   31.29    4.13   0
   0   4  -9   30.42    4.15   0
   0  -4  -9   34.13    3.91   0
   1  -4   9   25.48    4.13   0
   1   4   9   29.00    3.75   0
  -1  -4  -9   23.83    2.91   0
  -1   4  -9   24.25    4.20   0
  -2  -4  -9    2.54    2.64   0
   2   4   9    4.53    2.65   0
   2  -4   9    3.12    3.91   0
  -2   4  -9    2.32    4.00   0
  -3  -4  -9    3.73    2.87   0
   3  -4   9    3.90    3.85   0
  -3   4  -9    2.89    3.93   0
   3   4   9    7.05    3.77   0
   4  -4   9   30.26    3.43   0
   4   4   9   39.76    2.99   0
  -4   4  -9   32.72    3.25   0
  -4  -4  -9   35.95    3.11   0
   5   4   9   80.33    4.46   0
   5  -4   9   85.41    4.81   0
  -5  -4  -9   90.75    4.58   0
  -5   4  -9   82.72    4.84   0
   6  -4   9  147.41    4.03   0
  -6  -4  -9  158.02    5.07   0
  -6   4  -9  147.42    5.18   0
   6   4   9  155.30    4.89   0
   7  -4   9    8.24    3.25   0
  -7  -4  -9    5.98    3.19   0
  -7   4  -9    9.31    3.17   0
   7   4   9    9.11    4.06   0
  -8  -4  -9    2.05    3.33   0
   8  -4   9   -0.87    3.03   0
  -8   4  -9    6.39    4.38   0
   8   4   9   -0.51    4.34   0
  -9  -4  -9   12.88    3.52   0
   9  -4   9    9.93    4.61   0
  -9   4  -9    8.13    4.95   0
   9   4   9   11.75    4.64   0
 -10  -4  -9    4.10    5.09   0
  10  -4   9    4.83    3.49   0
 -10   4  -9    3.27    3.75   0
  10   4   9    6.35    4.84   0
 -11  -4  -9    7.25    4.07   0
  11  -4   9    4.01    5.43   0
  11   4   9    9.62    5.49   0
 -11   4  -9    8.04    4.02   0
  11  -5  -9    0.34    5.78   0
  10  -5  -9    3.89    3.84   0
   9  -5  -9    0.95    5.26   0
   8  -5  -9    1.38    5.04   0
   7  -5  -9    3.84    4.66   0
   7  -5  -9    2.97    4.18   0
   6  -5  -9   -0.43    3.29   0
   6  -5  -9   -0.26    2.92   0
   5  -5  -9    5.42    2.99   0
   5  -5  -9    9.26    3.71   0
   4  -5  -9   12.50    3.63   0
   4  -5  -9   12.32    4.16   0
   3  -5  -9   -0.88    3.56   0
  -3  -5   9    0.68    7.16   0
  -2  -5   9    0.04    5.03   0
   2  -5  -9   -0.38    2.70   0
   1  -5  -9   12.66    2.75   0
  -1  -5   9    6.64    3.93   0
   1   5  -9    5.17    4.42   0
   0  -5   9   24.46    4.47   0
   0   5  -9   31.27    4.68   0
   0  -5  -9   29.28    4.01   0
   1  -5   9    3.50    4.23   0
  -1  -5  -9    6.00    4.06   0
  -1   5  -9    1.18    4.30   0
   2  -5   9    2.32    3.93   0
   2   5   9   -0.36    2.82   0
  -2  -5  -9    3.17    2.92   0
  -2   5  -9    1.71    3.98   0
  -3  -5  -9    1.05    4.10   0
   3  -5   9    1.96    2.75   0
  -3   5  -9    5.46    2.82   0
   3   5   9    3.51    2.86   0
   4  -5   9    0.63    2.92   0
   4   5   9    2.91    2.55   0
  -4   5  -9    6.66    4.46   0
  -4  -5  -9    3.08    4.12   0
  -5   5  -9    8.52    4.46   0
   5  -5   9    6.64    4.37   0
  -5  -5  -9    8.65    4.15   0
   5   5   9    6.30    3.98   0
   6  -5   9   50.03    3.69   0
   6   5   9   65.93    4.69   0
  -6  -5  -9   58.93    3.70   0
  -6   5  -9   52.57    3.87   0
   7  -5   9    6.73    4.64   0
   7   5   9    8.78    4.39   0
  -7  -5  -9    7.02    4.53   0
  -7   5  -9    8.41    4.68   0
   8   5   9    2.59    4.45   0
   8  -5   9   -1.30    4.81   0
  -8  -5  -9    0.33    3.34   0
  -8   5  -9   -0.80    5.10   0
   9   5   9    4.79    4.81   0
  -9  -5  -9    6.84    3.80   0
   9  -5   9    5.05    3.50   0
  -9   5  -9    2.47    3.62   0
  10   5   9    2.81    5.20   0
 -10  -5  -9    2.29    3.74   0
  10  -5   9    4.28    5.20   0
 -10   5  -9    1.42    5.50   0
 -11  -5  -9   10.20    6.14   0
  11   5   9    3.96    5.76   0
  11  -5   9    8.18    5.55   0
 -11   5  -9    5.87    4.47   0
  10  -6  -9    5.15    3.94   0
   9  -6  -9   -0.01    3.43   0
   9  -6  -9    0.42    4.04   0
   8  -6  -9   -1.74    5.31   0
   8  -6  -9    0.81    3.16   0
   7  -6  -9    0.16    4.34   0
   7  -6  -9   -0.90    5.05   0
   6  -6  -9    6.80    4.05   0
   6  -6  -9    3.19    3.34   0
   5  -6  -9    2.74    4.44   0
   5  -6  -9   -0.93    2.76   0
   4  -6  -9    3.21    3.09   0
   4  -6  -9    4.08    2.92   0
  -3  -6   9    2.15    5.75   0
   3  -6  -9   -1.94    4.54   0
  -3  -6   9    3.55    6.83   0
   3  -6  -9    1.00    3.94   0
  -2  -6   9    5.62    4.46   0
   2  -6  -9    6.51    3.89   0
   1  -6  -9    0.62    2.82   0
  -1  -6   9    0.83    4.07   0
   0  -6   9    1.61    5.24   0
   0   6  -9    2.92    4.39   0
   0  -6  -9   -2.18    3.93   0
   1  -6   9    5.28    4.34   0
  -1   6  -9    3.53    4.41   0
  -1  -6  -9    7.20    2.90   0
  -2   6  -9    3.22    3.34   0
   2  -6   9    7.41    3.26   0
  -2  -6  -9    8.03    4.20   0
  -3   6  -9   32.27    3.34   0
  -3  -6  -9   32.44    3.29   0
   3  -6   9   43.13    4.86   0
  -4  -6  -9   11.04    4.33   0
   4  -6   9   11.70    3.21   0
  -4   6  -9   11.27    4.29   0
   4   6   9   16.25    4.15   0
   5  -6   9    6.06    4.64   0
   5   6   9    2.24    4.05   0
  -5   6  -9    1.80    4.70   0
  -5  -6  -9    3.39    3.03   0
   6  -6   9    7.84    4.73   0
  -6   6  -9    3.90    3.49   0
  -6  -6  -9   11.67    4.68   0
   6   6   9   10.78    4.31   0
   7  -6   9    7.41    5.11   0
   7   6   9    4.66    4.59   0
  -7   6  -9    5.50    5.20   0
  -7  -6  -9   -0.60    5.14   0
   8   6   9    5.75    4.95   0
   8  -6   9    8.70    3.80   0
  -8  -6  -9    9.31    5.28   0
  -8   6  -9    6.33    3.89   0
   9  -6   9    7.03    5.43   0
  -9  -6  -9    1.44    4.09   0
  -9   6  -9    2.64    5.84   0
   9   6   9   -1.93    5.03   0
 -10  -6  -9   -0.69    6.13   0
  10  -6   9    1.90    4.05   0
 -10   6  -9   -0.51    6.17   0
  10   6   9    0.63    5.69   0
   9  -7  -9   -0.80    5.35   0
   9  -7  -9   -0.49    4.25   0
   8  -7  -9    2.21    3.95   0
   8  -7  -9    2.47    4.58   0
   7  -7  -9    0.88    5.29   0
   7  -7  -9   -0.54    3.36   0
   6  -7  -9    6.99    4.45   0
   6  -7  -9    7.69    5.28   0
   5  -7  -9    4.03    5.12   0
   5  -7  -9    6.07    3.23   0
   4  -7  -9    4.39    3.14   0
   4  -7  -9    6.20    4.98   0
   3  -7  -9   -4.44    5.00   0
  -3  -7   9    1.26    6.79   0
  -3  -7   9    1.04    6.43   0
   3  -7  -9   -0.32    3.09   0
   2  -7  -9    8.23    4.80   0
  -2  -7   9    0.15    5.71   0
   2  -7  -9   -6.31    4.42   0
   1  -7  -9    3.40    3.15   0
  -1  -7   9    2.24    4.66   0
   0  -7   9    1.37    4.66   0
   0  -7  -9   -3.15    4.48   0
   1  -7   9    3.71    4.63   0
  -1  -7  -9   -2.46    3.26   0
   2  -7   9   14.39    4.81   0
  -2   7  -9   18.05    3.73   0
  -2  -7  -9   15.96    4.50   0
   3  -7   9    2.84    4.72   0
  -3  -7  -9    3.62    4.50   0
  -3   7  -9    0.63    4.79   0
  -4  -7  -9   11.11    4.61   0
   4  -7   9   11.49    3.48   0
  -4   7  -9    7.63    5.17   0
   5  -7   9   10.31    4.98   0
  -5  -7  -9   13.31    5.09   0
  -5   7  -9   11.97    5.24   0
   6  -7   9    0.91    5.13   0
  -6   7  -9   -0.83    3.79   0
  -6  -7  -9    0.42    5.25   0
   7  -7   9    0.96    5.38   0
  -7   7  -9    3.64    5.71   0
  -7  -7  -9    4.50    5.27   0
   7   7   9    2.64    5.02   0
   8   7   9   -2.04    5.43   0
   8  -7   9    4.73    4.02   0
  -8   7  -9    1.73    4.31   0
  -8  -7  -9    2.01    5.80   0
  -9   7  -9    1.04    6.39   0
   9   7   9   -1.18    5.83   0
   8  -8  -9    2.07    3.84   0
   7  -8  -9    2.47    5.73   0
   7  -8  -9   -0.35    5.22   0
   6  -8  -9    0.28    3.45   0
   6  -8  -9   -1.28    3.98   0
   5  -8  -9    0.78    4.91   0
   5  -8  -9    0.89    5.66   0
   4  -8  -9    3.53    3.87   0
   4  -8  -9    1.86    3.48   0
  -3  -8   9   -0.19    7.24   0
   3  -8  -9   -2.18    5.46   0
   3  -8  -9    0.51    3.22   0
  -3  -8   9    2.43    7.34   0
   2  -8  -9    1.80    4.87   0
  -2  -8   9    5.27    6.41   0
   2  -8  -9    4.21    3.82   0
  -2  -8   9    5.98    4.90   0
   1  -8  -9    3.79    4.78   0
  -1  -8   9    2.78    5.06   0
   1  -8  -9    0.99    5.31   0
   0  -8   9    3.39    6.20   0
   0  -8  -9    2.00    3.34   0
   1  -8   9    3.80    5.19   0
  -1  -8  -9    3.49    4.79   0
   2  -8   9    2.77    5.08   0
  -2  -8  -9    4.15    3.29   0
   3  -8   9    3.59    5.12   0
  -3  -8  -9    2.77    5.16   0
  -4  -8  -9   -4.33    5.21   0
   4  -8   9    6.12    5.25   0
   5  -8   9   -1.15    5.43   0
  -5  -8  -9    3.36    5.53   0
   6  -8   9   -1.12    5.83   0
  -6   8  -9   -1.34    5.98   0
  -6  -8  -9    0.39    5.84   0
   7  -8   9    2.57    6.00   0
  -7   8  -9    1.82    4.38   0
  -7  -8  -9    0.56    6.15   0
   5  -9  -9   -1.22    4.01   0
   5  -9  -9   -1.23    6.35   0
   4  -9  -9   19.94    5.94   0
   4  -9  -9    1.95    5.26   0
   3  -9  -9    2.62    5.26   0
   3  -9  -9    4.41    5.99   0
  -3  -9   9   -0.67    8.94   0
  -3  -9   9    2.80    9.04   0
   2  -9  -9   -0.07    5.24   0
  -2  -9   9    0.52    7.16   0
   2  -9  -9   -0.36    5.78   0
  -2  -9   9    0.69    5.38   0
  -1  -9   9    1.60    7.05   0
  -1  -9   9    3.27    5.52   0
   1  -9  -9    2.11    5.86   0
   1  -9  -9    3.77    5.05   0
   0  -9   9    4.78    6.54   0
   0  -9  -9    0.60    6.02   0
   0  -9  -9   -0.87    5.27   0
   1  -9   9   -1.12    5.34   0
  -1  -9  -9   -0.28    4.08   0
  -1  -9  -9    3.29    3.88   0
   2  -9   9   -0.12    5.86   0
  -2  -9  -9    0.99    3.76   0
  -3  -9  -9   -0.63    5.63   0
   3  -9   9    2.59    5.89   0
  -4  -9  -9   -1.33    4.14   0
   4  -9   9    0.14    5.97   0
  12   0 -10    4.23    5.34   0
  12   0 -10    5.44    4.89   0
  10   0 -10    0.29    4.26   0
  10   0 -10    0.67    4.71   0
   8   0 -10  389.53    6.77   0
   8   0 -10  407.15    7.34   0
   6   0 -10   -1.55    4.26   0
   6   0 -10    2.65    3.65   0
   4   0 -10   43.26    4.11   0
  -2   0  10  202.01    5.29   0
   2   0 -10  203.99    4.79   0
   0   0  10    3.75    3.61   0
   0   0 -10    3.64    3.59   0
   2   0  10 1254.30    9.43   0
  -2   0 -10 1202.18    8.94   0
  -4   0 -10  415.46    5.83   0
   4   0  10  393.65    5.13   0
  -6   0 -10    6.03    2.71   0
   6   0  10    9.79    2.91   0
  -8   0 -10    1.88    4.21   0
   8   0  10   -1.30    2.86   0
  10   0  10    8.52    4.69   0
 -10   0 -10    7.93    4.88   0
 -12   0 -10    6.67    5.85   0
  12   0  10   15.34    5.49   0
  13  -1 -10    2.42    5.82   0
  13   1 -10    1.87    6.65   0
  13   1 -10    0.38    5.74   0
  12   1 -10    4.13    5.01   0
  12   1 -10    4.23    5.44   0
  12  -1 -10    1.71    3.75   0
  11   1 -10    1.72    5.75   0
  11   1 -10    2.32    5.06   0
  11  -1 -10    2.55    5.02   0
  10   1 -10   11.17    5.74   0
  10   1 -10   11.73    4.36   0
  10  -1 -10   11.98    4.76   0
   9   1 -10    8.88    5.21   0
   9  -1 -10    8.36    4.13   0
   9  -1 -10   13.07    4.92   0
   9   1 -10   11.29    4.72   0
   8  -1 -10   92.79    4.63   0
   8  -1 -10  100.46    5.26   0
   8   1 -10   99.52    6.32   0
   8   1 -10  100.20    5.35   0
   7   1 -10   30.39    4.26   0
   7  -1 -10   27.49    3.14   0
   7  -1 -10   33.54    4.77   0
   7   1 -10   31.82    4.69   0
   6  -1 -10   70.77    3.76   0
   6   1 -10   73.71    4.97   0
   6  -1 -10   60.28    4.33   0
   6   1 -10   66.49    4.61   0
   5   1 -10   74.73    4.99   0
   5   1 -10   64.44    4.60   0
   5  -1 -10   73.91    4.17   0
   4   1 -10    8.33    4.55   0
   4  -1 -10    9.00    2.76   0
   3  -1 -10    5.10    3.59   0
   3   1 -10    5.47    3.54   0
  -3  -1  10    3.35    3.44   0
  -2  -1  10  256.24    5.38   0
  -2   1  10  253.75    5.36   0
   2  -1 -10  242.86    5.48   0
   2   1 -10  244.02    6.27   0
   1   1 -10   51.97    4.18   0
   1  -1 -10   59.16    4.05   0
  -1  -1  10   50.73    4.19   0
  -1   1  10   51.20    3.99   0
   0   1  10    0.41    2.42   0
   0  -1 -10    1.33    2.52   0
   0  -1  10    0.75    2.66   0
   0   1 -10    3.20    3.80   0
   1  -1  10   -2.95    3.77   0
  -1   1 -10    2.92    3.81   0
   1   1  10   -0.33    3.52   0
  -1  -1 -10   -2.46    3.55   0
  -2   1 -10   44.84    4.04   0
   2   1  10   45.43    3.95   0
  -2  -1 -10   46.18    4.01   0
   2  -1  10   46.41    3.16   0
  -3   1 -10   19.99    3.86   0
   3   1  10   16.71    3.66   0
  -3  -1 -10   18.17    2.77   0
   3  -1  10   20.59    3.63   0
   4   1  10   26.58    2.82   0
  -4   1 -10   29.22    3.93   0
  -4  -1 -10   26.63    2.81   0
   4  -1  10   21.92    3.80   0
   5   1  10    2.76    2.68   0
  -5   1 -10    1.48    3.77   0
  -5  -1 -10    5.69    2.85   0
   5  -1  10    2.19    2.80   0
  -6   1 -10   37.05    4.19   0
  -6  -1 -10   40.12    3.28   0
   6  -1  10   42.54    3.18   0
   6   1  10   37.19    3.17   0
  -7  -1 -10   38.39    4.35   0
   7  -1  10   38.58    4.11   0
   7   1  10   44.36    4.34   0
  -7   1 -10   42.68    3.18   0
  -8  -1 -10    8.53    3.09   0
   8  -1  10   14.47    4.35   0
   8   1  10   14.08    3.03   0
  -8   1 -10   16.33    4.30   0
  -9  -1 -10    1.19    4.69   0
   9  -1  10    1.38    4.31   0
  -9   1 -10    0.80    3.15   0
   9   1  10    0.03    4.57   0
 -10  -1 -10    7.34    4.77   0
  10  -1  10    7.81    3.53   0
 -10   1 -10    7.24    3.44   0
  10   1  10    2.42    3.32   0
  11  -1  10   10.51    3.67   0
 -11   1 -10   17.63    5.27   0
 -11  -1 -10   13.06    3.95   0
  11   1  10   13.42    5.23   0
  12  -1  10    0.75    5.62   0
 -12   1 -10   -0.49    5.87   0
 -12  -1 -10    2.23    3.86   0
  12   1  10    1.03    3.75   0
  13  -2 -10    2.98    6.07   0
  13   2 -10   -0.19    7.79   0
  13   2 -10    1.50    7.19   0
  12   2 -10    0.82    7.25   0
  12   2 -10    1.81    7.46   0
  12  -2 -10    2.00    5.58   0
  11   2 -10    5.63    6.89   0
  11   2 -10    3.98    6.24   0
  11  -2 -10    5.77    5.08   0
  10   2 -10    3.04    6.35   0
  10  -2 -10    1.18    3.40   0
  10   2 -10    0.87    6.81   0
   9   2 -10   59.63    6.54   0
   9  -2 -10   62.61    3.89   0
   9   2 -10   65.57    6.28   0
   8   2 -10   10.76    6.53   0
   8   2 -10   12.44    6.18   0
   8  -2 -10   14.98    4.45   0
   8  -2 -10   11.71    4.04   0
   7  -2 -10   75.00    4.59   0
   7   2 -10   63.98    7.25   0
   7   2 -10   67.87    7.65   0
   7  -2 -10   67.96    3.20   0
   6  -2 -10    8.15    4.16   0
   6   2 -10    7.94    5.85   0
   6  -2 -10    5.62    2.61   0
   6   2 -10    6.33    5.68   0
   5   2 -10    0.35    5.15   0
   5  -2 -10    1.19    2.50   0
   5   2 -10    1.26    6.12   0
   4   2 -10  116.47    6.81   0
   4  -2 -10  118.01    4.55   0
  -3  -2  10  112.24    5.32   0
   3  -2 -10  105.63    3.62   0
   3   2 -10   97.86    6.24   0
   2   2 -10   16.42    4.73   0
  -2  -2  10   17.73    3.94   0
   2  -2 -10   18.33    3.76   0
  -1  -2  10    5.27    3.67   0
   1   2 -10    7.50    3.87   0
   1  -2 -10    3.13    2.53   0
  -1   2  10    6.45    3.43   0
   0   2 -10  320.83    6.01   0
   0  -2 -10  342.84    5.76   0
   0   2  10  351.85    5.09   0
   0  -2  10  346.72    6.45   0
  -1  -2 -10  220.10    5.02   0
  -1   2 -10  205.73    5.43   0
   1   2  10  212.06    4.20   0
   1  -2  10  209.28    4.70   0
  -2   2 -10  214.07    4.71   0
   2   2  10  232.35    4.17   0
   2  -2  10  228.80    5.47   0
  -2  -2 -10  216.28    4.89   0
  -3   2 -10   48.08    3.28   0
   3   2  10   53.55    3.00   0
   3  -2  10   52.86    4.09   0
  -3  -2 -10   48.49    4.19   0
  -4   2 -10   -1.20    2.79   0
   4   2  10   -1.12    2.67   0
   4  -2  10    2.96    3.68   0
  -4  -2 -10   -0.13    2.71   0
   5   2  10   30.64    3.08   0
  -5  -2 -10   33.15    4.27   0
   5  -2  10   30.27    4.15   0
  -5   2 -10   29.05    2.98   0
   6   2  10  213.27    5.32   0
  -6  -2 -10  207.91    4.36   0
   6  -2  10  210.07    4.15   0
  -6   2 -10  217.98    4.29   0
   7   2  10   24.77    4.14   0
  -7  -2 -10   29.95    4.27   0
   7  -2  10   23.81    3.00   0
  -7   2 -10   24.14    4.18   0
   8   2  10    5.77    3.89   0
  -8  -2 -10    1.02    3.16   0
   8  -2  10    0.19    4.41   0
  -8   2 -10    1.31    4.49   0
  -9  -2 -10   11.27    3.33   0
   9   2  10   12.72    3.18   0
   9  -2  10   14.29    4.41   0
  -9   2 -10    8.06    4.61   0
 -10  -2 -10    1.62    4.86   0
  10   2  10    0.96    4.55   0
  10  -2  10    2.94    4.60   0
 -10   2 -10    1.48    5.12   0
  11   2  10    2.60    3.65   0
  11  -2  10   -3.35    5.10   0
 -11   2 -10    6.31    3.74   0
 -11  -2 -10    1.36    5.64   0
  12   2  10    9.13    5.39   0
 -12   2 -10    2.93    4.13   0
  12  -2  10    9.24    3.90   0
 -12  -2 -10    6.03    5.85   0
  13  -3 -10   -0.06    4.42   0
  12  -3 -10   -0.55    4.05   0
  11  -3 -10   -1.17    3.44   0
  10  -3 -10   10.49    4.88   0
   9  -3 -10    9.89    3.49   0
   8  -3 -10   13.68    4.61   0
   8  -3 -10   10.30    3.86   0
   7  -3 -10   14.47    3.95   0
   7  -3 -10   15.08    4.35   0
   6  -3 -10    3.37    2.57   0
   6  -3 -10   -0.66    3.16   0
   5  -3 -10   35.03    4.46   0
   5  -3 -10   30.71    4.00   0
   4  -3 -10   10.42    3.79   0
  -3  -3  10   75.18    6.11   0
   3  -3 -10   74.14    3.22   0
   3   3 -10   68.23    6.51   0
   2  -3 -10    1.07    3.41   0
  -2  -3  10    2.36    4.85   0
   2   3 -10    1.63    4.76   0
  -1   3  10   81.46    3.87   0
   1  -3 -10   78.35    3.96   0
  -1  -3  10   72.78    4.53   0
   1   3 -10   71.79    4.62   0
   0  -3 -10   16.79    2.54   0
   0  -3  10   13.43    2.81   0
   0   3  10   11.05    3.42   0
   0   3 -10   15.03    3.78   0
  -1  -3 -10   95.61    3.32   0
   1  -3  10   91.34    4.61   0
   1   3  10   98.26    4.04   0
  -1   3 -10   92.74    3.85   0
  -2  -3 -10   -1.01    3.65   0
   2   3  10    1.73    2.40   0
   2  -3  10    3.01    2.64   0
  -2   3 -10    0.76    3.82   0
   3   3  10   66.72    4.08   0
   3  -3  10   55.84    4.18   0
  -3  -3 -10   60.29    4.24   0
  -3   3 -10   60.73    4.29   0
   4  -3  10   -1.30    4.13   0
  -4  -3 -10    4.27    3.97   0
   4   3  10    2.63    3.90   0
  -4   3 -10   -1.13    4.16   0
   5  -3  10   21.32    3.17   0
  -5  -3 -10   26.54    4.17   0
   5   3  10   28.55    3.11   0
  -5   3 -10   24.61    4.34   0
   6  -3  10   57.70    3.17   0
  -6  -3 -10   57.61    3.45   0
   6   3  10   53.93    4.53   0
  -6   3 -10   64.40    4.43   0
  -7  -3 -10    8.71    4.17   0
   7  -3  10   10.32    4.13   0
   7   3  10    7.17    4.06   0
  -7   3 -10    8.45    4.34   0
  -8   3 -10   15.35    3.27   0
  -8  -3 -10   23.79    4.45   0
   8  -3  10   19.59    3.19   0
   8   3  10   21.06    4.37   0
  -9  -3 -10    5.33    4.66   0
   9   3  10    2.66    3.31   0
   9  -3  10    4.73    3.32   0
  -9   3 -10    9.54    3.31   0
 -10  -3 -10    2.36    3.53   0
  10   3  10    0.75    4.85   0
  10  -3  10    3.20    4.60   0
 -10   3 -10    3.07    5.01   0
 -11  -3 -10    5.96    4.01   0
  11   3  10    4.76    5.36   0
  11  -3  10   -0.73    3.78   0
 -11   3 -10    1.95    4.00   0
  12   3  10    9.88    5.59   0
  12  -3  10    3.39    5.93   0
 -12   3 -10   10.65    6.28   0
 -12  -3 -10    6.14    5.96   0
  12  -4 -10   -2.40    5.88   0
  11  -4 -10    2.49    5.61   0
  10  -4 -10    8.37    5.32   0
   9  -4 -10   27.41    5.05   0
   8  -4 -10   12.01    4.91   0
   8  -4 -10   11.75    2.94   0
   7  -4 -10    5.32    4.04   0
   7  -4 -10    6.49    3.28   0
   6  -4 -10    1.89    2.70   0
   6  -4 -10    1.05    4.45   0
   5  -4 -10   13.63    4.56   0
   5  -4 -10    9.15    2.91   0
   4  -4 -10  114.66    4.47   0
   3   4 -10   10.70    6.22   0
   3  -4 -10    7.83    2.57   0
  -3  -4  10    9.73    5.61   0
   2  -4 -10   -0.27    3.58   0
   2   4 -10    2.42    4.10   0
  -2  -4  10    3.45    4.73   0
  -1  -4  10    0.95    3.82   0
   1   4 -10    0.49    3.93   0
   1  -4 -10    3.44    2.57   0
   0  -4 -10    4.46    2.59   0
   0   4  10    1.07    2.34   0
   0  -4  10    0.66    4.06   0
   0   4 -10    1.62    2.81   0
   1   4  10  117.42    4.49   0
  -1  -4 -10  117.83    3.80   0
   1  -4  10  117.38    5.19   0
  -1   4 -10  123.56    5.30   0
  -2  -4 -10   50.53    4.31   0
   2   4  10   47.13    4.18   0
   2  -4  10   45.46    4.26   0
  -2   4 -10   43.03    3.26   0
  -3  -4 -10    3.88    4.04   0
   3  -4  10    0.95    3.94   0
   3   4  10    2.48    2.77   0
  -3   4 -10    0.72    3.88   0
   4  -4  10    8.48    2.89   0
   4   4  10    8.41    2.89   0
  -4   4 -10   13.78    4.31   0
  -4  -4 -10    7.82    4.32   0
   5   4  10   13.79    4.04   0
   5  -4  10    9.02    3.20   0
  -5  -4 -10   12.21    4.21   0
  -5   4 -10   13.23    4.21   0
   6  -4  10  150.00    5.25   0
  -6  -4 -10  152.57    5.01   0
  -6   4 -10  144.78    4.21   0
   6   4  10  145.44    3.88   0
   7  -4  10   -0.20    3.07   0
  -7  -4 -10   -4.75    3.90   0
  -7   4 -10    6.34    4.61   0
   7   4  10   -0.97    2.69   0
  -8  -4 -10   10.60    4.70   0
   8  -4  10    0.34    3.22   0
  -8   4 -10    7.95    3.49   0
   8   4  10   11.81    4.39   0
  -9  -4 -10    8.32    4.92   0
   9  -4  10    3.61    3.18   0
  -9   4 -10    6.67    3.53   0
   9   4  10    2.93    3.36   0
 -10  -4 -10    5.85    5.40   0
  10  -4  10   -1.64    5.06   0
 -10   4 -10    3.96    5.27   0
  10   4  10    1.71    5.14   0
 -11  -4 -10   13.35    4.40   0
  11  -4  10   15.00    4.06   0
 -11   4 -10    6.73    5.77   0
  11   4  10   16.08    5.71   0
  11  -5 -10    1.87    5.95   0
  10  -5 -10   -0.19    3.37   0
  10  -5 -10    7.13    5.56   0
   9  -5 -10    5.34    5.19   0
   9  -5 -10    1.43    3.33   0
   8  -5 -10   -0.32    3.14   0
   8  -5 -10    3.79    3.35   0
   7  -5 -10    5.23    3.09   0
   7  -5 -10    7.87    3.42   0
   6  -5 -10    8.18    3.17   0
   6  -5 -10    4.58    3.01   0
   5  -5 -10    8.27    3.28   0
   5  -5 -10   12.76    3.87   0
   4  -5 -10   14.75    2.79   0
   4  -5 -10   13.26    3.13   0
  -3  -5  10    0.30    6.63   0
   3  -5 -10    2.37    3.61   0
   2  -5 -10    0.65    2.69   0
   2   5 -10    1.29    5.59   0
  -2  -5  10    2.69    5.14   0
   1  -5 -10   16.48    2.72   0
  -1  -5  10    7.87    4.86   0
   1   5 -10   10.19    4.34   0
   0  -5  10    7.29    4.23   0
   0   5 -10    8.19    4.36   0
   0  -5 -10    6.56    2.87   0
  -1  -5 -10   99.89    3.70   0
   1  -5  10   88.40    4.02   0
  -1   5 -10   90.34    4.93   0
  -2  -5 -10   17.97    2.98   0
   2  -5  10   15.87    2.99   0
  -2   5 -10   15.68    4.35   0
   2   5  10   11.69    2.77   0
  -3  -5 -10   32.24    4.40   0
   3  -5  10   31.77    3.28   0
  -3   5 -10   38.61    3.54   0
   3   5  10   38.01    3.03   0
   4   5  10   13.16    3.97   0
   4  -5  10    8.60    4.15   0
  -4   5 -10   15.46    4.30   0
  -4  -5 -10   13.14    4.27   0
   5  -5  10   17.49    3.36   0
  -5   5 -10   23.26    4.72   0
  -5  -5 -10   21.71    3.30   0
   5   5  10   24.56    4.25   0
   6  -5  10   36.09    4.85   0
   6   5  10   34.60    4.39   0
  -6  -5 -10   37.07    4.64   0
  -6   5 -10   37.12    5.11   0
   7  -5  10    3.40    4.64   0
   7   5  10    1.31    4.40   0
  -7  -5 -10    1.36    4.66   0
  -7   5 -10    0.84    3.36   0
   8   5  10    1.06    4.68   0
   8  -5  10    3.94    4.93   0
  -8  -5 -10   -2.19    4.91   0
  -8   5 -10   -1.65    4.93   0
   9   5  10    6.11    5.01   0
  -9  -5 -10    4.67    5.34   0
   9  -5  10    6.64    5.07   0
  -9   5 -10    7.69    5.45   0
  10   5  10    3.55    5.37   0
 -10  -5 -10    7.83    5.76   0
  10  -5  10    3.46    3.92   0
 -10   5 -10    4.84    4.14   0
  10  -6 -10    2.66    3.83   0
  10  -6 -10    5.94    5.88   0
   9  -6 -10   -1.99    5.03   0
   9  -6 -10   -3.81    5.80   0
   8  -6 -10   12.61    3.38   0
   8  -6 -10   11.72    3.74   0
   7  -6 -10    4.51    4.56   0
   7  -6 -10    0.14    4.88   0
   6  -6 -10    5.51    3.44   0
   6  -6 -10    8.46    4.22   0
   5  -6 -10   27.09    3.09   0
   5  -6 -10   32.86    4.74   0
   4  -6 -10    5.30    3.27   0
   4  -6 -10   -2.10    2.80   0
  -3  -6  10    3.75    6.06   0
  -3  -6  10    2.07    5.83   0
   3  -6 -10   -0.70    3.98   0
   2  -6 -10    3.92    4.13   0
  -2  -6  10    5.52    5.36   0
   1  -6 -10    3.46    3.94   0
  -1  -6  10    3.97    4.47   0
   0  -6  10    5.31    4.30   0
   0   6 -10    9.88    4.57   0
   0  -6 -10    8.95    4.09   0
   1  -6  10    1.85    4.30   0
  -1   6 -10    0.47    4.41   0
  -1  -6 -10    2.77    2.94   0
   2  -6  10    6.67    4.35   0
  -2  -6 -10    5.81    4.07   0
  -2   6 -10    2.03    4.67   0
  -3  -6 -10   43.09    4.47   0
   3  -6  10   39.72    4.98   0
  -3   6 -10   40.95    3.84   0
   4   6  10    2.82    4.00   0
   4  -6  10    0.71    4.37   0
  -4   6 -10    2.48    3.16   0
  -4  -6 -10    0.43    4.23   0
   5   6  10   23.93    4.44   0
   5  -6  10   19.78    3.44   0
  -5   6 -10   18.80    5.00   0
  -5  -6 -10   18.80    4.66   0
   6   6  10   13.15    3.30   0
   6  -6  10   18.66    4.87   0
  -6   6 -10   12.55    5.09   0
  -6  -6 -10   10.59    3.48   0
  -7  -6 -10    0.35    4.85   0
   7   6  10   -2.56    3.20   0
   7  -6  10    3.12    4.78   0
  -7   6 -10    1.93    5.39   0
   8   6  10    0.46    4.90   0
   8  -6  10    5.10    5.06   0
  -8  -6 -10    1.72    5.27   0
  -8   6 -10    5.14    5.46   0
  -9  -6 -10    0.03    5.71   0
   9  -6  10   -0.10    3.93   0
  -9   6 -10   -2.48    5.83   0
   9   6  10    1.98    5.25   0
   9  -7 -10    7.29    5.41   0
   9  -7 -10   -4.14    6.12   0
   8  -7 -10   -0.21    3.49   0
   8  -7 -10   -1.35    5.56   0
   7  -7 -10    0.37    5.42   0
   7  -7 -10   -1.24    4.67   0
   6  -7 -10    3.81    4.51   0
   6  -7 -10    0.13    5.10   0
   5  -7 -10    1.79    4.41   0
   5  -7 -10    0.82    5.01   0
   4  -7 -10    1.32    5.20   0
   4  -7 -10    3.69    4.49   0
   3  -7 -10    4.26    4.48   0
   3  -7 -10    4.47    5.07   0
  -3  -7  10    3.69    7.42   0
  -3  -7  10    5.66    7.59   0
  -2  -7  10    1.95    4.96   0
   2  -7 -10   -0.47    3.11   0
   1  -7 -10   10.43    4.41   0
  -1  -7  10    6.86    4.76   0
   0  -7  10    5.25    4.72   0
   0  -7 -10    2.64    3.21   0
   1  -7  10    3.27    4.81   0
  -1  -7 -10   -0.96    4.39   0
  -2   7 -10   12.31    5.33   0
   2  -7  10    6.82    3.26   0
  -2  -7 -10    8.28    3.38   0
  -3  -7 -10    5.69    4.69   0
   3  -7  10    8.07    4.79   0
  -3   7 -10    9.34    4.98   0
  -4  -7 -10   -2.01    4.78   0
   4  -7  10    7.70    4.75   0
  -4   7 -10   -1.16    5.26   0
   5  -7  10    5.82    3.40   0
  -5   7 -10    7.96    5.47   0
  -5  -7 -10    4.57    4.95   0
   6  -7  10    4.69    5.01   0
  -6   7 -10    2.93    5.42   0
  -6  -7 -10    3.92    5.15   0
   7  -7  10   -1.75    5.65   0
   7   7  10    2.64    5.13   0
  -7   7 -10   -3.86    5.98   0
  -7  -7 -10    1.00    5.60   0
   8  -7  10   -2.73    5.38   0
  -8  -7 -10    1.75    4.01   0
  -8   7 -10    1.77    5.81   0
   8   7  10    5.27    5.44   0
   7  -8 -10    0.49    5.38   0
   7  -8 -10    0.64    4.45   0
   6  -8 -10   -3.07    4.96   0
   6  -8 -10   -3.56    5.76   0
   5  -8 -10    4.18    3.92   0
   5  -8 -10    3.23    4.94   0
   4  -8 -10   11.38    5.53   0
   4  -8 -10   -3.63    4.91   0
   3  -8 -10    4.95    4.84   0
  -3  -8  10    0.55    8.28   0
   3  -8 -10    2.02    3.76   0
  -3  -8  10   -0.06    8.08   0
  -2  -8  10    0.77    6.39   0
   2  -8 -10    0.87    4.65   0
   2  -8 -10    1.41    5.42   0
  -2  -8  10    2.20    6.64   0
  -1  -8  10    2.34    5.02   0
   1  -8 -10    2.63    3.80   0
   1  -8 -10    3.61    4.91   0
   0  -8  10    1.82    5.22   0
   0  -8 -10    6.57    4.99   0
   1  -8  10    0.89    5.20   0
  -1  -8 -10    0.22    4.94   0
   2  -8  10    1.25    5.30   0
  -2  -8 -10    1.37    4.89   0
  -3  -8 -10    9.03    5.09   0
   3  -8  10   10.73    5.42   0
  -4  -8 -10    4.47    5.28   0
   4  -8  10    9.01    5.23   0
   5  -8  10    5.50    5.78   0
  -5   8 -10   -2.20    4.33   0
  -5  -8 -10    6.87    5.67   0
   6  -8  10   -0.25    5.61   0
  -6   8 -10   -0.95    4.34   0
  -6  -8 -10   -0.54    5.73   0
   4  -9 -10    3.27    5.53   0
   4  -9 -10   -2.56    4.44   0
  -3  -9  10    1.73   13.76   0
   3  -9 -10   -0.20    5.78   0
  -3  -9  10    0.28   13.61   0
   3  -9 -10   -1.66    4.47   0
   2  -9 -10   -4.43    5.04   0
   2  -9 -10    4.85    4.28   0
  -2  -9  10    0.03    7.17   0
  -2  -9  10   -0.41    6.75   0
  -1  -9  10    1.83    5.93   0
   1  -9 -10    3.84    4.21   0
  -1  -9  10    0.91    5.46   0
   1  -9 -10   -3.65    5.39   0
   0  -9  10   -0.53    6.10   0
   0  -9 -10    3.16    5.29   0
   0  -9 -10    4.44    4.13   0
   1  -9  10   -2.78    5.76   0
  -1  -9 -10   -0.59    5.38   0
   2  -9  10   -1.30    5.77   0
  -2  -9 -10    2.29    5.60   0
  -3  -9 -10   -0.51    5.54   0
   3  -9  10    5.51    6.13   0
  13   0 -11    3.27    5.67   0
  13   0 -11    0.40    6.28   0
  11   0 -11    0.92    4.64   0
  11   0 -11   -0.50    4.99   0
   9   0 -11    3.05    4.07   0
   9   0 -11    2.23    4.22   0
   7   0 -11    4.16    4.50   0
   7   0 -11    9.55    3.94   0
   5   0 -11    6.77    3.67   0
   3   0 -11  253.26    5.73   0
  -3   0  11  251.44    4.79   0
  -1   0  11  512.23    6.96   0
   1   0 -11  504.83    7.15   0
   1   0  11   63.00    4.07   0
  -1   0 -11   68.14    4.29   0
   3   0  11   24.04    3.60   0
  -3   0 -11   16.22    2.89   0
  -5   0 -11   72.47    4.29   0
   5   0  11   66.02    3.20   0
  -7   0 -11  144.84    4.95   0
   7   0  11  146.94    4.77   0
  -9   0 -11    1.85    4.51   0
   9   0  11    3.92    3.30   0
  11   0  11    5.10    5.12   0
 -11   0 -11    1.99    3.68   0
  13  -1 -11    2.23    5.60   0
  13   1 -11    0.39    6.91   0
  13   1 -11   -1.36    7.44   0
  13  -1 -11    4.35    4.22   0
  12  -1 -11   -0.10    4.92   0
  12   1 -11    2.17    6.34   0
  12   1 -11    0.11    6.82   0
  12  -1 -11    1.31    5.40   0
  11  -1 -11    1.08    4.54   0
  11   1 -11    2.09    5.10   0
  11  -1 -11    0.74    4.98   0
  11   1 -11   -0.37    4.73   0
  10   1 -11   11.94    5.36   0
  10  -1 -11   16.52    4.47   0
  10  -1 -11   15.40    4.81   0
  10   1 -11   13.48    5.57   0
   9  -1 -11    4.96    4.19   0
   9   1 -11    6.17    4.18   0
   9  -1 -11    3.66    3.07   0
   9   1 -11    5.61    5.75   0
   8   1 -11   49.37    4.79   0
   8  -1 -11   50.83    4.77   0
   8  -1 -11   44.46    3.28   0
   8   1 -11   46.64    5.99   0
   7  -1 -11   42.40    3.24   0
   7  -1 -11   45.66    4.72   0
   7   1 -11   43.28    5.52   0
   7   1 -11   40.62    4.30   0
   6   1 -11   16.10    4.38   0
   6   1 -11   16.64    4.00   0
   6  -1 -11   16.72    4.05   0
   6  -1 -11   18.56    4.29   0
   5   1 -11   -0.00    3.65   0
   5  -1 -11    4.38    3.56   0
   4  -1 -11    3.88    3.57   0
   4   1 -11    4.16    4.61   0
   3  -1 -11   28.87    3.96   0
  -3  -1  11   30.89    3.81   0
   3   1 -11   32.17    4.03   0
  -2   1  11  164.21    4.87   0
   2  -1 -11  169.80    5.04   0
  -2  -1  11  175.60    5.27   0
   2   1 -11  177.71    5.40   0
   1  -1 -11   44.86    3.15   0
   1   1 -11   46.99    4.28   0
  -1  -1  11   42.12    4.18   0
  -1   1  11   44.00    3.90   0
   0  -1 -11   11.34    2.79   0
   0   1  11   10.64    3.66   0
   0  -1  11    8.72    3.73   0
   0   1 -11    9.25    3.86   0
   1  -1  11  179.19    5.18   0
  -1   1 -11  183.30    4.58   0
   1   1  11  191.46    4.82   0
  -1  -1 -11  179.43    4.85   0
  -2   1 -11  155.32    4.16   0
   2   1  11  161.76    3.76   0
  -2  -1 -11  161.67    4.68   0
   2  -1  11  161.42    5.02   0
  -3   1 -11    7.30    3.80   0
   3   1  11   10.27    3.46   0
  -3  -1 -11   10.78    3.63   0
   3  -1  11    7.29    3.61   0
  -4   1 -11    3.97    4.03   0
   4   1  11    2.45    3.56   0
  -4  -1 -11    1.47    2.59   0
   4  -1  11    0.99    3.74   0
   5   1  11    3.82    2.67   0
  -5   1 -11   -1.06    3.87   0
  -5  -1 -11    2.11    3.87   0
   5  -1  11   -0.06    2.83   0
   6   1  11   -1.64    2.72   0
  -6   1 -11   -2.59    3.87   0
  -6  -1 -11    1.32    3.95   0
   6  -1  11   -0.69    2.69   0
  -7   1 -11   -0.25    2.84   0
   7   1  11    0.20    4.01   0
  -7  -1 -11    3.03    4.20   0
   7  -1  11    1.66    4.29   0
  -8  -1 -11   -0.61    3.06   0
   8  -1  11    2.67    4.44   0
  -8   1 -11    1.56    4.32   0
   8   1  11   -0.67    3.04   0
  -9  -1 -11   12.60    4.67   0
   9  -1  11   12.09    4.61   0
  -9   1 -11   18.81    4.79   0
   9   1  11   15.49    4.56   0
 -10  -1 -11    8.50    5.16   0
  10  -1  11   11.82    3.56   0
 -10   1 -11    9.37    3.80   0
  10   1  11    7.42    4.90   0
  11  -1  11    4.89    3.80   0
 -11   1 -11    8.99    5.68   0
 -11  -1 -11    9.38    3.82   0
  11   1  11   13.21    3.71   0
  12   1  11    0.88    5.59   0
  12  -1  11    7.15    5.67   0
 -12   1 -11    0.56    5.89   0
 -12  -1 -11    3.14    4.15   0
  13  -2 -11    5.96    5.67   0
  13   2 -11    2.45    9.56   0
  13   2 -11    2.52    8.33   0
  13  -2 -11   -0.35    4.34   0
  12  -2 -11   -0.75    3.40   0
  12   2 -11    2.17    8.95   0
  12  -2 -11   -0.38    5.42   0
  12   2 -11    1.01    8.40   0
  11   2 -11   -0.00    7.29   0
  11  -2 -11    1.92    4.45   0
  11  -2 -11    4.58    3.66   0
  11   2 -11    0.29    7.00   0
  10  -2 -11   -0.31    2.95   0
  10   2 -11    2.85    6.64   0
  10  -2 -11   -1.91    3.31   0
  10   2 -11   -0.17    6.43   0
   9   2 -11   37.04    7.18   0
   9   2 -11   35.45    7.10   0
   9  -2 -11   34.64    3.29   0
   9  -2 -11   36.80    4.93   0
   8   2 -11    2.45    6.24   0
   8   2 -11    2.36    6.01   0
   8  -2 -11    2.41    4.10   0
   8  -2 -11    2.99    4.52   0
   7   2 -11    0.20    6.11   0
   7  -2 -11   -2.43    4.21   0
   7  -2 -11    2.11    3.74   0
   7   2 -11    1.88    6.17   0
   6  -2 -11    2.55    3.71   0
   6   2 -11    1.08    4.91   0
   6  -2 -11    0.69    2.73   0
   6   2 -11    0.19    5.00   0
   5   2 -11    5.20    5.34   0
   5   2 -11    6.01    4.91   0
   5  -2 -11    5.40    3.73   0
   4  -2 -11   68.83    4.07   0
   4   2 -11   69.50    6.05   0
   3  -2 -11   50.15    3.07   0
  -3  -2  11   56.28    4.44   0
   3   2 -11   53.85    4.87   0
   2   2 -11    3.42    3.68   0
   2  -2 -11    1.05    2.52   0
  -2  -2  11    1.73    3.59   0
  -2   2  11    4.49    3.55   0
  -1   2  11   -0.94    3.45   0
   1   2 -11    2.26    2.80   0
  -1  -2  11    2.65    3.83   0
   1  -2 -11    2.60    2.67   0
   0  -2  11    0.17    3.74   0
   0   2 -11    2.00    3.75   0
   0  -2 -11   -0.38    3.47   0
   0   2  11    2.54    3.45   0
  -1  -2 -11   82.59    4.09   0
  -1   2 -11   81.32    4.57   0
   1   2  11   81.23    4.00   0
   1  -2  11   77.82    4.42   0
  -2   2 -11    4.81    3.88   0
   2  -2  11    3.10    2.68   0
  -2  -2 -11    4.15    2.48   0
   2   2  11    6.32    3.57   0
  -3   2 -11  258.11    5.66   0
   3   2  11  283.83    4.62   0
   3  -2  11  266.58    4.82   0
  -3  -2 -11  278.07    5.46   0
  -4   2 -11   -3.36    4.14   0
   4   2  11   -0.92    3.80   0
  -4  -2 -11    3.88    4.09   0
   4  -2  11   -0.33    2.87   0
  -5   2 -11    5.59    4.07   0
   5   2  11   -0.53    3.97   0
  -5  -2 -11    3.73    4.00   0
   5  -2  11   -6.41    3.99   0
   6   2  11  101.12    3.54   0
  -6  -2 -11  109.85    3.69   0
   6  -2  11  108.68    3.52   0
  -6   2 -11  102.15    4.54   0
   7   2  11    7.27    4.05   0
  -7  -2 -11   12.41    3.11   0
   7  -2  11   11.42    3.01   0
  -7   2 -11    8.27    4.12   0
   8  -2  11   11.22    3.02   0
   8   2  11   12.23    3.13   0
  -8  -2 -11   12.99    4.62   0
  -8   2 -11   11.25    4.42   0
  -9  -2 -11    3.19    3.28   0
   9   2  11   10.26    4.48   0
   9  -2  11    9.55    4.49   0
  -9   2 -11   13.17    4.63   0
 -10  -2 -11    2.38    5.01   0
  10   2  11    4.65    4.78   0
  10  -2  11    0.69    4.85   0
 -10   2 -11    6.76    3.66   0
 -11  -2 -11    5.24    5.35   0
  11   2  11    0.63    4.98   0
  11  -2  11    1.24    5.22   0
 -11   2 -11   -0.63    3.90   0
  12   2  11    1.66    3.76   0
  12  -2  11    3.46    4.15   0
 -12   2 -11    1.78    4.28   0
 -12  -2 -11    1.94    6.14   0
  12  -3 -11    1.79    5.17   0
  12  -3 -11    3.50    5.76   0
  11  -3 -11    6.18    3.63   0
  11  -3 -11   15.13    5.69   0
  10  -3 -11    7.31    4.52   0
  10  -3 -11    7.25    3.59   0
   9  -3 -11    5.53    4.26   0
   9  -3 -11   -2.65    4.77   0
   8  -3 -11    9.92    2.66   0
   8  -3 -11    8.73    4.83   0
   7  -3 -11    4.75    4.29   0
   7  -3 -11   -1.74    3.71   0
   6  -3 -11    3.34    2.68   0
   6  -3 -11    2.87    3.08   0
   5  -3 -11   16.21    3.89   0
   4  -3 -11   32.52    3.07   0
   4   3 -11   31.97    7.06   0
  -3  -3  11    2.42    4.83   0
   3  -3 -11   -1.37    3.78   0
   3   3 -11   -0.47    5.06   0
   2   3 -11    0.86    5.02   0
  -2  -3  11    1.01    3.99   0
   2  -3 -11    4.19    2.69   0
  -1  -3  11    3.04    3.60   0
   1   3 -11    1.58    3.89   0
  -1   3  11    1.67    3.55   0
   1  -3 -11    2.44    3.71   0
   0   3 -11   20.06    4.10   0
   0  -3 -11   17.07    3.78   0
   0   3  11   18.58    2.55   0
   0  -3  11   21.01    4.04   0
  -1  -3 -11   20.40    2.73   0
   1  -3  11   22.89    2.89   0
   1   3  11   23.68    3.62   0
  -1   3 -11   22.21    4.05   0
  -2  -3 -11   20.99    3.99   0
   2   3  11   20.30    2.79   0
   2  -3  11   20.39    4.02   0
  -2   3 -11   20.65    4.01   0
   3   3  11    0.57    3.86   0
   3  -3  11    4.20    3.85   0
  -3  -3 -11    4.68    3.95   0
  -3   3 -11    5.09    2.75   0
  -4  -3 -11    5.90    2.88   0
   4  -3  11    6.04    4.19   0
   4   3  11    4.55    4.02   0
  -4   3 -11    3.81    3.10   0
   5  -3  11   18.52    4.38   0
  -5  -3 -11   20.12    2.89   0
   5   3  11   18.29    4.21   0
  -5   3 -11   17.25    2.99   0
  -6  -3 -11   91.12    3.61   0
   6  -3  11   89.49    4.79   0
   6   3  11   99.85    3.57   0
  -6   3 -11   98.84    3.92   0
  -7  -3 -11   -1.07    4.24   0
   7   3  11    4.59    4.27   0
   7  -3  11    2.96    4.26   0
  -7   3 -11    2.76    4.56   0
  -8  -3 -11    3.46    3.24   0
   8   3  11    5.31    3.03   0
   8  -3  11    4.63    3.12   0
  -8   3 -11    3.43    4.45   0
   9  -3  11   -0.04    4.63   0
  -9  -3 -11    0.95    3.52   0
   9   3  11    2.02    3.26   0
  -9   3 -11    4.37    3.57   0
 -10  -3 -11    1.71    3.44   0
  10   3  11    6.34    5.19   0
  10  -3  11    4.61    3.50   0
 -10   3 -11    1.56    5.25   0
 -11  -3 -11    0.14    4.18   0
  11   3  11    1.02    5.21   0
  11  -3  11   -1.76    3.83   0
 -11   3 -11    5.72    5.58   0
  12  -4 -11    0.52    5.45   0
  12  -4 -11    0.41    6.15   0
  11  -4 -11    0.52    5.03   0
  11  -4 -11    1.81    3.94   0
  10  -4 -11    5.82    3.59   0
  10  -4 -11   11.22    3.70   0
   9  -4 -11    8.28    3.14   0
   9  -4 -11   11.81    5.01   0
   8  -4 -11    2.33    4.11   0
   8  -4 -11    4.30    4.76   0
   7  -4 -11    5.46    3.36   0
   7  -4 -11    3.80    2.99   0
   6  -4 -11    7.17    4.41   0
   6  -4 -11    5.91    3.89   0
   5  -4 -11   20.99    3.84   0
   5  -4 -11   19.68    4.55   0
   4  -4 -11   63.41    3.36   0
  -3  -4  11    3.62    5.44   0
   3  -4 -11    4.89    2.72   0
   3   4 -11    1.52    5.91   0
  -2  -4  11   13.22    4.16   0
   2  -4 -11   11.26    3.84   0
   2   4 -11   15.73    5.18   0
   1   4 -11   17.97    4.19   0
  -1  -4  11   22.00    4.20   0
   1  -4 -11   19.38    2.75   0
   0   4  11   16.28    2.77   0
   0  -4 -11   12.76    3.83   0
   0  -4  11   13.48    4.23   0
   0   4 -11   16.38    4.32   0
   1   4  11  103.02    4.35   0
   1  -4  11   83.26    4.85   0
  -1  -4 -11   96.52    4.57   0
  -1   4 -11   83.08    4.04   0
  -2  -4 -11  107.44    4.75   0
   2   4  11  102.87    3.51   0
   2  -4  11  101.71    4.89   0
  -2   4 -11  102.19    4.76   0
   3  -4  11   38.19    4.26   0
   3   4  11   39.45    4.24   0
  -3   4 -11   33.95    4.29   0
  -3  -4 -11   32.99    4.43   0
   4   4  11    6.26    2.86   0
   4  -4  11    5.08    4.07   0
  -4   4 -11    2.58    3.07   0
  -4  -4 -11    1.62    4.12   0
   5   4  11   30.20    3.07   0
   5  -4  11   25.81    4.42   0
  -5  -4 -11   32.44    3.13   0
  -5   4 -11   26.93    3.20   0
   6   4  11   90.80    4.78   0
   6  -4  11   94.83    5.05   0
  -6  -4 -11   90.06    4.77   0
  -6   4 -11   77.86    5.16   0
   7  -4  11   24.34    3.43   0
  -7  -4 -11   29.81    4.60   0
  -7   4 -11   28.65    3.61   0
   7   4  11   30.18    4.40   0
  -8  -4 -11    2.27    4.67   0
   8  -4  11    2.99    4.74   0
  -8   4 -11    2.30    5.06   0
   8   4  11    7.89    3.14   0
  -9  -4 -11    4.26    5.18   0
   9  -4  11    7.24    5.11   0
  -9   4 -11    1.17    5.05   0
   9   4  11    0.62    4.85   0
 -10  -4 -11   -1.28    3.76   0
  10  -4  11    7.51    3.69   0
 -10   4 -11    2.22    5.52   0
  10   4  11    1.77    3.76   0
 -11  -4 -11   -2.73    5.90   0
  11  -4  11    1.17    5.43   0
 -11   4 -11    2.61    5.93   0
  11   4  11   -0.58    3.78   0
  11  -5 -11    2.18    5.29   0
  11  -5 -11    4.26    5.98   0
  10  -5 -11    1.51    3.49   0
  10  -5 -11    2.21    5.55   0
   9  -5 -11   -0.03    3.30   0
   9  -5 -11   -0.03    3.74   0
   8  -5 -11    2.12    3.14   0
   8  -5 -11    3.33    5.32   0
   7  -5 -11    2.10    5.06   0
   7  -5 -11    8.03    3.03   0
   6  -5 -11    0.21    4.57   0
   6  -5 -11   -0.33    3.01   0
   5  -5 -11   -0.40    4.20   0
   5  -5 -11   -1.42    4.73   0
   4  -5 -11    7.26    2.82   0
  -3  -5  11    4.10    6.01   0
   3  -5 -11    4.53    3.63   0
   2  -5 -11    6.79    2.62   0
   2   5 -11    1.37    5.34   0
  -2  -5  11    2.85    5.29   0
   1   5 -11   12.87    4.32   0
  -1  -5  11   18.18    5.07   0
   1  -5 -11   13.26    3.83   0
   0   5 -11    0.19    4.40   0
   0  -5 -11   -1.38    3.88   0
   0  -5  11    1.74    4.02   0
  -1   5 -11   30.12    4.60   0
   1  -5  11   27.78    4.41   0
  -1  -5 -11   30.41    3.09   0
  -2  -5 -11    1.30    4.11   0
   2  -5  11    6.20    4.15   0
  -2   5 -11    3.74    4.46   0
   2   5  11   -0.38    3.95   0
  -3  -5 -11   39.71    4.37   0
   3  -5  11   41.52    3.37   0
  -3   5 -11   36.22    3.46   0
   3   5  11   36.89    4.19   0
   4   5  11    2.95    2.88   0
   4  -5  11   -0.59    4.00   0
  -4   5 -11    4.12    4.42   0
  -4  -5 -11    3.67    4.07   0
  -5  -5 -11   43.83    4.62   0
   5  -5  11   37.63    4.59   0
  -5   5 -11   40.94    3.28   0
   5   5  11   40.13    2.98   0
   6  -5  11   43.77    4.84   0
   6   5  11   35.69    4.53   0
  -6  -5 -11   42.60    4.75   0
  -6   5 -11   39.82    3.75   0
   7  -5  11   10.53    4.86   0
   7   5  11    8.39    4.58   0
  -7  -5 -11    5.04    4.81   0
  -7   5 -11    9.65    3.87   0
   8   5  11    7.01    3.58   0
   8  -5  11    6.82    3.63   0
  -8  -5 -11    7.06    5.23   0
  -8   5 -11    7.29    3.79   0
   9   5  11   -3.02    5.10   0
  -9  -5 -11    0.77    3.73   0
   9  -5  11   -0.94    5.47   0
  -9   5 -11    4.21    5.72   0
  10   5  11    2.75    3.82   0
 -10  -5 -11    0.10    5.98   0
  10  -5  11    2.19    5.69   0
 -10   5 -11    4.85    4.20   0
  10  -6 -11    3.53    5.39   0
  10  -6 -11    0.95    6.21   0
   9  -6 -11    1.82    4.76   0
   9  -6 -11   -1.98    4.13   0
   8  -6 -11    1.37    5.56   0
   8  -6 -11    3.19    4.89   0
   7  -6 -11    4.63    3.85   0
   7  -6 -11    3.34    3.15   0
   6  -6 -11   -1.20    2.98   0
   6  -6 -11    1.98    4.79   0
   5  -6 -11   10.91    4.13   0
   5  -6 -11   14.45    3.45   0
   4  -6 -11    2.59    4.58   0
   4  -6 -11   -0.06    4.04   0
   3  -6 -11    2.54    2.77   0
  -3  -6  11    3.50    7.88   0
  -3  -6  11    3.84    7.04   0
   2  -6 -11    2.73    2.97   0
  -2  -6  11    3.89    5.25   0
   1   6 -11    4.09    4.90   0
  -1  -6  11    3.09    4.48   0
   1  -6 -11    1.31    3.03   0
   0   6 -11   14.15    4.50   0
   0  -6 -11    8.27    3.17   0
   0  -6  11    6.52    4.25   0
   1  -6  11    6.04    4.73   0
  -1   6 -11    6.64    4.29   0
  -1  -6 -11    6.45    3.08   0
  -2  -6 -11   25.53    4.51   0
   2  -6  11   23.53    4.56   0
  -2   6 -11   24.69    4.90   0
  -3  -6 -11   14.06    2.97   0
   3   6  11   14.98    3.14   0
   3  -6  11   14.15    4.58   0
  -3   6 -11   15.94    3.50   0
  -4   6 -11   25.97    5.01   0
   4  -6  11   24.94    4.85   0
   4   6  11   23.87    4.38   0
  -4  -6 -11   22.28    4.59   0
   5  -6  11   26.71    4.91   0
  -5   6 -11   31.76    3.78   0
  -5  -6 -11   26.79    4.75   0
   5   6  11   28.24    3.41   0
   6  -6  11   -5.15    4.74   0
   6   6  11    6.50    4.47   0
  -6   6 -11    2.75    3.63   0
  -6  -6 -11    2.32    4.90   0
   7   6  11    5.48    4.43   0
   7  -6  11    4.54    5.15   0
  -7  -6 -11    5.87    5.32   0
  -7   6 -11    8.07    5.38   0
   8   6  11   -0.06    5.15   0
   8  -6  11    2.76    5.35   0
  -8  -6 -11    4.74    5.48   0
  -8   6 -11    1.90    4.07   0
  -9  -6 -11    4.13    5.65   0
   9  -6  11    5.95    5.88   0
  -9   6 -11   -0.05    4.32   0
   9   6  11    2.70    4.02   0
   9  -7 -11    0.50    6.33   0
   9  -7 -11    5.23    5.58   0
   8  -7 -11   -2.75    5.09   0
   8  -7 -11   -2.47    5.86   0
   7  -7 -11    1.30    3.47   0
   7  -7 -11    8.90    5.48   0
   6  -7 -11   -2.25    3.42   0
   6  -7 -11    0.04    5.42   0
   5  -7 -11    2.39    3.39   0
   5  -7 -11    9.04    5.19   0
   4  -7 -11    3.62    3.20   0
   4  -7 -11    2.51    5.20   0
  -3  -7  11    1.33    9.11   0
   3  -7 -11    0.95    3.07   0
   3  -7 -11   -1.46    5.16   0
  -3  -7  11    1.56    8.18   0
   2  -7 -11    2.18    4.43   0
  -2  -7  11    3.64    5.83   0
  -1  -7  11   -0.06    4.94   0
   1  -7 -11    5.41    4.46   0
   0  -7  11   -0.40    4.56   0
   0  -7 -11    1.80    3.06   0
   1  -7  11    8.60    4.71   0
  -1   7 -11   14.33    5.10   0
  -1  -7 -11    3.48    4.47   0
  -2  -7 -11   11.39    4.54   0
   2  -7  11    7.19    4.76   0
  -2   7 -11    4.70    5.22   0
  -3  -7 -11    1.85    3.34   0
   3  -7  11   -1.80    5.06   0
  -3   7 -11   -0.18    5.03   0
   4  -7  11   17.01    3.46   0
  -4   7 -11   18.73    3.67   0
  -4  -7 -11   22.39    4.95   0
   5  -7  11   33.22    4.00   0
  -5   7 -11   29.16    5.70   0
  -5  -7 -11   42.28    5.46   0
   6  -7  11    4.82    5.14   0
  -6   7 -11    3.86    3.92   0
  -6  -7 -11    4.91    5.29   0
   6   7  11   -2.21    5.06   0
   7   7  11   -4.59    5.27   0
   7  -7  11    0.80    5.65   0
  -7   7 -11    0.93    4.14   0
  -7  -7 -11   -0.89    4.08   0
   8  -7  11    1.39    5.86   0
  -8  -7 -11   -0.67    4.32   0
  -8   7 -11    2.72    6.27   0
   8   7  11    8.09    5.47   0
   7  -8 -11    0.11    3.90   0
   7  -8 -11    1.47    5.93   0
   6  -8 -11    3.23    4.04   0
   6  -8 -11    4.95    3.60   0
   5  -8 -11    4.45    5.59   0
   5  -8 -11    3.38    3.40   0
   4  -8 -11   -1.06    4.02   0
   4  -8 -11    0.26    4.99   0
   3  -8 -11    0.72    5.03   0
   3  -8 -11    0.02    5.69   0
   2  -8 -11    3.80    3.56   0
   2  -8 -11   -0.93    4.00   0
  -2  -8  11    2.89    6.23   0
  -2  -8  11    1.29    6.55   0
  -1  -8  11    0.42    5.49   0
   1  -8 -11    0.38    4.97   0
   0  -8  11    1.83    5.27   0
   0  -8 -11    3.29    4.83   0
   1  -8  11    2.46    5.46   0
  -1  -8 -11   -0.34    3.46   0
  -2  -8 -11   -0.60    3.62   0
   2  -8  11    7.42    5.18   0
  -3  -8 -11   14.58    3.84   0
   3  -8  11    9.20    3.77   0
   4  -8  11    4.01    5.64   0
  -4   8 -11    0.81    5.93   0
  -4  -8 -11    6.96    5.51   0
   5  -8  11    2.54    4.07   0
  -5   8 -11    5.83    5.98   0
  -5  -8 -11    1.94    3.98   0
   6  -8  11    2.66    5.95   0
  -6   8 -11    2.34    6.43   0
  -6  -8 -11    9.60    6.03   0
   3  -9 -11    2.55    5.76   0
   3  -9 -11    0.17    6.36   0
   2  -9 -11   -5.86    5.97   0
  -2  -9  11   -0.97    7.26   0
  -2  -9  11   -1.45    7.01   0
   2  -9 -11   -0.65    5.31   0
   1  -9 -11   -1.21    6.22   0
  -1  -9  11   -1.75    7.33   0
  -1  -9  11    4.20    6.80   0
   1  -9 -11    2.47    3.83   0
   0  -9 -11    3.20    3.57   0
   0  -9  11    0.11    5.88   0
   0  -9 -11    3.21    4.47   0
   1  -9  11    3.75    7.38   0
  -1  -9 -11   -0.07    5.45   0
  -2  -9 -11    3.29    3.93   0
   2  -9  11    1.06    6.04   0
  -3  -9 -11    2.21    5.98   0
  12   0 -12    5.26    5.86   0
  12   0 -12    0.77    5.26   0
  10   0 -12    4.91    4.92   0
  10   0 -12    2.02    4.30   0
   8   0 -12  104.40    5.89   0
   8   0 -12  122.43    5.60   0
   6   0 -12   15.05    4.59   0
   6   0 -12   16.43    4.07   0
   4   0 -12   43.99    4.11   0
   2   0 -12  196.82    5.33   0
  -2   0  12  211.12    5.32   0
   0   0  12    4.92    2.70   0
   0   0 -12    8.44    3.90   0
   2   0  12  232.95    4.36   0
  -2   0 -12  223.72    5.09   0
   4   0  12   69.60    4.22   0
  -4   0 -12   63.99    4.26   0
  -6   0 -12    2.34    4.01   0
   6   0  12    6.42    2.78   0
  -8   0 -12    2.69    4.43   0
   8   0  12    9.57    4.16   0
  10   0  12    2.73    5.13   0
 -10   0 -12    0.39    5.23   0
 -12   0 -12    6.19    5.86   0
  12   0  12    2.97    3.82   0
  13  -1 -12    1.02    6.25   0
  13   1 -12    0.76    7.29   0
  13   1 -12    1.08    7.75   0
  13  -1 -12    2.05    5.63   0
  12   1 -12    0.27    5.89   0
  12   1 -12    1.40    6.49   0
  12  -1 -12    2.62    4.84   0
  12  -1 -12    2.33    5.39   0
  11   1 -12   -1.45    5.33   0
  11   1 -12    0.31    4.92   0
  11  -1 -12    3.29    4.71   0
  11  -1 -12   -1.19    4.97   0
  10   1 -12    1.69    5.34   0
  10   1 -12    1.75    4.62   0
  10  -1 -12   -0.34    3.18   0
  10  -1 -12    5.79    4.96   0
   9  -1 -12    4.68    4.79   0
   9   1 -12    6.20    5.37   0
   9  -1 -12    4.94    4.20   0
   9   1 -12    5.69    5.72   0
   8  -1 -12    8.19    4.10   0
   8  -1 -12    8.41    4.47   0
   8   1 -12    9.50    5.62   0
   8   1 -12    8.65    4.27   0
   7   1 -12    8.97    5.54   0
   7   1 -12   11.00    3.93   0
   7  -1 -12   10.24    4.50   0
   7  -1 -12   13.43    4.04   0
   6   1 -12    1.71    4.61   0
   6   1 -12    4.23    4.32   0
   6  -1 -12   -2.09    3.91   0
   6  -1 -12   -0.61    4.51   0
   5  -1 -12   12.00    3.92   0
   5   1 -12   11.10    4.72   0
   4   1 -12   19.63    4.01   0
   4  -1 -12   17.86    3.80   0
   3  -1 -12   93.64    4.45   0
  -3  -1  12   93.51    4.43   0
   3   1 -12   87.97    4.59   0
  -2  -1  12    1.24    3.69   0
   2  -1 -12    1.18    3.70   0
   2   1 -12    1.33    2.83   0
  -2   1  12    1.05    3.50   0
   1  -1 -12    4.06    3.80   0
   1   1 -12    1.77    3.84   0
  -1   1  12    0.88    3.56   0
  -1  -1  12   -0.87    3.70   0
   0   1  12    4.18    2.60   0
   0  -1  12    4.20    3.74   0
   0   1 -12    2.60    2.77   0
   0  -1 -12   -0.40    2.75   0
   1  -1  12   41.20    3.15   0
  -1   1 -12   35.23    3.09   0
   1   1  12   36.31    3.71   0
  -1  -1 -12   43.00    3.17   0
   2  -1  12   -0.12    2.57   0
  -2   1 -12    0.32    3.74   0
  -2  -1 -12    1.10    2.61   0
   2   1  12    3.28    3.54   0
  -3   1 -12   10.73    3.01   0
   3   1  12    7.45    2.51   0
  -3  -1 -12   11.18    2.74   0
   3  -1  12    8.61    3.92   0
  -4   1 -12   -1.67    2.79   0
   4   1  12    2.83    3.67   0
  -4  -1 -12    6.12    3.89   0
   4  -1  12   -1.78    3.90   0
  -5   1 -12   19.87    4.05   0
   5   1  12   13.62    2.81   0
  -5  -1 -12   19.29    4.07   0
   5  -1  12   17.68    3.97   0
  -6   1 -12   60.25    4.29   0
   6   1  12   65.83    3.33   0
  -6  -1 -12   62.09    4.30   0
   6  -1  12   64.15    4.20   0
  -7   1 -12   17.39    3.15   0
   7   1  12   12.21    4.28   0
  -7  -1 -12   15.46    3.08   0
   7  -1  12   18.19    3.03   0
   8   1  12    9.59    4.56   0
  -8  -1 -12    7.05    4.56   0
   8  -1  12    9.64    4.25   0
  -8   1 -12    3.42    4.28   0
   9   1  12    6.28    4.61   0
  -9  -1 -12    3.88    3.25   0
   9  -1  12   10.94    3.32   0
  -9   1 -12    1.79    4.84   0
 -10  -1 -12    1.75    3.76   0
  10   1  12    5.79    5.08   0
  10  -1  12    0.01    4.78   0
 -10   1 -12    1.16    3.55   0
  11   1  12    1.05    5.11   0
  11  -1  12   -4.13    3.85   0
 -11   1 -12    1.50    5.63   0
 -11  -1 -12    1.05    3.86   0
  12   1  12    4.15    5.68   0
  12  -1  12   -2.17    5.88   0
 -12   1 -12   -2.53    6.27   0
 -12  -1 -12    2.38    4.08   0
  12  -2 -12   -3.27    5.14   0
  12   2 -12    1.76    8.78   0
  12   2 -12    0.75    9.84   0
  12  -2 -12    1.94    4.10   0
  11  -2 -12    1.47    3.26   0
  11   2 -12    0.68    8.34   0
  11   2 -12   -0.58    8.09   0
  11  -2 -12   -5.08    5.42   0
  10  -2 -12    2.87    4.33   0
  10   2 -12    1.31    6.63   0
  10   2 -12    1.94    7.71   0
  10  -2 -12   -1.82    4.84   0
   9   2 -12   52.07    7.62   0
   9   2 -12   52.99    7.61   0
   9  -2 -12   56.41    4.99   0
   9  -2 -12   42.92    4.72   0
   8   2 -12   24.48    6.75   0
   8   2 -12   23.20    6.58   0
   8  -2 -12   21.68    3.18   0
   8  -2 -12   24.30    4.88   0
   7  -2 -12    0.81    3.71   0
   7  -2 -12   -0.40    4.29   0
   7   2 -12    1.08    6.29   0
   7   2 -12    0.16    5.99   0
   6  -2 -12    2.36    2.83   0
   6   2 -12    2.52    5.54   0
   6  -2 -12    3.35    3.66   0
   6   2 -12    1.38    6.08   0
   5  -2 -12    4.71    3.66   0
   5   2 -12    4.29    4.88   0
   4  -2 -12   13.57    3.73   0
   4   2 -12    6.75    4.88   0
   3   2 -12   10.15    4.04   0
   3  -2 -12   10.86    3.74   0
  -3  -2  12   10.57    3.73   0
   2   2 -12    2.01    3.79   0
  -2   2  12    1.67    3.37   0
   2  -2 -12    0.95    2.47   0
  -2  -2  12    0.76    3.60   0
  -1   2  12   16.34    2.64   0
   1   2 -12   12.46    3.82   0
   1  -2 -12    9.78    2.58   0
  -1  -2  12   12.90    3.88   0
   0  -2  12   17.76    3.80   0
   0  -2 -12   15.00    2.65   0
   0   2 -12   14.51    4.04   0
   0   2  12   18.99    3.68   0
  -1  -2 -12  329.89    4.85   0
  -1   2 -12  320.21    6.19   0
   1   2  12  342.46    5.48   0
   1  -2  12  335.90    5.33   0
  -2   2 -12   67.72    4.21   0
   2  -2  12   66.69    4.19   0
  -2  -2 -12   66.26    4.08   0
   2   2  12   64.38    3.90   0
  -3   2 -12    1.09    3.84   0
   3   2  12    1.86    2.58   0
  -3  -2 -12   -0.83    2.74   0
   3  -2  12    1.88    3.83   0
  -4   2 -12    1.30    3.96   0
   4   2  12    3.88    3.91   0
  -4  -2 -12    3.33    2.86   0
   4  -2  12    5.78    2.93   0
  -5   2 -12    9.13    4.53   0
   5   2  12    9.62    3.80   0
  -5  -2 -12    3.79    3.93   0
   5  -2  12   11.38    4.15   0
   6   2  12   24.03    4.13   0
  -6  -2 -12   29.48    4.25   0
   6  -2  12   25.30    2.98   0
  -6   2 -12   28.38    4.21   0
  -7  -2 -12    8.43    3.23   0
   7   2  12    5.33    4.28   0
   7  -2  12   10.54    4.28   0
  -7   2 -12    5.31    4.23   0
  -8  -2 -12   14.99    4.57   0
   8   2  12   22.32    4.49   0
   8  -2  12   20.16    4.35   0
  -8   2 -12   20.54    4.47   0
  -9  -2 -12    6.20    4.90   0
   9   2  12    2.57    3.24   0
   9  -2  12   -1.74    3.13   0
  -9   2 -12    1.43    3.43   0
 -10  -2 -12   -0.80    3.49   0
  10   2  12    1.47    4.98   0
  10  -2  12    4.09    3.38   0
 -10   2 -12    2.98    3.76   0
 -11  -2 -12    4.32    5.39   0
  11   2  12    1.28    3.73   0
  11  -2  12    2.36    3.89   0
 -11   2 -12    3.58    4.15   0
 -12   2 -12    4.96    4.52   0
  12  -3 -12    2.62    5.47   0
  12  -3 -12   -1.86    4.13   0
  11  -3 -12    9.22    4.96   0
  11  -3 -12    3.94    5.57   0
  10  -3 -12    0.54    3.46   0
  10  -3 -12    4.16    5.16   0
   9  -3 -12   -0.55    5.11   0
   9  -3 -12   -0.80    3.23   0
   8  -3 -12    6.36    4.90   0
   8  -3 -12    2.36    4.01   0
   7  -3 -12    9.01    2.88   0
   7  -3 -12    9.50    4.48   0
   6  -3 -12    7.42    3.88   0
   6  -3 -12    4.81    3.22   0
   5  -3 -12   10.51    2.76   0
   4   3 -12   -0.01    5.65   0
   4  -3 -12    1.08    3.92   0
   3   3 -12    9.27    5.11   0
   3  -3 -12   10.23    2.75   0
  -3  -3  12   12.03    4.83   0
   2   3 -12    7.14    3.99   0
  -2  -3  12    9.26    3.92   0
   2  -3 -12   10.13    2.84   0
   1   3 -12    2.39    4.08   0
  -1  -3  12   -0.24    3.98   0
   1  -3 -12   -1.63    3.73   0
  -1   3  12    1.53    3.58   0
   0   3 -12   61.36    4.67   0
   0  -3 -12   66.61    3.12   0
   0   3  12   73.52    4.15   0
   0  -3  12   69.62    4.63   0
  -1   3 -12   21.62    3.14   0
  -1  -3 -12   21.76    2.88   0
   1  -3  12   22.95    2.91   0
   1   3  12   27.19    2.85   0
   2   3  12   44.92    4.15   0
   2  -3  12   39.52    3.07   0
  -2  -3 -12   44.13    3.08   0
  -2   3 -12   47.31    4.34   0
   3   3  12    3.19    2.69   0
   3  -3  12    1.22    4.01   0
  -3  -3 -12    0.94    2.80   0
  -3   3 -12    3.46    3.98   0
   4  -3  12    7.52    4.26   0
  -4  -3 -12   -1.52    4.14   0
   4   3  12   -0.33    3.73   0
  -4   3 -12    1.77    4.20   0
   5  -3  12    4.65    4.10   0
  -5  -3 -12    3.71    4.14   0
   5   3  12   -2.63    3.97   0
  -5   3 -12    2.83    4.30   0
  -6  -3 -12   13.70    3.12   0
   6  -3  12   14.23    4.52   0
   6   3  12   10.48    3.03   0
  -6   3 -12   10.80    3.19   0
  -7  -3 -12   24.23    4.80   0
   7   3  12   24.13    4.50   0
   7  -3  12   23.30    4.23   0
  -7   3 -12   25.81    3.17   0
  -8  -3 -12   -1.49    4.70   0
   8  -3  12    3.23    4.61   0
   8   3  12    3.57    3.02   0
  -8   3 -12    6.05    4.74   0
  -9  -3 -12    7.70    5.02   0
   9   3  12    7.33    3.37   0
   9  -3  12    2.35    4.68   0
  -9   3 -12    4.28    3.72   0
 -10  -3 -12    7.12    5.28   0
  10   3  12    3.21    5.02   0
  10  -3  12    4.54    5.09   0
 -10   3 -12    6.91    5.35   0
 -11  -3 -12    2.54    5.72   0
  11  -3  12    8.33    5.48   0
 -11   3 -12    2.81    6.07   0
  11   3  12   -0.70    5.56   0
  11  -4 -12    0.23    5.00   0
  11  -4 -12   -2.30    5.72   0
  10  -4 -12   18.40    3.68   0
  10  -4 -12   19.49    5.58   0
   9  -4 -12   23.53    3.87   0
   9  -4 -12   19.39    3.43   0
   8  -4 -12   11.80    4.83   0
   8  -4 -12    8.04    4.27   0
   7  -4 -12   26.09    5.12   0
   7  -4 -12   34.29    4.37   0
   6  -4 -12    1.17    2.99   0
   6  -4 -12    4.58    4.62   0
   5  -4 -12   17.21    2.84   0
   4  -4 -12   10.82    4.10   0
  -3  -4  12   23.31    6.32   0
   3  -4 -12   21.27    3.93   0
   3   4 -12   22.54    5.83   0
  -2  -4  12    4.45    3.95   0
   2   4 -12    5.45    4.12   0
   2  -4 -12    3.91    3.83   0
   1  -4 -12   35.93    4.04   0
   1   4 -12   37.31    5.48   0
  -1  -4  12   35.12    4.52   0
   0   4  12   57.60    3.08   0
   0  -4 -12   60.10    3.17   0
   0  -4  12   53.77    3.69   0
   0   4 -12   53.59    4.96   0
   1   4  12   19.85    3.85   0
  -1  -4 -12   17.69    3.88   0
   1  -4  12   19.09    4.28   0
  -1   4 -12   16.13    4.26   0
  -2  -4 -12  114.57    3.80   0
   2   4  12  122.14    4.49   0
   2  -4  12  110.87    4.83   0
  -2   4 -12  105.69    3.90   0
   3  -4  12    9.20    4.08   0
   3   4  12   11.31    2.89   0
  -3   4 -12   14.22    4.14   0
  -3  -4 -12   13.90    3.08   0
   4   4  12   41.07    4.09   0
   4  -4  12   43.09    4.42   0
  -4  -4 -12   40.94    4.27   0
  -4   4 -12   40.19    4.32   0
   5   4  12   64.13    4.50   0
   5  -4  12   56.27    4.78   0
  -5  -4 -12   69.81    4.70   0
  -5   4 -12   60.15    4.92   0
   6   4  12   22.47    3.31   0
   6  -4  12   21.58    4.81   0
  -6  -4 -12   24.97    3.56   0
  -6   4 -12   22.02    4.77   0
  -7  -4 -12    9.21    4.57   0
   7  -4  12    2.74    4.71   0
  -7   4 -12    5.30    3.50   0
   7   4  12    7.79    3.25   0
  -8  -4 -12    5.51    3.48   0
   8  -4  12    9.25    4.80   0
  -8   4 -12   10.73    4.89   0
   8   4  12    6.79    4.55   0
  -9  -4 -12    0.27    5.40   0
   9  -4  12    0.71    3.72   0
  -9   4 -12    8.21    5.44   0
   9   4  12    0.89    5.12   0
 -10  -4 -12    3.64    5.74   0
  10  -4  12    3.65    5.36   0
 -10   4 -12    5.12    5.41   0
  10   4  12   -0.11    3.59   0
 -11  -4 -12   -1.11    6.31   0
 -11   4 -12    5.46    6.10   0
  11   4  12   -3.32    5.61   0
  11  -5 -12    7.30    5.49   0
  11  -5 -12   -1.12    4.58   0
  10  -5 -12   10.51    5.96   0
  10  -5 -12    5.91    3.59   0
   9  -5 -12    6.25    5.59   0
   9  -5 -12    1.94    4.85   0
   8  -5 -12    2.47    3.39   0
   8  -5 -12    3.78    5.23   0
   7  -5 -12    5.59    3.28   0
   7  -5 -12    1.23    3.52   0
   6  -5 -12    5.69    3.12   0
   6  -5 -12   14.70    3.46   0
   5  -5 -12    9.98    3.42   0
   5  -5 -12    9.37    3.98   0
   4  -5 -12   11.18    2.94   0
   3  -5 -12    6.07    4.02   0
  -3  -5  12    3.53    6.66   0
   2  -5 -12    7.99    3.78   0
  -2  -5  12    0.51    5.36   0
   2   5 -12    4.29    5.58   0
   1   5 -12    1.43    5.41   0
   1  -5 -12    4.96    2.66   0
  -1  -5  12    1.74    4.07   0
   0  -5 -12    0.99    2.69   0
   0  -5  12    2.40    4.13   0
   0   5 -12    1.02    4.27   0
  -1  -5 -12   41.64    3.30   0
   1  -5  12   37.17    4.74   0
  -1   5 -12   40.66    4.72   0
   1   5  12   44.03    3.11   0
  -2  -5 -12    5.28    4.16   0
   2  -5  12   -1.53    4.52   0
   2   5  12    3.90    2.78   0
  -2   5 -12    3.75    4.56   0
  -3  -5 -12    2.33    3.00   0
   3  -5  12    5.40    3.13   0
  -3   5 -12    3.05    3.36   0
   3   5  12    8.13    4.08   0
   4   5  12   31.81    3.17   0
   4  -5  12   22.43    3.36   0
  -4   5 -12   25.70    4.48   0
  -4  -5 -12   20.77    4.50   0
   5  -5  12   19.23    4.76   0
  -5   5 -12   22.17    5.03   0
  -5  -5 -12   27.09    4.44   0
   5   5  12   25.72    3.31   0
   6  -5  12    0.64    4.67   0
  -6  -5 -12    1.55    4.49   0
   6   5  12    3.08    4.24   0
  -6   5 -12   -0.18    4.84   0
   7  -5  12    6.34    3.35   0
   7   5  12    2.11    4.57   0
  -7  -5 -12    5.29    3.34   0
  -7   5 -12    1.84    5.18   0
   8   5  12   -5.05    5.03   0
  -8  -5 -12   -0.43    5.29   0
   8  -5  12    2.91    3.65   0
  -8   5 -12    4.12    3.81   0
   9   5  12   -1.91    5.24   0
  -9  -5 -12   -3.03    4.01   0
   9  -5  12    4.52    4.01   0
  -9   5 -12   -1.76    5.55   0
 -10  -5 -12   -2.67    5.97   0
  10   5  12    6.49    5.58   0
  10  -5  12    6.93    4.01   0
 -10   5 -12    0.98    4.33   0
  10  -6 -12    9.83    4.00   0
  10  -6 -12   -1.49    4.39   0
   9  -6 -12    1.08    3.67   0
   9  -6 -12    5.13    5.82   0
   8  -6 -12    8.60    4.99   0
   8  -6 -12    3.30    4.05   0
   7  -6 -12    2.75    3.27   0
   7  -6 -12    5.82    5.16   0
   6  -6 -12    5.92    4.95   0
   6  -6 -12    6.76    3.26   0
   5  -6 -12   15.65    3.61   0
   5  -6 -12   18.66    4.34   0
   4  -6 -12   -2.34    4.63   0
   4  -6 -12    6.01    4.01   0
   3  -6 -12   -2.13    4.09   0
  -3  -6  12    3.88    7.58   0
   2  -6 -12    1.36    4.17   0
  -2  -6  12    4.92    4.47   0
   1   6 -12   -1.33    4.86   0
  -1  -6  12    1.88    5.43   0
   1  -6 -12    0.51    4.26   0
   0   6 -12   40.30    5.05   0
   0  -6  12   38.19    4.84   0
   0  -6 -12   40.02    3.35   0
  -1  -6 -12    4.68    3.15   0
  -1   6 -12    3.12    4.56   0
   1  -6  12    3.83    4.44   0
  -2  -6 -12   24.06    3.52   0
   2  -6  12   21.11    3.61   0
  -2   6 -12   26.25    4.99   0
  -3  -6 -12    8.88    4.65   0
   3   6  12   11.27    4.32   0
   3  -6  12   10.08    4.59   0
  -3   6 -12    5.67    4.98   0
   4  -6  12   -2.18    4.78   0
  -4   6 -12   -2.01    5.03   0
   4   6  12   -1.74    4.30   0
  -4  -6 -12    5.65    3.31   0
   5  -6  12   67.60    5.32   0
  -5   6 -12   62.31    5.34   0
  -5  -6 -12   74.51    5.32   0
   5   6  12   76.20    4.92   0
   6  -6  12   -0.77    5.15   0
   6   6  12    0.24    4.57   0
  -6   6 -12   -5.02    5.36   0
  -6  -6 -12   -2.31    3.69   0
   7   6  12   15.08    5.03   0
   7  -6  12    3.14    5.19   0
  -7  -6 -12   10.32    5.33   0
  -7   6 -12   10.56    4.00   0
   8   6  12    1.74    3.65   0
   8  -6  12    2.34    4.01   0
  -8  -6 -12    3.26    5.54   0
  -8   6 -12   -0.63    4.25   0
  -9  -6 -12    0.66    4.40   0
   9  -6  12   -3.52    4.30   0
  -9   6 -12    3.01    4.22   0
   9   6  12    1.95    3.89   0
   8  -7 -12    0.80    3.87   0
   8  -7 -12    6.66    4.08   0
   7  -7 -12    0.12    5.07   0
   7  -7 -12   -0.37    3.91   0
   6  -7 -12    2.02    4.01   0
   6  -7 -12    1.36    4.74   0
   5  -7 -12    4.49    3.79   0
   5  -7 -12   -3.17    4.64   0
   4  -7 -12   -0.58    4.52   0
   4  -7 -12   -0.49    3.69   0
   3  -7 -12   -1.30    4.58   0
   3  -7 -12   -0.05    3.63   0
  -2  -7  12   -0.01    5.73   0
   2  -7 -12    2.02    3.21   0
  -1  -7  12    2.69    6.16   0
   1  -7 -12    6.73    4.57   0
   0  -7  12    2.76    4.66   0
   0  -7 -12    5.77    3.40   0
  -1  -7 -12    3.95    4.44   0
  -1   7 -12   -0.38    5.05   0
   1  -7  12    0.61    4.73   0
  -2  -7 -12    8.93    4.83   0
   2  -7  12    0.74    5.18   0
  -2   7 -12    4.41    3.62   0
  -3  -7 -12    2.59    4.93   0
   3  -7  12    9.38    5.09   0
  -3   7 -12    8.87    3.93   0
   4  -7  12    8.80    5.22   0
  -4   7 -12    9.57    5.40   0
  -4  -7 -12    8.87    4.71   0
   5  -7  12    5.09    5.27   0
  -5   7 -12   10.13    3.93   0
  -5  -7 -12    7.58    5.31   0
   6  -7  12    2.70    5.53   0
  -6   7 -12    5.79    5.74   0
  -6  -7 -12    4.89    5.66   0
   6   7  12    2.27    3.52   0
   7   7  12   -1.00    5.23   0
  -7  -7 -12    0.86    5.81   0
   7  -7  12   -4.38    5.93   0
  -7   7 -12    2.01    5.95   0
   6  -8 -12    6.60    4.16   0
   6  -8 -12    4.16    3.83   0
   5  -8 -12    6.29    5.21   0
   5  -8 -12   -0.89    5.96   0
   4  -8 -12    1.82    3.58   0
   4  -8 -12   -3.03    5.76   0
   3  -8 -12    2.55    5.09   0
   3  -8 -12    7.11    5.90   0
   2  -8 -12    8.22    5.82   0
  -2  -8  12    6.21    7.14   0
  -2  -8  12    4.60    6.67   0
   2  -8 -12    7.65    3.65   0
  -1  -8  12    1.04    6.64   0
   1  -8 -12    3.21    4.94   0
   0  -8  12    3.17    6.64   0
   0  -8 -12    5.05    5.03   0
  -1  -8 -12    4.35    3.60   0
   1  -8  12   -0.39    5.21   0
  -2  -8 -12   -1.71    5.27   0
   2  -8  12    1.53    5.37   0
  -3  -8 -12    8.66    5.25   0
   3  -8  12    2.31    5.64   0
  -3   8 -12    1.67    5.96   0
   4  -8  12    0.73    5.62   0
  -4   8 -12    3.54    6.21   0
  -4  -8 -12    7.88    5.51   0
   5  -8  12    5.58    4.20   0
  -5   8 -12    5.08    6.18   0
  -5  -8 -12    5.43    4.30   0
   2  -9 -12    3.81    6.44   0
   2  -9 -12   -1.55    5.58   0
  -2  -9  12    1.06    8.38   0
  -2  -9  12    1.31    6.86   0
  -1  -9  12    2.31    6.99   0
   1  -9 -12    4.44    6.37   0
  -1  -9  12    1.39    7.62   0
   1  -9 -12    0.81    4.12   0
   0  -9 -12    0.88    4.02   0
   0  -9  12    3.99    6.07   0
  -1  -9 -12    0.55    4.20   0
   1  -9  12    3.85    6.03   0
  13   0 -13    4.47    6.48   0
  13   0 -13   -2.60    5.93   0
  11   0 -13    1.49    4.83   0
  11   0 -13    2.38    6.55   0
   9   0 -13    4.09    4.45   0
   9   0 -13    2.58    4.82   0
   7   0 -13    1.98    4.42   0
   7   0 -13    4.85    4.19   0
   5   0 -13    5.01    3.95   0
   3   0 -13   -1.53    3.65   0
  -3   0  13    1.29    2.59   0
  -1   0  13   46.36    3.93   0
   1   0 -13   40.43    3.13   0
   1   0  13   93.13    3.37   0
  -1   0 -13   88.69    3.40   0
   3   0  13   15.00    2.80   0
  -3   0 -13   14.85    2.98   0
   5   0  13   18.17    3.99   0
  -5   0 -13   21.18    2.96   0
  -7   0 -13   49.86    4.68   0
   7   0  13   50.01    3.48   0
  -9   0 -13   -1.86    3.46   0
   9   0  13    0.78    4.73   0
 -11   0 -13    4.70    5.60   0
  11   0  13    3.35    3.90   0
  12   1 -13    1.03    6.73   0
  12  -1 -13    0.83    3.48   0
  12   1 -13    1.21    7.05   0
  12  -1 -13   -1.15    5.71   0
  11   1 -13    1.50    6.21   0
  11   1 -13    3.76    5.26   0
  11  -1 -13    5.28    4.89   0
  11  -1 -13    3.51    5.45   0
  10  -1 -13    1.19    5.07   0
  10   1 -13   -0.17    4.82   0
  10   1 -13   -1.16    6.32   0
  10  -1 -13    1.07    4.60   0
   9  -1 -13   40.27    5.14   0
   9  -1 -13   36.04    3.45   0
   9   1 -13   33.41    5.88   0
   9   1 -13   43.54    6.26   0
   8  -1 -13   15.36    5.11   0
   8  -1 -13   12.73    4.36   0
   8   1 -13   10.93    4.37   0
   8   1 -13   14.23    4.82   0
   7  -1 -13    4.37    3.92   0
   7   1 -13    4.56    4.21   0
   7  -1 -13    3.50    4.51   0
   7   1 -13    5.19    5.54   0
   6  -1 -13    1.57    3.76   0
   6   1 -13    1.03    3.86   0
   6   1 -13   -0.18    4.21   0
   5   1 -13   17.86    4.78   0
   5  -1 -13   15.39    2.76   0
   4  -1 -13   17.12    3.74   0
   4   1 -13   19.53    3.94   0
   3  -1 -13   95.32    4.45   0
  -3  -1  13   94.38    4.73   0
   3   1 -13   96.92    4.85   0
   2  -1 -13    8.98    3.72   0
  -2  -1  13    7.40    3.59   0
   2   1 -13    7.44    3.76   0
  -2   1  13    6.14    3.48   0
   1  -1 -13   67.15    3.24   0
   1   1 -13   60.49    4.29   0
  -1   1  13   64.72    4.06   0
  -1  -1  13   66.52    4.24   0
   0   1  13   59.90    4.04   0
   0   1 -13   62.90    4.34   0
   0  -1  13   58.97    4.22   0
   0  -1 -13   54.78    3.13   0
   1  -1  13   42.49    4.00   0
  -1   1 -13   37.91    3.07   0
  -1  -1 -13   37.40    4.13   0
   1   1  13   38.76    3.89   0
   2  -1  13   16.19    3.78   0
  -2   1 -13   16.85    3.91   0
   2   1  13   14.13    3.92   0
  -2  -1 -13   14.20    2.93   0
  -3   1 -13   36.45    4.25   0
   3   1  13   38.30    4.01   0
  -3  -1 -13   37.74    4.27   0
   3  -1  13   33.21    2.98   0
  -4   1 -13   16.22    4.21   0
   4   1  13   20.16    2.92   0
  -4  -1 -13   19.57    3.93   0
   4  -1  13   20.92    4.07   0
  -5   1 -13   97.86    3.57   0
   5   1  13  109.31    4.34   0
  -5  -1 -13  108.26    4.42   0
   5  -1  13  110.08    4.57   0
  -6   1 -13    1.85    4.22   0
   6   1  13    2.96    4.03   0
  -6  -1 -13    3.01    2.84   0
   6  -1  13    1.66    2.87   0
  -7   1 -13   16.89    4.28   0
   7   1  13   14.44    4.28   0
  -7  -1 -13    7.22    4.57   0
   7  -1  13   13.03    4.09   0
  -8   1 -13    9.79    4.45   0
   8   1  13   10.44    4.28   0
  -8  -1 -13    7.99    3.34   0
   8  -1  13    4.80    3.13   0
   9   1  13    4.70    3.42   0
  -9  -1 -13    8.98    4.92   0
   9  -1  13    6.90    3.45   0
  -9   1 -13    4.98    3.42   0
 -10  -1 -13    6.04    5.34   0
  10   1  13   -2.03    3.63   0
  10  -1  13    3.96    5.02   0
 -10   1 -13    2.14    5.31   0
  11   1  13   15.55    5.46   0
  11  -1  13   21.82    3.95   0
 -11   1 -13   28.74    5.91   0
 -11  -1 -13   21.07    5.93   0
  12  -2 -13   -0.43    5.25   0
  12  -2 -13   -1.19    5.89   0
  11   2 -13    1.24   10.53   0
  11  -2 -13   -3.49    3.55   0
  11   2 -13    0.14   10.76   0
  11  -2 -13   -0.97    5.37   0
  10   2 -13    2.16    8.74   0
  10  -2 -13   -1.02    4.67   0
  10   2 -13    2.15    8.42   0
  10  -2 -13    5.70    5.28   0
   9   2 -13    1.04    6.74   0
   9  -2 -13    3.96    4.54   0
   9   2 -13    4.29    7.73   0
   9  -2 -13   -0.22    3.36   0
   8  -2 -13   16.27    4.70   0
   8  -2 -13   11.58    3.10   0
   8   2 -13    8.56    6.48   0
   8   2 -13    8.59    6.72   0
   7  -2 -13    1.34    4.66   0
   7  -2 -13    0.62    3.97   0
   7   2 -13    2.61    5.47   0
   7   2 -13    0.89    5.27   0
   6  -2 -13    2.86    4.46   0
   6  -2 -13    2.13    3.81   0
   6   2 -13    1.31    5.58   0
   6   2 -13    0.23    5.20   0
   5  -2 -13    4.15    3.81   0
   5   2 -13    1.06    4.16   0
   4  -2 -13    9.19    3.80   0
   4   2 -13    6.73    4.11   0
   3  -2 -13   30.53    2.86   0
   3   2 -13   30.17    4.35   0
  -3  -2  13   35.57    4.27   0
   2   2 -13   11.77    3.94   0
   2  -2 -13   10.71    2.72   0
  -2   2  13   12.05    3.53   0
  -2  -2  13   14.97    4.03   0
   1  -2 -13   21.52    3.86   0
   1   2 -13   18.82    4.22   0
  -1   2  13   21.53    2.72   0
  -1  -2  13   18.34    4.06   0
   0  -2 -13    5.55    2.89   0
   0  -2  13   11.55    3.87   0
   0   2 -13    7.74    4.04   0
   0   2  13   10.83    3.84   0
   1  -2  13   23.30    3.85   0
  -1   2 -13   15.16    4.14   0
   1   2  13   19.82    2.79   0
  -1  -2 -13   22.23    2.84   0
   2   2  13   46.84    4.15   0
  -2   2 -13   50.13    4.19   0
  -2  -2 -13   53.33    4.03   0
   2  -2  13   50.13    4.18   0
  -3   2 -13   35.18    4.29   0
  -3  -2 -13   33.28    2.95   0
   3   2  13   39.55    2.98   0
   3  -2  13   35.00    4.16   0
  -4   2 -13    6.35    4.08   0
  -4  -2 -13   -3.69    3.86   0
   4   2  13   -2.38    3.82   0
   4  -2  13    4.04    4.26   0
  -5   2 -13    3.03    4.24   0
   5   2  13    1.78    2.62   0
  -5  -2 -13    0.55    3.86   0
   5  -2  13    4.63    3.98   0
  -6  -2 -13   71.10    3.58   0
   6   2  13   69.50    4.52   0
   6  -2  13   75.61    4.77   0
  -6   2 -13   70.98    4.71   0
  -7  -2 -13    5.72    4.57   0
   7   2  13    3.82    3.03   0
   7  -2  13    2.39    4.26   0
  -7   2 -13    6.02    4.50   0
  -8  -2 -13    5.27    4.71   0
   8   2  13    3.84    3.10   0
   8  -2  13    1.77    4.54   0
  -8   2 -13    3.42    4.71   0
  -9  -2 -13    2.95    3.31   0
   9   2  13    1.82    4.98   0
   9  -2  13    0.87    4.76   0
  -9   2 -13    7.15    4.97   0
 -10  -2 -13    7.45    5.25   0
  10   2  13   11.92    3.78   0
  10  -2  13   13.43    3.79   0
 -10   2 -13   12.39    3.97   0
 -11  -2 -13    3.25    4.06   0
  11   2  13    6.37    5.43   0
  11  -2  13   10.08    4.06   0
 -11   2 -13    2.41    4.08   0
  12  -3 -13   -0.39    5.50   0
  12  -3 -13   -0.49    6.11   0
  11  -3 -13    1.72    5.03   0
  11  -3 -13    0.34    5.97   0
  10  -3 -13    4.88    4.91   0
  10  -3 -13    0.39    5.26   0
   9  -3 -13    3.33    4.50   0
   9  -3 -13    4.44    3.64   0
   8  -3 -13   17.02    4.36   0
   8  -3 -13   16.35    3.41   0
   7  -3 -13   -1.15    4.33   0
   7  -3 -13    3.09    3.97   0
   6  -3 -13    3.68    4.45   0
   6  -3 -13   -0.66    3.77   0
   5  -3 -13   25.27    4.10   0
   5   3 -13   24.61    8.52   0
   5   3 -13   23.06    8.28   0
   4   3 -13    5.58    5.47   0
   4  -3 -13    7.66    2.80   0
   3   3 -13   24.45    5.06   0
  -3  -3  13   25.57    5.00   0
   3  -3 -13   31.10    4.18   0
   2   3 -13    5.24    4.04   0
   2  -3 -13    5.46    2.75   0
  -2  -3  13    6.78    4.75   0
   1   3 -13   16.19    4.28   0
  -1  -3  13   17.59    4.24   0
   1  -3 -13   15.18    2.87   0
  -1   3  13   13.42    2.80   0
   0  -3  13   59.11    4.52   0
   0   3 -13   61.09    4.78   0
   0  -3 -13   66.54    4.38   0
   0   3  13   65.91    4.15   0
  -1   3 -13    1.95    4.04   0
  -1  -3 -13    4.29    2.74   0
   1   3  13    1.06    2.70   0
   1  -3  13    5.14    4.00   0
  -2   3 -13   53.13    4.33   0
   2   3  13   45.78    4.10   0
   2  -3  13   43.96    4.17   0
  -2  -3 -13   41.11    4.12   0
   3   3  13   33.76    3.99   0
   3  -3  13   23.06    3.22   0
  -3  -3 -13   22.49    3.01   0
  -3   3 -13   27.29    4.52   0
  -4  -3 -13    5.90    3.89   0
   4  -3  13   -0.35    3.03   0
  -4   3 -13    1.33    4.38   0
   4   3  13   -0.08    3.75   0
  -5  -3 -13   40.68    3.28   0
   5  -3  13   52.88    3.31   0
   5   3  13   47.99    4.26   0
  -5   3 -13   48.60    4.53   0
  -6  -3 -13    4.39    4.35   0
   6  -3  13   -2.91    4.40   0
   6   3  13   -2.58    2.98   0
  -6   3 -13    0.60    3.19   0
  -7  -3 -13    8.50    4.66   0
   7  -3  13   13.17    3.38   0
   7   3  13    5.55    4.39   0
  -7   3 -13    7.66    3.43   0
  -8  -3 -13    4.87    5.11   0
   8   3  13    2.23    3.28   0
   8  -3  13    5.89    4.65   0
  -8   3 -13    2.30    4.86   0
  -9  -3 -13   14.39    5.38   0
   9   3  13   10.63    5.14   0
   9  -3  13   10.75    4.95   0
  -9   3 -13   15.01    3.61   0
 -10  -3 -13    5.53    3.76   0
  10   3  13    9.31    5.26   0
  10  -3  13    6.94    5.16   0
 -10   3 -13    1.96    5.61   0
 -11  -3 -13   -1.71    5.97   0
  11   3  13    1.96    5.57   0
  11  -3  13    5.92    5.56   0
 -11   3 -13    1.83    4.13   0
  11  -4 -13    3.10    5.24   0
  11  -4 -13   -0.60    4.27   0
  10  -4 -13   21.25    5.47   0
  10  -4 -13   19.50    4.40   0
   9  -4 -13   -1.97    4.81   0
   9  -4 -13   -0.69    5.42   0
   8  -4 -13    5.84    3.06   0
   8  -4 -13   12.87    5.05   0
   7  -4 -13    0.86    4.39   0
   7  -4 -13    1.38    3.50   0
   6  -4 -13   -0.34    4.79   0
   6  -4 -13    1.06    2.98   0
   5  -4 -13    3.52    2.89   0
   4  -4 -13    2.93    3.89   0
   4   4 -13    0.45    9.57   0
   3  -4 -13    9.03    3.82   0
  -3  -4  13    5.85    5.23   0
   3   4 -13    3.89    5.56   0
  -2  -4  13    3.16    4.02   0
   2  -4 -13   -2.51    3.69   0
   2   4 -13   -1.02    4.90   0
  -1  -4  13    9.07    4.33   0
   1  -4 -13   11.02    2.77   0
   1   4 -13    8.07    4.21   0
   0  -4 -13    8.52    2.75   0
   0   4  13    7.29    3.80   0
   0  -4  13    7.88    4.23   0
   0   4 -13    4.28    4.38   0
  -1  -4 -13   61.24    4.26   0
   1  -4  13   53.89    4.59   0
   1   4  13   54.59    2.94   0
  -1   4 -13   49.41    3.47   0
  -2  -4 -13   79.31    4.29   0
   2   4  13   81.81    4.34   0
   2  -4  13   71.53    4.71   0
  -2   4 -13   72.82    4.72   0
   3  -4  13    8.99    3.89   0
   3   4  13    5.30    2.88   0
  -3   4 -13    7.02    3.08   0
  -3  -4 -13    6.24    4.20   0
   4   4  13    5.09    4.19   0
   4  -4  13    2.67    4.21   0
  -4  -4 -13    1.05    4.21   0
  -4   4 -13    1.49    4.17   0
   5   4  13   50.87    3.39   0
   5  -4  13   55.94    3.69   0
  -5  -4 -13   49.37    4.86   0
  -5   4 -13   55.17    4.79   0
   6   4  13   19.87    4.51   0
   6  -4  13   29.94    4.68   0
  -6  -4 -13   30.45    4.68   0
  -6   4 -13   25.64    3.65   0
  -7  -4 -13    7.49    3.47   0
   7  -4  13   -0.41    4.89   0
  -7   4 -13    6.83    5.01   0
   7   4  13    1.62    4.55   0
  -8  -4 -13    0.90    3.69   0
   8  -4  13    3.15    3.42   0
  -8   4 -13    3.94    5.29   0
   8   4  13    3.92    4.90   0
  -9  -4 -13    4.22    5.25   0
   9  -4  13    0.35    5.33   0
  -9   4 -13    7.56    5.33   0
   9   4  13   -1.16    5.14   0
 -10  -4 -13    0.19    5.68   0
  10  -4  13    6.54    5.64   0
 -10   4 -13    2.15    5.94   0
  10   4  13    1.52    5.47   0
  10  -5 -13   -0.40    5.23   0
  10  -5 -13    2.02    4.31   0
   9  -5 -13    1.73    4.87   0
   9  -5 -13    4.27    5.69   0
   8  -5 -13    2.40    3.43   0
   8  -5 -13    2.74    5.49   0
   7  -5 -13    4.12    5.08   0
   7  -5 -13   -1.47    3.36   0
   6  -5 -13    9.06    5.18   0
   6  -5 -13    3.65    3.04   0
   5  -5 -13    5.80    4.17   0
   5  -5 -13    5.96    4.77   0
   4  -5 -13    0.21    4.07   0
  -3  -5  13    1.39    5.91   0
   3  -5 -13   -2.74    3.93   0
   3   5 -13    0.78    5.74   0
  -2  -5  13    9.76    4.24   0
   2   5 -13   10.57    5.67   0
   2  -5 -13    9.02    2.90   0
   1  -5 -13   10.02    4.08   0
   1   5 -13    8.05    5.65   0
  -1  -5  13    9.40    4.48   0
   0  -5 -13   18.60    2.97   0
   0   5 -13   23.10    4.57   0
   0  -5  13   21.90    4.35   0
  -1  -5 -13    7.10    3.07   0
   1  -5  13    3.42    4.13   0
  -1   5 -13    6.49    4.52   0
   1   5  13    8.11    4.19   0
  -2  -5 -13    1.02    3.04   0
   2   5  13    5.72    4.08   0
   2  -5  13    8.56    4.35   0
  -2   5 -13    6.37    4.73   0
   3  -5  13   12.49    4.31   0
   3   5  13   14.70    2.99   0
  -3   5 -13   19.41    4.41   0
  -3  -5 -13   17.42    4.50   0
   4   5  13    7.52    3.01   0
   4  -5  13    5.65    4.43   0
  -4   5 -13    5.52    4.60   0
  -4  -5 -13    5.44    3.38   0
   5  -5  13   -1.04    3.18   0
  -5  -5 -13    0.01    4.45   0
  -5   5 -13    5.13    4.72   0
   5   5  13    1.80    4.19   0
   6  -5  13    2.19    4.86   0
  -6  -5 -13    2.93    4.65   0
   6   5  13    4.13    3.21   0
  -6   5 -13    7.03    4.92   0
   7   5  13    5.19    3.21   0
   7  -5  13    1.31    3.65   0
  -7  -5 -13    2.45    3.47   0
  -7   5 -13    3.98    5.21   0
   8   5  13    3.02    5.36   0
  -8  -5 -13   -0.90    5.52   0
   8  -5  13   -2.77    5.53   0
  -8   5 -13    3.09    5.74   0
   9   5  13    4.41    5.33   0
  -9  -5 -13    0.23    5.70   0
   9  -5  13    2.12    5.65   0
  -9   5 -13   -1.73    5.97   0
   9  -6 -13    8.54    5.43   0
   9  -6 -13    5.26    6.05   0
   8  -6 -13   -1.62    3.72   0
   8  -6 -13    1.23    4.25   0
   7  -6 -13    2.63    5.53   0
   7  -6 -13    5.40    4.91   0
   6  -6 -13    0.10    3.69   0
   6  -6 -13   -0.35    4.54   0
   5  -6 -13    6.39    3.20   0
   5  -6 -13    6.66    5.01   0
   4  -6 -13   -1.31    3.14   0
   3  -6 -13    8.12    2.97   0
  -3  -6  13    5.97    8.18   0
  -2  -6  13    1.64    5.76   0
   2  -6 -13    0.85    4.10   0
   1   6 -13    1.41    4.82   0
   1  -6 -13    1.79    4.12   0
  -1  -6  13    2.30    5.56   0
   0  -6 -13   -1.03    3.08   0
   0   6 -13    2.29    5.01   0
   0  -6  13    3.84    4.62   0
  -1  -6 -13    3.78    4.40   0
  -1   6 -13   -0.19    4.86   0
   1  -6  13    0.74    4.71   0
  -2  -6 -13   24.54    4.63   0
   2  -6  13   19.39    3.42   0
  -2   6 -13   27.68    5.05   0
  -3  -6 -13   13.20    4.60   0
   3   6  13   11.96    3.09   0
   3  -6  13   11.97    4.73   0
  -3   6 -13   16.56    4.91   0
   4  -6  13    4.95    4.72   0
   4   6  13   11.23    3.37   0
  -4   6 -13   10.26    4.97   0
  -4  -6 -13    9.47    3.41   0
   5  -6  13   30.89    3.84   0
  -5   6 -13   24.05    3.94   0
  -5  -6 -13   28.78    5.20   0
   5   6  13   30.72    4.90   0
   6   6  13    1.92    4.71   0
   6  -6  13    2.28    3.60   0
  -6   6 -13    9.33    5.34   0
  -6  -6 -13    4.20    5.04   0
   7   6  13    0.59    5.07   0
   7  -6  13    5.14    5.45   0
  -7  -6 -13    5.34    5.30   0
  -7   6 -13    2.74    4.02   0
   8   6  13   -3.29    5.55   0
  -8  -6 -13    0.12    5.88   0
   8  -6  13    4.16    4.16   0
  -8   6 -13    0.71    4.09   0
   8  -7 -13    1.77    4.42   0
   8  -7 -13    3.87    5.60   0
   7  -7 -13   -0.18    4.21   0
   7  -7 -13    4.61    3.61   0
   6  -7 -13    2.34    5.59   0
   6  -7 -13   -0.78    3.56   0
   5  -7 -13   -0.13    3.35   0
   5  -7 -13    2.16    5.36   0
   4  -7 -13    0.47    4.54   0
   4  -7 -13   -1.06    3.69   0
   3  -7 -13    3.62    4.48   0
  -2  -7  13   13.68    7.18   0
   2  -7 -13   11.03    3.30   0
   1  -7 -13    2.86    3.52   0
  -1  -7  13    3.63    5.00   0
   0   7 -13    5.55    5.15   0
   0  -7 -13    3.15    3.41   0
   0  -7  13    0.42    4.98   0
  -1  -7 -13   -0.62    4.67   0
  -1   7 -13    2.08    5.23   0
   1  -7  13    4.76    5.01   0
  -2  -7 -13    1.25    3.60   0
   2  -7  13   -1.15    5.00   0
  -2   7 -13    2.35    5.33   0
  -3  -7 -13    5.56    3.47   0
   3  -7  13    2.68    5.23   0
  -3   7 -13    4.79    5.21   0
   4  -7  13    6.17    3.67   0
  -4   7 -13    5.37    5.57   0
  -4  -7 -13   10.61    3.61   0
   5  -7  13    5.22    5.59   0
  -5   7 -13    9.69    5.88   0
  -5  -7 -13    7.07    5.32   0
   6  -7  13    4.66    5.67   0
  -6   7 -13    2.86    5.83   0
  -6  -7 -13    1.57    5.64   0
   6   7  13    1.87    5.15   0
   7  -7  13    2.54    4.13   0
  -7  -7 -13   -1.52    4.31   0
  -7   7 -13   -2.58    6.24   0
   7   7  13   -1.33    3.91   0
   6  -8 -13    0.00    5.29   0
   5  -8 -13    5.66    5.33   0
   5  -8 -13    4.18    4.39   0
   4  -8 -13   -0.71    3.70   0
   4  -8 -13    0.19    5.91   0
   3  -8 -13   -0.72    4.06   0
   3  -8 -13    4.16    3.62   0
  -2  -8  13    2.95    6.37   0
   2  -8 -13    3.37    3.84   0
  -2  -8  13    0.52    6.74   0
   1  -8 -13   -1.61    5.28   0
  -1  -8  13    2.72    5.69   0
   0  -8 -13    5.60    5.16   0
   0  -8  13   -0.06    5.74   0
  -1  -8 -13    0.99    5.19   0
   1  -8  13    2.30    5.81   0
  -2  -8 -13    1.20    3.82   0
   2  -8  13    2.00    5.49   0
  -3  -8 -13    6.00    5.45   0
   3  -8  13   12.93    5.79   0
  -3   8 -13    9.76    6.25   0
   4  -8  13    8.48    6.04   0
  -4   8 -13    5.21    4.62   0
  -4  -8 -13   11.99    5.83   0
  -5   8 -13   -2.05    4.46   0
  -5  -8 -13    0.42    5.95   0
  12   0 -14    2.04    5.97   0
  12   0 -14   -0.13    5.56   0
  10   0 -14   32.20    5.15   0
  10   0 -14   36.03    5.50   0
   8   0 -14    1.33    4.80   0
   8   0 -14    2.54    4.30   0
   6   0 -14    2.31    2.79   0
   4   0 -14    4.24    3.89   0
   2   0 -14   -0.50    3.73   0
  -2   0  14    4.15    3.68   0
   0   0 -14  218.01    4.44   0
   0   0  14  227.20    5.10   0
   2   0  14   40.34    3.15   0
  -2   0 -14   40.07    4.16   0
   4   0  14    7.30    2.74   0
  -4   0 -14    8.45    4.00   0
   6   0  14   45.00    4.34   0
  -6   0 -14   45.20    3.25   0
  -8   0 -14   20.71    4.65   0
   8   0  14   19.12    4.73   0
 -10   0 -14    6.65    3.96   0
  10   0  14    1.85    5.31   0
  12   1 -14    2.17    7.15   0
  12  -1 -14   -1.16    5.40   0
  12   1 -14    0.49    6.73   0
  12  -1 -14   -0.65    5.90   0
  11   1 -14   -0.50    5.53   0
  11  -1 -14   -0.53    5.03   0
  11   1 -14    2.54    6.27   0
  11  -1 -14   -0.84    5.44   0
  10  -1 -14    4.21    4.75   0
  10   1 -14    0.54    5.82   0
  10  -1 -14   -0.45    3.65   0
  10   1 -14   -0.41    5.08   0
   9  -1 -14   -0.68    4.63   0
   9   1 -14    1.53    4.50   0
   9  -1 -14   -2.91    5.07   0
   9   1 -14   -2.39    6.49   0
   8  -1 -14    4.28    4.33   0
   8   1 -14    5.62    4.36   0
   8  -1 -14    2.81    4.54   0
   8   1 -14    6.89    4.61   0
   7  -1 -14    1.02    3.93   0
   7   1 -14    0.07    4.22   0
   7   1 -14    3.13    5.64   0
   7  -1 -14    4.47    4.76   0
   6   1 -14   19.75    4.21   0
   6   1 -14   20.08    4.68   0
   6  -1 -14   18.67    4.19   0
   5   1 -14    0.37    4.05   0
   5  -1 -14    0.67    3.97   0
   4  -1 -14    2.00    3.68   0
   4   1 -14    3.70    4.13   0
   3  -1 -14   11.22    2.83   0
  -3   1  14    6.48    3.56   0
  -3  -1  14   10.29    3.97   0
   3   1 -14    8.74    4.07   0
   2  -1 -14    1.98    2.66   0
  -2  -1  14    0.53    3.78   0
  -2   1  14    2.00    2.56   0
   2   1 -14    1.11    2.96   0
   1  -1 -14    2.75    3.77   0
   1   1 -14    0.07    3.76   0
  -1   1  14    1.75    2.59   0
  -1  -1  14    0.96    2.74   0
   0   1 -14  181.07    4.20   0
   0  -1  14  192.45    5.05   0
   0   1  14  192.95    4.90   0
   0  -1 -14  189.95    4.85   0
   1  -1  14   17.30    2.85   0
  -1   1 -14   16.06    3.94   0
  -1  -1 -14   17.98    3.09   0
   1   1  14   20.09    3.98   0
   2  -1  14    5.99    2.87   0
  -2   1 -14    4.41    4.09   0
  -2  -1 -14    3.00    2.97   0
   2   1  14    8.31    2.79   0
   3  -1  14   10.42    3.99   0
  -3   1 -14    0.68    4.37   0
   3   1  14    3.62    2.62   0
  -3  -1 -14    0.77    2.68   0
  -4   1 -14   27.72    3.00   0
   4   1  14   33.45    3.00   0
  -4  -1 -14   27.05    3.03   0
   4  -1  14   31.04    3.03   0
  -5   1 -14   -4.18    3.93   0
   5   1  14    1.49    3.73   0
  -5  -1 -14   -1.64    3.93   0
   5  -1  14    3.51    2.85   0
  -6   1 -14   14.03    4.41   0
   6   1  14   16.32    4.09   0
  -6  -1 -14   12.94    3.04   0
   6  -1  14   17.45    4.41   0
  -7   1 -14   13.73    4.37   0
   7   1  14   14.75    3.05   0
  -7  -1 -14    6.35    4.52   0
   7  -1  14   16.79    4.19   0
  -8   1 -14    1.56    3.25   0
   8   1  14   -4.31    4.58   0
  -8  -1 -14    4.23    4.72   0
   8  -1  14    3.10    4.48   0
  -9  -1 -14    2.54    3.48   0
   9   1  14    1.73    3.49   0
   9  -1  14    7.67    4.49   0
  -9   1 -14    3.83    4.92   0
 -10  -1 -14   18.18    3.93   0
  10   1  14   18.10    5.30   0
  10  -1  14   21.98    5.25   0
 -10   1 -14   27.26    5.55   0
  11   1  14    6.16    3.97   0
  11  -1  14    8.37    3.98   0
 -11   1 -14    6.02    4.13   0
 -11  -1 -14    5.31    4.40   0
  12  -2 -14   -0.65    4.09   0
  12  -2 -14   -1.55    5.34   0
  11  -2 -14    4.33    3.88   0
  11  -2 -14    3.66    4.99   0
  10   2 -14   11.93   10.15   0
  10  -2 -14   13.16    5.47   0
  10  -2 -14   12.28    4.65   0
  10   2 -14   11.80    9.90   0
   9   2 -14   36.06    8.45   0
   9  -2 -14   39.31    5.55   0
   9  -2 -14   30.35    3.66   0
   9   2 -14   37.12    8.15   0
   8  -2 -14    3.70    2.92   0
   8   2 -14    0.86    5.76   0
   8   2 -14    1.71    5.83   0
   8  -2 -14   -2.09    5.04   0
   7  -2 -14    4.76    4.33   0
   7   2 -14    6.71    5.52   0
   7   2 -14    5.71    5.30   0
   7  -2 -14   10.18    4.71   0
   6  -2 -14    2.51    4.01   0
   6   2 -14    0.59    4.69   0
   6   2 -14   -1.12    5.52   0
   5   2 -14    0.99    5.20   0
   5  -2 -14    0.42    3.77   0
   4   2 -14   74.10    5.04   0
   4  -2 -14   78.77    4.33   0
   3   2 -14    8.78    4.11   0
   3  -2 -14   13.83    3.91   0
  -3  -2  14   13.46    4.05   0
  -2  -2  14    1.60    3.95   0
   2  -2 -14   -0.06    2.83   0
   2   2 -14    1.32    4.10   0
  -2   2  14    3.99    3.89   0
   1  -2 -14    4.19    2.81   0
   1   2 -14    4.90    3.76   0
  -1   2  14   -0.14    2.67   0
  -1  -2  14    5.06    3.97   0
   0  -2 -14   47.61    4.37   0
   0   2 -14   43.69    3.20   0
   0  -2  14   43.40    3.30   0
   0   2  14   41.93    3.15   0
   1  -2  14  436.63    6.50   0
  -1   2 -14  415.22    5.79   0
   1   2  14  472.23    6.14   0
  -1  -2 -14  427.28    6.11   0
   2   2  14   73.34    3.26   0
  -2   2 -14   64.25    3.45   0
  -2  -2 -14   62.44    3.27   0
   2  -2  14   68.15    4.35   0
  -3   2 -14    1.68    2.84   0
  -3  -2 -14   -2.06    2.64   0
   3   2  14    3.48    2.53   0
   3  -2  14   -0.78    3.97   0
  -4   2 -14    1.73    2.91   0
  -4  -2 -14   -2.80    2.74   0
   4   2  14    4.45    2.65   0
   4  -2  14    2.87    2.83   0
  -5   2 -14    0.39    3.07   0
  -5  -2 -14   -0.69    2.99   0
   5   2  14    3.42    4.08   0
   5  -2  14   -0.08    4.16   0
  -6  -2 -14    7.26    3.18   0
   6   2  14    2.43    2.87   0
   6  -2  14    9.66    4.34   0
  -6   2 -14    0.71    3.33   0
  -7  -2 -14   13.98    4.64   0
   7   2  14    6.02    4.28   0
   7  -2  14    7.84    3.06   0
  -7   2 -14    7.07    3.16   0
  -8  -2 -14   10.20    4.80   0
   8   2  14    2.93    4.59   0
   8  -2  14    9.07    4.46   0
  -8   2 -14    7.76    4.78   0
  -9  -2 -14    2.75    5.11   0
   9   2  14    1.06    3.31   0
   9  -2  14    2.90    3.42   0
  -9   2 -14    1.69    5.01   0
 -10  -2 -14    3.05    3.92   0
  10   2  14    7.51    5.32   0
  10  -2  14    4.22    5.11   0
 -10   2 -14    1.79    5.51   0
 -11  -2 -14    6.02    5.89   0
  11   2  14    5.38    5.71   0
  11  -2  14   -0.08    4.08   0
 -11   2 -14   -0.32    6.00   0
  11  -3 -14    4.15    5.35   0
  11  -3 -14    5.93    5.97   0
  10  -3 -14    6.63    5.65   0
  10  -3 -14   12.30    3.68   0
   9  -3 -14    3.21    5.14   0
   9  -3 -14    0.30    4.58   0
   8  -3 -14    0.76    5.03   0
   8  -3 -14    1.31    3.03   0
   7  -3 -14    3.06    4.94   0
   7  -3 -14   -3.10    2.76   0
   6  -3 -14    3.23    3.90   0
   6  -3 -14   -0.89    3.17   0
   5   3 -14   19.81    6.57   0
   5  -3 -14   21.40    3.02   0
   4   3 -14   18.59    5.60   0
   4  -3 -14   19.50    4.18   0
   3   3 -14    0.50    3.81   0
  -3  -3  14    2.08    3.82   0
   3  -3 -14    5.72    3.88   0
   2   3 -14    3.46    4.03   0
   2  -3 -14    3.36    2.81   0
  -2  -3  14    2.34    3.87   0
   1   3 -14    4.16    4.23   0
  -1  -3  14    1.82    4.19   0
   1  -3 -14    2.78    3.84   0
  -1   3  14    5.21    3.64   0
   0   3 -14  206.59    5.04   0
   0  -3  14  217.52    5.82   0
   0  -3 -14  204.99    5.06   0
   0   3  14  216.59    4.89   0
  -1   3 -14   30.95    4.44   0
  -1  -3 -14   32.83    4.16   0
   1   3  14   29.22    3.86   0
   1  -3  14   29.10    4.12   0
  -2   3 -14   50.04    4.34   0
   2   3  14   54.26    2.95   0
   2  -3  14   49.09    4.25   0
  -2  -3 -14   45.85    3.19   0
   3   3  14   24.87    3.79   0
   3  -3  14   14.42    4.20   0
  -3  -3 -14   24.18    4.03   0
  -3   3 -14   19.87    4.16   0
  -4  -3 -14    9.76    4.22   0
   4  -3  14    8.07    4.16   0
  -4   3 -14    5.40    4.26   0
   4   3  14    7.55    2.99   0
  -5  -3 -14    2.69    4.34   0
   5   3  14   -4.74    4.30   0
   5  -3  14    1.31    3.12   0
  -5   3 -14    0.54    4.60   0
  -6  -3 -14   -2.89    4.64   0
   6  -3  14    3.58    3.24   0
   6   3  14    3.74    2.94   0
  -6   3 -14    1.63    3.32   0
  -7  -3 -14    6.06    4.57   0
   7  -3  14   -3.12    4.68   0
   7   3  14    0.43    4.43   0
  -7   3 -14   -1.65    4.86   0
  -8  -3 -14    2.30    5.07   0
   8   3  14    3.85    3.16   0
   8  -3  14    2.21    3.41   0
  -8   3 -14    5.00    5.12   0
  -9  -3 -14    2.82    3.42   0
   9   3  14    4.58    4.65   0
   9  -3  14    4.33    5.07   0
  -9   3 -14   -3.07    3.70   0
 -10  -3 -14   10.21    5.79   0
  10   3  14    8.16    3.75   0
  10  -3  14    6.22    3.96   0
 -10   3 -14    8.27    5.75   0
  11  -4 -14    0.38    5.43   0
  11  -4 -14    1.43    6.14   0
  10  -4 -14    2.97    5.11   0
  10  -4 -14   -0.28    5.69   0
   9  -4 -14   13.07    5.71   0
   9  -4 -14    9.57    5.01   0
   8  -4 -14    3.06    3.71   0
   8  -4 -14    0.69    3.25   0
   7  -4 -14    0.35    5.05   0
   7  -4 -14    1.15    3.09   0
   6  -4 -14    4.51    4.35   0
   6  -4 -14    1.50    3.43   0
   5  -4 -14    3.38    3.09   0
   4  -4 -14   11.66    4.16   0
   4   4 -14   11.61    7.40   0
  -3  -4  14    2.02    5.24   0
   3   4 -14    0.87    5.58   0
   3  -4 -14    1.37    2.74   0
  -2  -4  14    0.45    4.09   0
   2  -4 -14    2.11    2.70   0
   2   4 -14    4.13    4.38   0
  -1  -4  14    1.53    4.14   0
   1  -4 -14    0.57    3.79   0
   1   4 -14    1.02    4.20   0
   0  -4 -14   61.14    4.15   0
   0   4  14   58.69    4.11   0
   0   4 -14   60.27    4.81   0
   0  -4  14   66.25    4.55   0
  -1  -4 -14   45.51    4.20   0
   1   4  14   49.28    3.31   0
   1  -4  14   48.26    3.48   0
  -1   4 -14   44.62    4.82   0
  -2  -4 -14   21.59    4.16   0
   2   4  14   24.41    2.96   0
   2  -4  14   25.55    4.42   0
  -2   4 -14   21.87    3.40   0
   3  -4  14    7.43    4.53   0
   3   4  14    3.70    4.09   0
  -3   4 -14    1.80    2.97   0
  -3  -4 -14    4.22    4.21   0
   4   4  14   -0.84    2.98   0
   4  -4  14   -2.18    2.73   0
  -4  -4 -14    6.55    4.33   0
  -4   4 -14    2.88    3.02   0
   5   4  14    0.83    4.41   0
   5  -4  14    2.55    3.31   0
  -5  -4 -14    3.38    3.37   0
  -5   4 -14    2.86    4.68   0
   6   4  14    8.40    4.82   0
  -6  -4 -14   15.73    3.33   0
   6  -4  14   11.42    4.82   0
  -6   4 -14    9.66    3.55   0
   7   4  14    3.65    4.74   0
  -7  -4 -14    7.49    5.00   0
   7  -4  14    4.50    4.93   0
  -7   4 -14    4.42    3.69   0
  -8  -4 -14    2.47    5.12   0
   8  -4  14    3.38    5.15   0
  -8   4 -14    1.31    5.42   0
   8   4  14    1.75    3.56   0
  -9  -4 -14   14.24    3.80   0
   9  -4  14    4.80    5.42   0
  -9   4 -14    5.56    5.68   0
   9   4  14    6.00    3.74   0
 -10  -4 -14    1.57    4.38   0
  10  -4  14    5.88    4.19   0
 -10   4 -14   -3.80    5.92   0
  10   4  14    3.59    5.76   0
  10  -5 -14    3.55    5.20   0
  10  -5 -14    3.72    4.20   0
   9  -5 -14    6.57    5.16   0
   9  -5 -14    2.76    4.31   0
   8  -5 -14   -0.70    4.06   0
   8  -5 -14   -0.40    3.51   0
   7  -5 -14    0.18    5.34   0
   7  -5 -14    1.48    3.10   0
   6  -5 -14    1.79    3.01   0
   6  -5 -14    5.29    5.16   0
   5  -5 -14    6.96    4.36   0
   4  -5 -14    4.21    4.32   0
  -3  -5  14    4.41    6.21   0
   3   5 -14    6.08    6.80   0
   3  -5 -14    3.18    2.81   0
  -2  -5  14    1.47    5.36   0
   2   5 -14    2.38    4.71   0
   2  -5 -14   -1.24    3.99   0
  -1  -5  14    2.45    4.47   0
   1  -5 -14    5.33    2.85   0
   1   5 -14    2.22    4.70   0
   0  -5 -14    3.47    4.05   0
   0   5 -14    6.72    4.74   0
   0  -5  14    4.38    4.25   0
  -1  -5 -14    6.38    3.15   0
   1   5  14    5.31    2.97   0
   1  -5  14    5.10    2.94   0
  -1   5 -14    4.92    3.29   0
  -2  -5 -14    7.45    3.20   0
   2   5  14    6.64    4.23   0
   2  -5  14    9.52    4.31   0
  -2   5 -14    9.84    4.86   0
   3   5  14    8.71    3.00   0
   3  -5  14    2.87    4.67   0
  -3   5 -14    7.81    4.70   0
  -3  -5 -14   13.67    3.13   0
   4   5  14    0.69    2.94   0
   4  -5  14    2.13    3.26   0
  -4   5 -14    0.93    4.75   0
  -4  -5 -14   -1.09    3.11   0
   5  -5  14    0.77    3.34   0
  -5  -5 -14    0.79    4.74   0
  -5   5 -14    5.99    4.84   0
   5   5  14    1.94    4.44   0
   6  -5  14    0.78    3.26   0
  -6  -5 -14    4.38    4.94   0
   6   5  14   -2.46    4.51   0
  -6   5 -14    0.69    5.08   0
  -7  -5 -14    8.85    5.24   0
   7  -5  14    1.03    3.67   0
   7   5  14    5.63    5.05   0
  -7   5 -14    5.43    5.43   0
   8   5  14    1.13    3.47   0
  -8  -5 -14    3.17    5.45   0
   8  -5  14    5.68    5.28   0
  -8   5 -14    4.75    3.88   0
  -9  -5 -14    5.89    6.01   0
   9   5  14   -2.22    5.27   0
   9  -5  14   -1.06    4.13   0
  -9   5 -14    5.18    6.16   0
   9  -6 -14    6.26    6.35   0
   9  -6 -14    0.45    5.49   0
   8  -6 -14    4.61    5.85   0
   8  -6 -14    2.70    5.35   0
   7  -6 -14    2.51    5.68   0
   7  -6 -14    1.28    5.03   0
   6  -6 -14    7.50    4.74   0
   6  -6 -14    5.29    3.83   0
   5  -6 -14    5.93    4.61   0
   5  -6 -14    8.63    5.26   0
   4  -6 -14    4.38    4.59   0
  -3  -6  14    8.25    7.59   0
   3  -6 -14    7.70    4.49   0
  -2  -6  14    0.00    5.54   0
   2   6 -14    0.83    6.13   0
   2  -6 -14    2.26    3.09   0
   1   6 -14   12.80    5.17   0
   1  -6 -14   11.81    3.19   0
  -1  -6  14   13.33    5.86   0
   0  -6 -14    4.53    3.13   0
   0   6 -14    5.68    5.02   0
   0  -6  14    5.79    4.72   0
  -1  -6 -14    4.47    4.66   0
  -1   6 -14    0.21    5.18   0
   1  -6  14    1.28    3.23   0
  -2  -6 -14   12.52    4.76   0
   2  -6  14   11.88    3.20   0
  -2   6 -14   13.83    4.97   0
   3   6  14    8.36    4.55   0
   3  -6  14    4.23    3.55   0
  -3   6 -14    6.19    5.17   0
  -3  -6 -14    4.58    3.46   0
   4   6  14   -1.13    3.21   0
   4  -6  14    5.96    5.01   0
  -4   6 -14    1.94    3.87   0
  -4  -6 -14    5.90    3.54   0
   5  -6  14    6.88    3.49   0
  -5   6 -14    2.91    3.83   0
  -5  -6 -14    1.14    5.19   0
   5   6  14    0.79    4.57   0
   6  -6  14    9.91    3.76   0
   6   6  14    4.57    4.90   0
  -6  -6 -14    1.17    5.40   0
  -6   6 -14    2.11    5.55   0
   7   6  14    4.25    5.22   0
   7  -6  14    6.67    3.95   0
  -7  -6 -14   -3.80    5.62   0
  -7   6 -14   -1.05    4.13   0
   8   6  14    1.76    5.58   0
  -8  -6 -14   -1.89    4.31   0
   8  -6  14    5.45    6.15   0
  -8   6 -14    3.69    4.44   0
   7  -7 -14    0.28    5.30   0
   7  -7 -14   11.06    6.34   0
   6  -7 -14    5.79    5.14   0
   6  -7 -14   -4.95    5.83   0
   5  -7 -14    4.91    4.91   0
   5  -7 -14    0.20    5.61   0
   4  -7 -14    1.00    3.42   0
   4  -7 -14    4.81    3.76   0
   3  -7 -14    3.06    3.45   0
  -2  -7  14    0.56    5.99   0
   2  -7 -14   -6.32    4.76   0
   1  -7 -14   -0.39    3.34   0
  -1  -7  14    2.22    5.32   0
   0  -7 -14    1.98    3.41   0
   0   7 -14    0.70    5.54   0
   0  -7  14    0.70    4.97   0
  -1  -7 -14    2.28    3.35   0
  -1   7 -14    0.80    5.59   0
   1  -7  14   -1.18    5.27   0
  -2  -7 -14   -3.60    5.03   0
  -2   7 -14   -1.81    5.35   0
   2  -7  14   -0.64    5.19   0
  -3  -7 -14    6.60    5.38   0
   3  -7  14    7.40    5.59   0
  -3   7 -14    6.46    5.64   0
   4  -7  14   10.85    5.17   0
  -4   7 -14    5.24    4.15   0
  -4  -7 -14    4.24    3.79   0
   5  -7  14    3.71    3.84   0
  -5   7 -14    0.29    5.82   0
  -5  -7 -14   -3.06    3.96   0
   6  -7  14    6.60    5.77   0
  -6   7 -14    7.71    6.15   0
  -6  -7 -14    3.37    5.78   0
   6   7  14    2.90    5.34   0
   5  -8 -14    4.81    3.83   0
   5  -8 -14    1.33    4.33   0
   4  -8 -14   -5.21    5.34   0
   4  -8 -14    4.88    6.09   0
   3  -8 -14   -4.96    4.26   0
   3  -8 -14    1.23    3.77   0
  -2  -8  14    1.03    8.07   0
   2  -8 -14    3.08    3.72   0
   1  -8 -14    2.00    5.35   0
  -1  -8  14    4.54    6.91   0
   0  -8 -14    1.14    5.38   0
   0  -8  14    0.55    5.73   0
  -1  -8 -14    1.78    5.29   0
   1  -8  14    2.77    5.68   0
  -2  -8 -14    1.51    5.50   0
  -2   8 -14   -0.50    4.43   0
   2  -8  14    1.11    5.65   0
  -3  -8 -14    1.99    4.08   0
  -3   8 -14    3.07    6.30   0
   3  -8  14    0.54    4.18   0
  -4   8 -14    6.88    4.70   0
  -4  -8 -14    5.13    4.40   0
  11   0 -15    5.11    6.07   0
  11   0 -15    8.91    5.58   0
   9   0 -15    6.07    4.84   0
   9   0 -15    7.69    4.70   0
   7   0 -15    9.58    4.35   0
   7   0 -15   10.40    4.38   0
   5   0 -15   51.39    3.39   0
   3   0 -15    1.52    2.99   0
  -3   0  15   -0.12    3.64   0
  -1   0  15   16.86    3.90   0
   1   0 -15   17.92    4.01   0
  -1   0 -15   29.21    4.26   0
   1   0  15   32.27    4.13   0
   3   0  15    9.11    2.74   0
  -3   0 -15    6.71    4.18   0
   5   0  15   44.91    3.26   0
  -5   0 -15   45.78    3.37   0
   7   0  15    3.54    2.96   0
  -7   0 -15    1.11    4.40   0
   9   0  15   44.59    3.66   0
  -9   0 -15   43.90    4.08   0
  11   0  15   11.72    5.80   0
 -11   0 -15   10.53    5.99   0
  12   1 -15    1.35    6.07   0
  12  -1 -15    2.83    5.52   0
  12   1 -15    0.04    7.18   0
  12  -1 -15    4.26    6.07   0
  11   1 -15    2.31    5.82   0
  11  -1 -15    4.69    5.30   0
  11   1 -15    1.40    6.67   0
  11  -1 -15    0.64    5.33   0
  10  -1 -15    5.68    4.93   0
  10   1 -15    5.26    4.89   0
  10  -1 -15    4.46    5.38   0
  10   1 -15    5.78    6.59   0
   9  -1 -15    3.22    4.54   0
   9   1 -15    4.38    5.07   0
   9  -1 -15    3.98    3.68   0
   9   1 -15    1.37    5.37   0
   8  -1 -15    0.01    4.31   0
   8   1 -15    0.41    4.40   0
   8  -1 -15   -0.81    4.94   0
   8   1 -15    1.58    4.90   0
   7   1 -15    2.18    4.31   0
   7  -1 -15   -1.50    4.63   0
   7   1 -15    2.21    4.94   0
   7  -1 -15   -1.60    4.09   0
   6   1 -15   12.83    4.38   0
   6  -1 -15   10.21    4.24   0
   5  -1 -15    3.82    4.10   0
   5   1 -15    1.26    4.16   0
   4  -1 -15    3.61    3.80   0
   4   1 -15    0.54    4.25   0
   3  -1 -15    2.22    2.76   0
  -3   1  15    0.57    3.66   0
  -3  -1  15    5.20    3.85   0
   3   1 -15    2.17    4.18   0
   2  -1 -15   36.53    4.17   0
  -2  -1  15   46.82    4.03   0
   2   1 -15   43.43    4.42   0
  -2   1  15   41.40    2.98   0
   1   1 -15  499.11    7.23   0
  -1   1  15  534.58    6.71   0
  -1  -1  15  506.92    6.86   0
   1  -1 -15  528.48    6.83   0
   0   1 -15    6.92    3.95   0
   0   1  15    3.68    4.06   0
   0  -1  15    4.30    3.85   0
   0  -1 -15   10.62    4.28   0
   1  -1  15  195.87    4.24   0
  -1   1 -15  193.70    5.27   0
  -1  -1 -15  205.55    5.32   0
   1   1  15  208.72    4.20   0
   2  -1  15    8.48    4.11   0
  -2   1 -15    5.63    4.07   0
  -2  -1 -15    9.73    3.02   0
   2   1  15    7.76    3.93   0
   3  -1  15    0.73    2.90   0
  -3   1 -15   -1.18    4.22   0
  -3  -1 -15    1.98    2.82   0
   3   1  15    4.29    3.84   0
   4  -1  15    1.01    3.92   0
  -4   1 -15   -1.14    2.92   0
   4   1  15    2.58    3.86   0
  -4  -1 -15    2.23    3.94   0
  -5   1 -15    5.57    4.54   0
   5   1  15    2.73    2.86   0
  -5  -1 -15    0.48    3.00   0
   5  -1  15    1.20    4.32   0
  -6   1 -15    2.79    3.04   0
  -6  -1 -15    1.63    3.10   0
   6   1  15    2.22    4.14   0
   6  -1  15    2.03    3.04   0
  -7   1 -15   27.36    4.68   0
  -7  -1 -15   21.00    4.59   0
   7   1  15   21.19    3.28   0
   7  -1  15   23.78    3.19   0
  -8   1 -15   -0.55    4.55   0
  -8  -1 -15    2.92    4.82   0
   8   1  15    0.78    3.26   0
   8  -1  15    0.48    4.61   0
  -9  -1 -15    6.80    5.35   0
   9   1  15    1.18    5.12   0
   9  -1  15    8.75    5.16   0
  -9   1 -15    4.82    3.69   0
 -10  -1 -15    3.36    5.45   0
  10   1  15    5.36    5.31   0
  10  -1  15   -1.36    5.34   0
 -10   1 -15    3.53    3.94   0
  11   1  15   -3.47    5.86   0
 -11   1 -15   -1.94    6.02   0
  11  -1  15   -1.46    4.03   0
 -11  -1 -15    4.26    6.15   0
  12  -2 -15   -0.44    4.20   0
  12  -2 -15    5.48    6.42   0
  11  -2 -15    3.99    5.23   0
  11  -2 -15   -0.07    5.93   0
  10   2 -15    2.70   12.11   0
  10  -2 -15    0.87    4.98   0
  10  -2 -15    2.68    5.51   0
  10   2 -15    1.35   11.90   0
   9   2 -15    0.20    7.38   0
   9  -2 -15    1.46    4.79   0
   9  -2 -15   -0.67    3.76   0
   9   2 -15    1.79    7.25   0
   8  -2 -15    8.66    4.47   0
   8  -2 -15    8.59    5.05   0
   8   2 -15    5.94    5.71   0
   8   2 -15    6.26    6.89   0
   7  -2 -15    4.09    3.01   0
   7  -2 -15    3.04    4.98   0
   7   2 -15    4.24    6.10   0
   7   2 -15    1.60    5.39   0
   6   2 -15    2.31    5.74   0
   6   2 -15    3.24    5.08   0
   6  -2 -15    3.84    3.10   0
   5   2 -15    3.90    5.37   0
   5  -2 -15   -1.41    3.75   0
   4   2 -15   -0.26    4.03   0
   4  -2 -15    3.81    2.96   0
  -3  -2  15    4.86    3.99   0
   3   2 -15    3.48    4.22   0
   3  -2 -15    1.29    3.98   0
  -2  -2  15   -0.93    4.12   0
   2  -2 -15    3.33    4.18   0
   2   2 -15   -0.42    4.31   0
  -2   2  15    4.07    2.83   0
   1  -2 -15    0.20    4.30   0
   1   2 -15    6.47    4.22   0
  -1   2  15    6.68    2.85   0
  -1  -2  15    5.54    3.82   0
   0  -2 -15    8.50    4.07   0
   0   2 -15    2.96    4.24   0
   0  -2  15    3.76    3.79   0
   0   2  15    5.74    4.02   0
   1  -2  15   73.11    3.45   0
  -1   2 -15   58.19    3.39   0
   1   2  15   67.30    4.13   0
  -1  -2 -15   65.66    3.37   0
   2  -2  15    4.72    4.05   0
   2   2  15    6.55    2.70   0
  -2   2 -15    5.86    2.93   0
  -2  -2 -15    5.24    2.63   0
  -3   2 -15    0.84    4.24   0
  -3  -2 -15   -1.98    2.75   0
   3   2  15    0.37    3.71   0
   3  -2  15   -1.40    4.19   0
  -4   2 -15    9.24    4.24   0
  -4  -2 -15    8.79    3.08   0
   4   2  15    9.55    2.96   0
   4  -2  15    8.87    2.99   0
  -5   2 -15   18.65    4.64   0
  -5  -2 -15   26.31    4.42   0
   5   2  15   22.04    4.39   0
   5  -2  15   21.43    3.27   0
  -6   2 -15   37.08    4.69   0
  -6  -2 -15   36.18    4.71   0
   6   2  15   34.56    4.41   0
   6  -2  15   34.59    3.28   0
  -7  -2 -15    4.57    3.35   0
   7   2  15   -1.23    3.14   0
   7  -2  15   -3.96    4.59   0
  -7   2 -15    6.44    4.87   0
  -8  -2 -15    0.15    5.03   0
   8   2  15    1.48    3.48   0
   8  -2  15    1.80    3.22   0
  -8   2 -15   -2.01    3.49   0
  -9  -2 -15    6.82    5.20   0
   9   2  15    2.67    5.13   0
   9  -2  15    6.23    3.56   0
  -9   2 -15    4.32    3.68   0
 -10  -2 -15    2.89    3.96   0
  10   2  15   -0.26    3.84   0
  10  -2  15   -0.23    5.32   0
 -10   2 -15    4.20    4.01   0
  11  -3 -15    1.23    6.12   0
  11  -3 -15    3.51    5.35   0
  10  -3 -15   -1.00    4.19   0
  10  -3 -15    0.14    5.11   0
   9  -3 -15    7.04    3.65   0
   9  -3 -15   10.48    4.95   0
   8  -3 -15    6.06    4.47   0
   8  -3 -15   -0.96    3.57   0
   7  -3 -15    2.81    4.28   0
   7  -3 -15    2.63    3.59   0
   6  -3 -15    2.98    2.87   0
   5   3 -15    2.40    6.15   0
   5  -3 -15    3.63    2.68   0
   4   3 -15    1.52    5.54   0
  -4  -3  15    1.29    4.21   0
   4  -3 -15    2.52    4.04   0
   3   3 -15   -0.69    4.40   0
   3  -3 -15    4.41    3.99   0
  -3  -3  15    1.23    4.16   0
   2   3 -15   70.26    5.01   0
   2  -3 -15   67.08    4.42   0
  -2  -3  15   71.79    4.71   0
   1   3 -15   59.99    4.83   0
   1  -3 -15   63.64    3.40   0
  -1  -3  15   62.61    3.55   0
  -1   3  15   69.59    4.30   0
   0   3 -15   -2.08    4.31   0
   0  -3 -15   -1.17    3.79   0
   0  -3  15   -0.36    4.10   0
   0   3  15    0.76    3.72   0
  -1  -3 -15    9.91    3.82   0
   1  -3  15    7.71    4.23   0
  -1   3 -15    6.89    3.08   0
   1   3  15    8.14    3.74   0
  -2   3 -15   49.97    4.55   0
   2   3  15   59.97    4.10   0
  -2  -3 -15   51.85    4.24   0
   2  -3  15   53.71    4.30   0
  -3   3 -15    1.24    4.15   0
   3   3  15    0.66    2.78   0
  -3  -3 -15    1.65    4.03   0
   3  -3  15    2.28    4.24   0
   4   3  15    2.70    2.79   0
  -4  -3 -15    6.70    4.47   0
   4  -3  15    6.68    4.17   0
  -4   3 -15    5.63    3.14   0
  -5  -3 -15    3.56    4.43   0
   5  -3  15    5.13    4.58   0
   5   3  15   11.01    4.20   0
  -5   3 -15    7.87    3.27   0
  -6  -3 -15   20.62    3.30   0
   6  -3  15   17.75    3.39   0
   6   3  15   12.35    3.29   0
  -6   3 -15   19.72    4.90   0
  -7  -3 -15   -0.24    3.49   0
   7  -3  15    1.99    4.82   0
   7   3  15    1.43    4.68   0
  -7   3 -15   -1.67    5.02   0
  -8  -3 -15   -0.87    5.29   0
   8   3  15    6.99    4.78   0
   8  -3  15    2.31    4.93   0
  -8   3 -15   -0.66    3.65   0
  -9  -3 -15    2.80    3.71   0
   9   3  15    4.97    5.10   0
   9  -3  15   -1.97    5.26   0
  -9   3 -15    0.56    5.26   0
 -10  -3 -15   -0.50    5.84   0
  10   3  15   -3.34    4.00   0
  10  -3  15    5.88    4.02   0
 -10   3 -15    1.18    4.21   0
  10  -4 -15   10.92    6.03   0
  10  -4 -15    4.80    5.32   0
   9  -4 -15    7.18    3.87   0
   9  -4 -15    0.29    5.09   0
   8  -4 -15    1.29    4.79   0
   8  -4 -15    3.19    5.67   0
   7  -4 -15    3.02    3.08   0
   7  -4 -15   -3.84    4.95   0
   6  -4 -15   -0.91    4.36   0
   6  -4 -15   -1.21    3.57   0
   5  -4 -15    5.92    3.08   0
   4   4 -15   11.62    6.80   0
   4  -4 -15    8.87    4.23   0
  -3  -4  15    1.17    5.09   0
   3  -4 -15   -1.03    2.96   0
   3   4 -15    1.14    4.37   0
   2  -4 -15    2.55    3.01   0
  -2  -4  15    2.03    4.07   0
   2   4 -15    0.05    5.77   0
  -1  -4  15    6.60    4.19   0
   1  -4 -15    5.02    2.94   0
   1   4 -15    5.64    4.45   0
   0  -4  15   31.70    4.41   0
   0  -4 -15   24.11    4.23   0
   0   4  15   30.78    2.98   0
   0   4 -15   24.89    3.29   0
  -1  -4 -15   24.84    3.02   0
   1   4  15   24.89    2.93   0
   1  -4  15   28.85    4.19   0
  -1   4 -15   29.71    4.82   0
   2   4  15    4.72    2.74   0
   2  -4  15    5.54    3.23   0
  -2   4 -15    4.00    3.36   0
  -2  -4 -15    5.49    2.94   0
   3  -4  15   -0.09    4.17   0
   3   4  15    4.37    4.08   0
  -3  -4 -15    1.56    3.01   0
  -3   4 -15    1.23    3.20   0
   4   4  15    7.57    4.20   0
   4  -4  15   -2.48    4.18   0
  -4  -4 -15    3.65    3.14   0
  -4   4 -15    1.00    4.43   0
   5   4  15    5.72    3.05   0
  -5  -4 -15    6.36    3.15   0
   5  -4  15    4.04    3.34   0
  -5   4 -15    3.50    4.62   0
   6   4  15    1.03    3.47   0
  -6  -4 -15    1.43    5.06   0
   6  -4  15    2.01    4.65   0
  -6   4 -15    5.05    4.91   0
   7   4  15    2.75    4.89   0
  -7  -4 -15   -0.31    5.08   0
   7  -4  15    2.44    3.56   0
  -7   4 -15   -3.35    3.68   0
  -8  -4 -15    4.94    5.21   0
   8  -4  15    3.34    5.34   0
  -8   4 -15    2.77    3.93   0
   8   4  15    2.39    3.69   0
  -9  -4 -15    3.49    5.70   0
   9  -4  15   -1.64    5.52   0
  -9   4 -15   -0.34    4.25   0
   9   4  15    1.17    3.77   0
  10  -5 -15    2.86    6.17   0
  10  -5 -15   -2.51    5.47   0
   9  -5 -15    1.30    4.19   0
   9  -5 -15    3.96    5.28   0
   8  -5 -15    3.47    3.57   0
   8  -5 -15    4.27    4.25   0
   7  -5 -15    3.88    4.57   0
   7  -5 -15   -1.03    3.74   0
   6  -5 -15    9.12    3.37   0
   6  -5 -15    2.57    5.46   0
   5  -5 -15    5.76    4.78   0
   4  -5 -15   12.92    4.38   0
  -3  -5  15    8.98    5.55   0
   3   5 -15    8.30    6.29   0
   3  -5 -15    7.56    4.30   0
  -2  -5  15    1.70    4.54   0
   2  -5 -15    2.19    2.96   0
   2   5 -15    1.17    5.86   0
  -1  -5  15   13.75    4.58   0
   1  -5 -15   14.22    2.93   0
   1   5 -15   11.29    4.94   0
   0  -5 -15    2.12    4.24   0
   0   5 -15    1.59    4.61   0
   0  -5  15    0.54    4.47   0
  -1  -5 -15   -4.30    3.02   0
   1   5  15    5.46    2.80   0
  -1   5 -15    1.08    4.71   0
   1  -5  15    2.04    4.48   0
  -2  -5 -15    4.01    4.56   0
   2   5  15   12.33    4.25   0
   2  -5  15   14.42    4.56   0
  -2   5 -15   11.50    3.37   0
   3   5  15    2.42    2.92   0
   3  -5  15    1.41    3.12   0
  -3   5 -15   -1.03    3.41   0
  -3  -5 -15   -0.26    4.50   0
   4   5  15    1.65    4.50   0
   4  -5  15    1.83    4.58   0
  -4   5 -15    1.88    4.93   0
  -4  -5 -15    5.31    3.14   0
   5  -5  15    3.20    4.94   0
  -5  -5 -15    1.74    3.61   0
  -5   5 -15    4.32    5.10   0
   5   5  15    3.56    3.36   0
  -6  -5 -15    2.61    3.70   0
   6  -5  15    5.84    5.04   0
   6   5  15   -4.62    4.86   0
  -6   5 -15    2.59    5.21   0
  -7  -5 -15    4.66    3.84   0
   7   5  15   -1.06    3.65   0
   7  -5  15    8.13    5.14   0
  -7   5 -15    3.99    5.74   0
  -8  -5 -15   -1.77    4.05   0
   8   5  15    0.91    5.37   0
   8  -5  15   -1.05    4.14   0
  -8   5 -15    4.58    4.20   0
   8  -6 -15    0.57    5.48   0
   8  -6 -15    3.87    6.19   0
   7  -6 -15    3.94    3.64   0
   7  -6 -15   -1.98    6.05   0
   6  -6 -15    2.97    3.61   0
   6  -6 -15    2.68    3.93   0
   5  -6 -15    3.91    4.82   0
   5  -6 -15    4.17    5.10   0
   4  -6 -15    1.97    3.10   0
  -3  -6  15    4.84    7.62   0
   3  -6 -15    4.49    3.23   0
  -2  -6  15   -0.79    5.92   0
   2   6 -15    0.72    6.42   0
   2  -6 -15    2.77    4.46   0
  -1  -6  15    5.11    5.03   0
   1  -6 -15   -0.22    3.28   0
   1   6 -15    3.04    5.52   0
   0  -6 -15    4.88    4.54   0
   0   6 -15    0.77    5.03   0
   0  -6  15   -0.44    4.80   0
  -1  -6 -15    4.00    4.66   0
  -1   6 -15    7.36    4.72   0
   1  -6  15    1.98    4.92   0
  -2  -6 -15   12.57    3.56   0
  -2   6 -15    8.46    3.85   0
   2  -6  15   10.47    5.00   0
   3   6  15    1.38    4.53   0
   3  -6  15   -0.03    5.15   0
  -3   6 -15    1.02    3.61   0
  -3  -6 -15    1.60    4.89   0
   4   6  15   10.13    4.64   0
   4  -6  15   10.54    3.86   0
  -4   6 -15    9.97    5.40   0
  -4  -6 -15   18.94    5.12   0
   5  -6  15    5.55    5.28   0
  -5   6 -15   -0.14    3.94   0
  -5  -6 -15    1.94    5.36   0
   5   6  15   -0.07    4.83   0
   6   6  15   -0.84    5.16   0
   6  -6  15   -3.58    3.98   0
  -6  -6 -15   -0.07    5.48   0
  -6   6 -15   10.09    5.90   0
   7   6  15    0.71    3.70   0
  -7  -6 -15   -5.84    5.63   0
   7  -6  15    6.18    3.82   0
  -7   6 -15   -1.19    6.06   0
   7  -7 -15   -0.38    3.91   0
   7  -7 -15    1.63    6.24   0
   6  -7 -15    4.72    5.37   0
   6  -7 -15   -0.34    6.10   0
   5  -7 -15    2.47    3.59   0
   5  -7 -15    1.53    4.17   0
   4  -7 -15    0.84    4.10   0
   4  -7 -15   -3.20    4.73   0
   3  -7 -15    8.46    4.75   0
  -2  -7  15    2.49    6.15   0
   2  -7 -15    2.87    4.80   0
   1  -7 -15   -0.95    3.44   0
  -1  -7  15    1.66    5.36   0
   0  -7 -15   -2.33    3.51   0
   0   7 -15   -1.77    5.66   0
   0  -7  15    0.31    5.43   0
  -1  -7 -15    0.40    3.58   0
  -1   7 -15    1.42    5.61   0
   1  -7  15   -1.74    5.20   0
  -2  -7 -15    4.39    5.27   0
  -2   7 -15    3.79    5.49   0
   2  -7  15    3.44    5.47   0
  -3   7 -15    1.41    4.25   0
   3  -7  15    3.81    5.40   0
  -3  -7 -15   -0.25    5.00   0
   4  -7  15    5.94    5.46   0
  -4   7 -15    2.03    4.15   0
  -4  -7 -15    4.07    5.57   0
   5   7  15    2.64    3.65   0
   5  -7  15    1.37    4.10   0
  -5   7 -15    2.07    5.92   0
  -5  -7 -15    7.03    5.79   0
   4  -8 -15    5.32    6.25   0
   4  -8 -15   -4.52    5.55   0
   3  -8 -15   -2.03    6.32   0
   3  -8 -15   -3.11    3.79   0
  -2  -8  15    1.01    7.16   0
   2  -8 -15    2.39    3.96   0
   1  -8 -15    2.62    5.45   0
  -1  -8  15    2.98    7.17   0
   0  -8 -15   -2.49    4.13   0
   0  -8  15    0.93    6.02   0
  -1  -8 -15    0.62    4.13   0
   1  -8  15    0.71    5.96   0
  -2  -8 -15   -1.09    3.96   0
  -2   8 -15   -0.63    6.34   0
   2  -8  15    4.71    6.00   0
  -3   8 -15    1.79    6.54   0
  12   0 -16    0.35    5.83   0
  10   0 -16   15.19    5.53   0
  10   0 -16   19.23    5.80   0
   8   0 -16    6.69    4.56   0
   8   0 -16    4.70    5.20   0
   6   0 -16    7.31    4.08   0
   4   0 -16    2.27    4.06   0
  -2   0  16   57.61    4.12   0
   2   0 -16   49.25    4.34   0
   0   0  16 1015.51    8.57   0
   0   0 -16  955.48    8.69   0
  -2   0 -16   34.55    3.18   0
   2   0  16   35.97    4.38   0
   4   0  16   19.12    4.21   0
  -4   0 -16   15.55    3.09   0
   6   0  16    3.06    4.20   0
  -6   0 -16   -0.91    4.39   0
  -8   0 -16    4.99    3.47   0
   8   0  16    8.40    4.66   0
  10   0  16   19.16    4.12   0
 -10   0 -16   28.95    6.06   0
  11   1 -16    3.33    7.04   0
  11  -1 -16    2.86    5.24   0
  11   1 -16    1.11    6.92   0
  11  -1 -16    4.34    6.37   0
  10   1 -16    2.28    6.37   0
  10  -1 -16    4.03    5.48   0
  10   1 -16   -0.90    7.10   0
  10  -1 -16    1.75    3.63   0
   9   1 -16   -0.21    4.90   0
   9  -1 -16    2.28    5.21   0
   9   1 -16    1.33    6.62   0
   9  -1 -16    1.27    4.69   0
   8   1 -16    1.64    4.74   0
   8  -1 -16    4.46    3.39   0
   8   1 -16    0.61    6.63   0
   8  -1 -16    9.75    4.58   0
   7   1 -16    8.81    4.47   0
   7  -1 -16    6.89    4.98   0
   7   1 -16    7.33    6.06   0
   7  -1 -16    6.44    4.40   0
   6  -1 -16   25.41    4.55   0
   6   1 -16   26.61    4.78   0
   5  -1 -16    1.22    4.20   0
   5   1 -16    1.03    4.31   0
   4  -1 -16    5.52    3.96   0
   4   1 -16    5.22    4.09   0
   3  -1 -16    0.33    3.79   0
  -3   1  16    0.64    3.78   0
  -3  -1  16    2.79    3.98   0
   3   1 -16    2.05    2.94   0
   2  -1 -16   42.36    3.08   0
  -2  -1  16   37.64    4.28   0
   2   1 -16   42.60    4.38   0
  -2   1  16   45.19    3.98   0
  -1  -1  16    8.32    2.77   0
   1   1 -16   -4.72    4.05   0
  -1   1  16   -0.62    2.92   0
   1  -1 -16    3.02    4.23   0
   0   1  16   25.25    3.14   0
   0   1 -16   21.83    4.26   0
   0  -1  16   24.57    4.09   0
   0  -1 -16   21.70    3.16   0
   1   1  16   89.54    3.38   0
  -1   1 -16   77.11    4.54   0
   1  -1  16   83.98    3.43   0
  -1  -1 -16   80.72    4.62   0
   2  -1  16   29.70    4.21   0
  -2   1 -16   25.23    3.31   0
  -2  -1 -16   29.85    3.10   0
   2   1  16   27.98    4.25   0
   3  -1  16   16.55    4.26   0
  -3   1 -16   10.03    4.24   0
  -3  -1 -16   16.77    4.11   0
   3   1  16   17.07    2.85   0
   4  -1  16   43.80    4.44   0
  -4   1 -16   42.29    3.42   0
  -4  -1 -16   43.63    3.19   0
   4   1  16   44.69    4.22   0
   5  -1  16    5.92    4.38   0
  -5   1 -16    5.76    4.38   0
  -5  -1 -16    3.70    4.23   0
   5   1  16   -0.23    2.96   0
  -6   1 -16   17.27    4.68   0
  -6  -1 -16   13.60    4.33   0
   6   1  16   15.64    3.00   0
   6  -1  16   13.25    3.36   0
  -7   1 -16    3.73    3.37   0
  -7  -1 -16    2.48    4.63   0
   7   1  16   -3.22    4.61   0
   7  -1  16    2.16    3.05   0
  -8   1 -16    3.54    5.04   0
  -8  -1 -16    8.08    4.75   0
   8   1  16    2.15    4.74   0
   8  -1  16    6.71    4.72   0
  -9  -1 -16    2.54    5.41   0
   9   1  16    0.41    5.20   0
   9  -1  16   -3.26    4.91   0
  -9   1 -16    1.94    5.31   0
 -10  -1 -16   11.64    5.96   0
  10   1  16   10.40    4.02   0
 -10   1 -16   11.01    6.03   0
  10  -1  16   13.72    5.67   0
  11  -2 -16    5.50    5.45   0
  11  -2 -16   -0.73    5.87   0
  10  -2 -16    1.18    3.50   0
  10  -2 -16   -0.69    3.90   0
   9   2 -16    3.54    8.42   0
   9  -2 -16   -0.26    4.82   0
   9  -2 -16    8.56    5.32   0
   9   2 -16    3.38    8.24   0
   8  -2 -16   -0.49    4.39   0
   8   2 -16    1.44    6.64   0
   8   2 -16   -2.45    7.16   0
   8  -2 -16   -1.03    3.54   0
   7  -2 -16   -4.03    4.91   0
   7   2 -16    1.84    5.84   0
   7   2 -16    0.86    6.19   0
   7  -2 -16    0.91    4.34   0
   6   2 -16    1.43    5.60   0
   6   2 -16    1.09    5.20   0
   6  -2 -16    2.53    4.01   0
   5   2 -16    6.19    4.37   0
   5  -2 -16    0.06    4.10   0
  -4  -2  16    4.76    4.01   0
   4   2 -16    6.13    5.31   0
   4  -2 -16    7.08    2.88   0
  -3  -2  16    0.98    3.98   0
   3  -2 -16    6.12    2.93   0
   3   2 -16    3.30    4.13   0
  -2  -2  16    0.44    4.01   0
   2  -2 -16    4.56    4.15   0
   2   2 -16   -3.46    4.22   0
  -2   2  16    0.86    2.69   0
   1  -2 -16   91.78    4.57   0
   1   2 -16   93.82    4.90   0
  -1   2  16   86.41    3.64   0
  -1  -2  16  100.93    4.64   0
   0   2 -16   83.76    3.66   0
   0  -2  16   85.87    3.54   0
   0   2  16   97.63    3.46   0
   0  -2 -16   84.58    3.46   0
  -1   2 -16   47.56    3.21   0
   1  -2  16   57.79    4.35   0
   1   2  16   45.84    3.02   0
  -1  -2 -16   47.99    3.17   0
   2   2  16    1.15    2.72   0
   2  -2  16   -0.49    3.95   0
  -2   2 -16    5.91    4.20   0
  -2  -2 -16    4.81    4.01   0
   3  -2  16   18.64    2.95   0
  -3   2 -16   18.07    4.35   0
  -3  -2 -16   20.72    3.12   0
   3   2  16   22.14    4.25   0
  -4   2 -16    4.15    4.47   0
  -4  -2 -16    6.07    4.27   0
   4   2  16    3.14    3.92   0
   4  -2  16    4.99    4.34   0
  -5   2 -16   -3.10    4.66   0
  -5  -2 -16    1.13    4.23   0
   5   2  16    1.73    2.96   0
   5  -2  16   -0.59    4.55   0
  -6   2 -16    5.94    3.28   0
  -6  -2 -16    0.92    4.42   0
   6   2  16    2.82    2.92   0
   6  -2  16    5.99    4.39   0
  -7  -2 -16   -0.97    3.40   0
   7   2  16    5.61    4.58   0
   7  -2  16    4.61    4.97   0
  -7   2 -16    2.69    3.64   0
  -8  -2 -16   21.38    5.31   0
   8   2  16   21.19    5.01   0
   8  -2  16   21.03    5.10   0
  -8   2 -16   25.67    5.32   0
  -9  -2 -16    3.66    5.34   0
   9   2  16    6.19    3.55   0
   9  -2  16    7.14    5.16   0
  -9   2 -16    6.62    5.47   0
 -10  -2 -16    5.38    5.94   0
  10   2  16    2.99    5.76   0
  10  -2  16    3.65    5.47   0
 -10   2 -16    1.67    5.72   0
  11  -3 -16   -0.01    4.04   0
  11  -3 -16   -0.28    6.43   0
  10  -3 -16    3.72    5.30   0
  10  -3 -16   -1.82    6.02   0
   9  -3 -16    1.66    4.02   0
   9  -3 -16   -0.78    3.37   0
   8  -3 -16    4.72    4.70   0
   8  -3 -16   -1.62    3.81   0
   7  -3 -16    1.53    4.38   0
   7  -3 -16    1.29    3.48   0
   6   3 -16    4.26    7.67   0
   6   3 -16    3.31    8.02   0
   6  -3 -16    5.84    4.22   0
   5   3 -16    0.91    5.39   0
   5  -3 -16    2.68    3.14   0
   4   3 -16   12.14    5.71   0
  -4  -3  16   12.08    5.40   0
   4  -3 -16   11.47    4.26   0
   3   3 -16   -0.01    4.45   0
   3  -3 -16   -0.43    2.80   0
  -3  -3  16    1.22    4.15   0
   2   3 -16   28.23    4.64   0
   2  -3 -16   26.13    3.19   0
  -2  -3  16   25.79    4.52   0
   1   3 -16    5.67    4.22   0
   1  -3 -16    2.67    4.01   0
  -1  -3  16    3.42    3.95   0
  -1   3  16    5.77    3.86   0
   0  -3 -16   -5.18    4.12   0
   0   3 -16    5.00    4.28   0
   0  -3  16    3.38    4.12   0
   0   3  16   -0.13    3.99   0
  -1   3 -16    3.97    4.34   0
   1  -3  16    0.99    4.29   0
   1   3  16    1.92    2.82   0
  -1  -3 -16    5.04    4.20   0
   2  -3  16   10.53    3.97   0
  -2   3 -16    6.70    4.36   0
   2   3  16    5.44    2.81   0
  -2  -3 -16    5.70    3.01   0
  -3   3 -16   20.56    4.39   0
   3   3  16   20.97    4.12   0
  -3  -3 -16   21.18    4.40   0
   3  -3  16   16.52    4.20   0
   4   3  16   13.65    2.95   0
  -4  -3 -16   11.88    4.33   0
   4  -3  16   13.46    3.31   0
  -4   3 -16    7.11    4.60   0
  -5  -3 -16    6.13    3.28   0
   5  -3  16    7.28    4.58   0
  -5   3 -16    9.24    4.74   0
   5   3  16   12.15    4.36   0
  -6  -3 -16    4.12    4.93   0
   6  -3  16    4.55    4.88   0
   6   3  16    3.20    4.75   0
  -6   3 -16    3.94    5.19   0
  -7  -3 -16    4.78    5.09   0
   7  -3  16    5.88    3.70   0
   7   3  16    3.63    4.84   0
  -7   3 -16    5.14    3.52   0
  -8  -3 -16    0.92    5.35   0
   8   3  16    3.53    4.91   0
   8  -3  16    3.87    3.95   0
  -8   3 -16    8.20    5.38   0
  -9  -3 -16    3.84    3.88   0
   9   3  16    9.44    5.38   0
   9  -3  16   -0.48    3.98   0
  -9   3 -16    4.18    4.05   0
  10  -4 -16    2.83    5.47   0
  10  -4 -16    1.33    6.16   0
   9  -4 -16    2.97    5.08   0
   9  -4 -16   -1.30    4.04   0
   8  -4 -16   -1.02    4.95   0
   8  -4 -16   -1.67    5.64   0
   7  -4 -16   -0.24    3.16   0
   7  -4 -16    5.43    5.25   0
   6  -4 -16   -0.42    4.55   0
   6  -4 -16    3.78    3.66   0
   5  -4 -16    5.30    3.20   0
   4  -4 -16    8.28    3.02   0
   4   4 -16    2.50    7.11   0
  -3  -4  16    4.69    4.42   0
   3  -4 -16    5.08    4.36   0
   3   4 -16    4.91    5.43   0
   2  -4 -16    4.36    4.19   0
  -2  -4  16    2.48    4.40   0
   2   4 -16    0.36    4.57   0
   1  -4 -16   27.02    4.37   0
  -1  -4  16   32.08    4.87   0
   1   4 -16   27.69    4.77   0
   0  -4  16    0.84    3.97   0
   0  -4 -16    2.88    4.19   0
   0   4  16    2.85    2.74   0
   0   4 -16    1.57    3.11   0
  -1  -4 -16   17.57    3.12   0
   1   4  16   20.26    2.89   0
  -1   4 -16   19.44    4.68   0
   1  -4  16   22.15    3.32   0
   2   4  16    1.16    4.05   0
   2  -4  16    2.98    4.40   0
  -2   4 -16    2.24    3.18   0
  -2  -4 -16    5.38    4.22   0
  -3  -4 -16    9.47    4.39   0
   3   4  16    6.16    2.84   0
   3  -4  16    5.57    4.52   0
  -3   4 -16    5.51    3.23   0
   4   4  16    3.52    3.12   0
  -4  -4 -16    2.51    3.39   0
   4  -4  16   -2.47    4.72   0
  -4   4 -16    7.36    4.66   0
   5   4  16   18.27    4.72   0
  -5  -4 -16   17.92    5.09   0
   5  -4  16   16.19    3.37   0
  -5   4 -16   17.41    3.57   0
   6   4  16    3.82    4.75   0
  -6  -4 -16    1.18    5.05   0
   6  -4  16    3.43    5.22   0
  -6   4 -16    4.69    5.09   0
   7   4  16    2.01    3.20   0
  -7  -4 -16    0.32    3.34   0
   7  -4  16    3.85    3.66   0
  -7   4 -16    3.00    5.42   0
   8   4  16    3.43    3.85   0
  -8  -4 -16   -0.22    5.39   0
   8  -4  16    3.50    3.94   0
  -8   4 -16    2.47    5.79   0
  -9  -4 -16   -2.96    6.01   0
   9  -4  16    1.93    3.98   0
  -9   4 -16    4.88    6.09   0
   9   4  16    1.59    4.03   0
   9  -5 -16    2.53    5.44   0
   9  -5 -16    2.76    4.36   0
   8  -5 -16    1.53    5.27   0
   8  -5 -16    1.07    4.23   0
   7  -5 -16    4.57    5.01   0
   7  -5 -16   -4.95    5.70   0
   6  -5 -16    1.11    4.85   0
   6  -5 -16    1.49    5.36   0
   5  -5 -16   -0.15    3.39   0
   4  -5 -16    5.19    3.41   0
  -3  -5  16    1.31    5.67   0
   3   5 -16   -1.06    6.30   0
   3  -5 -16    0.81    3.36   0
   2  -5 -16    4.26    4.23   0
  -2  -5  16    3.16    5.74   0
   2   5 -16    5.30    5.16   0
  -1  -5  16    6.88    4.51   0
   1  -5 -16    2.48    4.18   0
   1   5 -16    4.85    5.01   0
   0  -5  16    1.63    4.53   0
   0  -5 -16    2.50    4.22   0
   0   5 -16    1.23    4.68   0
  -1  -5 -16    9.65    4.29   0
   1   5  16    4.77    4.41   0
  -1   5 -16   10.70    5.06   0
   1  -5  16    5.74    4.43   0
   2   5  16   11.12    4.49   0
  -2   5 -16    9.21    3.50   0
   2  -5  16   12.23    4.68   0
  -2  -5 -16    9.27    3.30   0
   3  -5  16    9.90    4.82   0
   3   5  16   10.47    4.62   0
  -3   5 -16   11.43    3.60   0
  -3  -5 -16   10.91    4.90   0
   4   5  16   11.04    4.69   0
   4  -5  16    7.42    4.95   0
  -4  -5 -16   16.50    4.95   0
  -4   5 -16    7.57    5.19   0
   5   5  16   -2.03    4.91   0
  -5  -5 -16    2.15    3.49   0
   5  -5  16    1.58    5.24   0
  -5   5 -16   -1.79    5.75   0
  -6  -5 -16    3.24    3.64   0
   6  -5  16    0.99    5.41   0
  -6   5 -16    6.30    5.71   0
   6   5  16    3.09    5.10   0
  -7  -5 -16    5.13    5.68   0
   7   5  16    1.73    5.17   0
   7  -5  16    0.10    5.36   0
  -7   5 -16    2.02    4.02   0
  -8  -5 -16    3.01    6.06   0
   8   5  16   -2.36    5.79   0
   8  -5  16   -2.36    5.80   0
  -8   5 -16    3.59    6.07   0
   8  -6 -16    2.82    3.99   0
   8  -6 -16    1.79    4.47   0
   7  -6 -16    3.51    5.14   0
   7  -6 -16   -1.16    6.34   0
   6  -6 -16    2.41    5.25   0
   6  -6 -16    1.15    4.07   0
   5  -6 -16   -2.12    5.77   0
   5  -6 -16   -0.19    3.66   0
   4  -6 -16   -1.91    4.81   0
   3  -6 -16    2.04    4.57   0
  -3  -6  16    1.09    7.95   0
   2   6 -16    3.41    6.51   0
  -2  -6  16    0.63    6.04   0
   2  -6 -16    3.71    4.56   0
  -1  -6  16    2.96    4.93   0
   1  -6 -16    2.29    4.61   0
   1   6 -16    3.12    5.17   0
   0  -6 -16    0.75    3.43   0
   0   6 -16    0.89    5.26   0
   0  -6  16   -2.93    5.11   0
  -1  -6 -16    1.98    4.90   0
  -1   6 -16    0.01    5.27   0
   1  -6  16   -0.55    4.94   0
  -2  -6 -16    6.96    4.90   0
  -2   6 -16    5.42    5.35   0
   2  -6  16    0.47    5.04   0
   3   6  16    3.91    4.72   0
  -3   6 -16   -0.40    4.00   0
   3  -6  16    1.47    3.87   0
  -3  -6 -16    5.72    3.58   0
   4   6  16    5.81    3.55   0
   4  -6  16    6.19    5.31   0
  -4   6 -16   -1.84    4.08   0
  -4  -6 -16    6.19    5.00   0
   5  -6  16    2.64    5.39   0
  -5   6 -16   -2.25    3.79   0
  -5  -6 -16    0.52    5.39   0
   5   6  16    2.28    5.02   0
   6   6  16    1.05    5.39   0
  -6  -6 -16   -0.72    4.09   0
   6  -6  16    0.32    5.49   0
  -6   6 -16   -0.63    5.84   0
   6  -7 -16    0.09    3.82   0
   6  -7 -16   -1.52    4.36   0
   5  -7 -16    5.18    4.12   0
   5  -7 -16    4.48    5.39   0
   4  -7 -16    8.25    5.92   0
   4  -7 -16   -1.88    5.00   0
   3  -7 -16   -2.47    4.83   0
  -2  -7  16    1.64    7.45   0
   2  -7 -16    6.48    5.15   0
  -1  -7  16    3.09    6.78   0
   1  -7 -16    1.93    3.64   0
   1   7 -16    2.50    7.37   0
   0  -7 -16    2.85    5.10   0
   0   7 -16    2.93    5.91   0
   0  -7  16   -0.15    6.76   0
  -1  -7 -16    0.42    5.49   0
  -1   7 -16    3.16    5.80   0
   1  -7  16    0.85    5.52   0
  -2  -7 -16   -3.50    3.95   0
  -2   7 -16   -1.62    5.99   0
   2  -7  16    1.34    4.03   0
  -3   7 -16    0.15    5.96   0
   3  -7  16    5.33    5.56   0
  -3  -7 -16    4.28    3.82   0
  -4   7 -16    4.28    4.18   0
   4  -7  16    3.26    4.06   0
  -4  -7 -16   -6.71    5.47   0
   5   7  16    1.12    3.82   0
  -5   7 -16    0.90    6.27   0
   2  -8 -16   -2.18    3.95   0
  -1  -8  16    0.85    7.59   0
   1  -8 -16    1.35    5.68   0
   0  -8 -16   -1.61    4.04   0
   0  -8  16   -0.06    6.02   0
  -1  -8 -16   -0.78    5.89   0
  -1   8 -16    0.46    6.66   0
  11   0 -17    6.00    5.75   0
  11   0 -17    2.14    6.24   0
   9   0 -17    5.23    5.08   0
   9   0 -17    6.23    5.54   0
   7   0 -17    3.35    3.11   0
   7   0 -17    2.06    4.93   0
   5   0 -17    3.73    4.26   0
  -3   0  17    7.75    4.04   0
   3   0 -17    6.56    4.24   0
  -1   0  17   29.78    4.15   0
   1   0 -17   28.46    4.23   0
  -1   0 -17   12.28    4.19   0
   1   0  17   15.11    4.09   0
  -3   0 -17   -0.47    4.27   0
   3   0  17    1.84    2.87   0
  -5   0 -17   51.22    3.68   0
   5   0  17   56.34    3.33   0
  -7   0 -17   17.82    5.04   0
   7   0  17   11.94    3.37   0
  -9   0 -17   12.94    5.43   0
   9   0  17    7.57    3.77   0
  11   1 -17   -0.17    7.19   0
  11  -1 -17    0.07    6.03   0
  11  -1 -17    2.41    5.60   0
  11   1 -17   -0.11    6.00   0
  10   1 -17    0.38    5.31   0
  10  -1 -17    1.38    5.73   0
  10  -1 -17    0.57    5.08   0
  10   1 -17    0.22    7.07   0
   9   1 -17   -0.00    5.09   0
   9  -1 -17    0.48    5.34   0
   9  -1 -17    1.41    4.96   0
   9   1 -17   -1.34    6.96   0
   8   1 -17    0.51    4.99   0
   8  -1 -17    2.32    5.28   0
   8   1 -17    3.14    6.53   0
   8  -1 -17    0.77    4.78   0
   7   1 -17   32.05    5.41   0
   7  -1 -17   25.47    4.78   0
   7  -1 -17   31.93    4.03   0
   7   1 -17   29.33    5.98   0
   6  -1 -17    0.71    4.33   0
   6   1 -17    1.70    4.40   0
   5  -1 -17   19.59    4.43   0
   5   1 -17   20.89    5.75   0
   4  -1 -17    9.96    4.01   0
   4   1 -17    8.63    4.13   0
   3  -1 -17    6.78    4.14   0
  -3   1  17    2.91    2.67   0
   3   1 -17    5.80    4.24   0
  -3  -1  17    5.82    4.12   0
   2   1 -17   23.07    4.29   0
  -2  -1  17   18.99    4.09   0
  -2   1  17   18.76    4.08   0
   2  -1 -17   18.11    4.15   0
  -1  -1  17    0.12    4.21   0
   1   1 -17    0.26    4.13   0
   1  -1 -17   -0.43    3.95   0
  -1   1  17    4.65    3.85   0
   0   1  17   49.75    3.17   0
   0   1 -17   42.76    4.47   0
   0  -1 -17   45.73    4.45   0
   0  -1  17   48.34    4.12   0
   1   1  17    5.35    3.95   0
  -1   1 -17    4.06    2.81   0
   1  -1  17    3.07    2.75   0
  -1  -1 -17    3.97    2.93   0
  -2   1 -17    0.59    4.30   0
   2  -1  17   -0.03    2.95   0
  -2  -1 -17    8.38    4.20   0
   2   1  17    0.55    2.85   0
  -3   1 -17   10.70    4.29   0
   3  -1  17   11.45    4.26   0
  -3  -1 -17   16.06    4.29   0
   3   1  17    4.73    4.27   0
   4  -1  17   16.38    3.30   0
  -4   1 -17   16.45    3.23   0
  -4  -1 -17   12.94    4.26   0
   4   1  17   13.31    3.05   0
   5  -1  17   22.72    3.46   0
  -5   1 -17   23.90    4.81   0
  -5  -1 -17   29.05    4.49   0
   5   1  17   25.63    4.25   0
   6  -1  17    5.80    4.76   0
  -6   1 -17    1.65    4.84   0
  -6  -1 -17    9.39    4.55   0
   6   1  17    5.80    4.43   0
   7  -1  17    5.43    4.68   0
  -7   1 -17    7.34    3.39   0
  -7  -1 -17   16.10    4.85   0
   7   1  17    7.73    4.66   0
  -8   1 -17    4.47    3.79   0
   8  -1  17   -0.14    3.43   0
  -8  -1 -17    4.32    5.18   0
   8   1  17    4.15    4.93   0
   9  -1  17   13.41    5.35   0
  -9  -1 -17   11.13    5.57   0
   9   1  17    4.44    3.77   0
  -9   1 -17    7.94    5.44   0
  10  -1  17    3.49    5.59   0
 -10  -1 -17    7.36    4.32   0
  10   1  17    9.51    5.86   0
 -10   1 -17    6.11    5.92   0
  11  -2 -17    4.92    5.61   0
  11  -2 -17    1.79    6.23   0
  10  -2 -17    5.31    5.39   0
  10  -2 -17    0.61    4.30   0
   9   2 -17    1.08    7.39   0
   9  -2 -17    2.97    5.73   0
   9  -2 -17    2.13    3.53   0
   9   2 -17    2.53    8.49   0
   8   2 -17    2.20    6.26   0
   8   2 -17    1.11    6.55   0
   8  -2 -17    3.73    5.40   0
   8  -2 -17   -1.17    4.88   0
   7  -2 -17    2.06    5.12   0
   7   2 -17    0.85    5.85   0
   7   2 -17    0.56    4.97   0
   7  -2 -17   -0.36    3.06   0
   6   2 -17   -0.12    4.79   0
   6  -2 -17    2.49    4.41   0
   5   2 -17   14.34    5.41   0
   5  -2 -17   16.73    4.38   0
  -4  -2  17    0.36    4.33   0
   4  -2 -17    0.85    2.99   0
   4   2 -17    1.66    4.48   0
  -3  -2  17   23.27    4.35   0
   3  -2 -17   24.01    4.08   0
   3   2 -17   21.19    4.57   0
   2  -2 -17    4.76    4.08   0
  -2  -2  17   -1.16    3.98   0
   2   2 -17   -2.21    2.95   0
  -2   2  17    1.98    2.67   0
   1  -2 -17  115.97    3.76   0
   1   2 -17  121.22    5.20   0
  -1   2  17  133.15    4.67   0
  -1  -2  17  134.53    5.04   0
   0   2 -17   26.86    4.41   0
   0  -2  17   27.02    4.28   0
   0  -2 -17   19.66    3.16   0
   0   2  17   18.65    4.13   0
  -1   2 -17    4.33    2.93   0
   1  -2  17    3.69    3.09   0
   1   2  17    3.29    2.88   0
  -1  -2 -17    9.22    4.17   0
   2   2  17    1.09    3.01   0
  -2   2 -17   11.02    4.22   0
   2  -2  17    0.93    3.00   0
  -2  -2 -17    5.40    3.11   0
   3   2  17   21.63    4.26   0
   3  -2  17   18.43    4.47   0
  -3   2 -17   14.64    4.61   0
  -3  -2 -17   27.94    4.49   0
   4  -2  17    8.82    3.10   0
  -4   2 -17    6.57    4.57   0
  -4  -2 -17    9.79    4.24   0
   4   2  17   10.40    4.15   0
  -5   2 -17   13.18    3.39   0
  -5  -2 -17    7.50    3.19   0
   5   2  17   10.42    4.42   0
   5  -2  17    4.32    4.51   0
  -6   2 -17    3.54    3.56   0
  -6  -2 -17    4.49    3.42   0
   6   2  17    4.67    4.66   0
   6  -2  17    2.66    3.24   0
  -7  -2 -17    7.73    5.06   0
   7   2  17    0.62    3.17   0
   7  -2  17    1.70    3.54   0
  -7   2 -17   -1.50    5.01   0
  -8  -2 -17    2.45    5.27   0
   8   2  17   -2.04    3.55   0
   8  -2  17    8.54    5.18   0
  -8   2 -17    0.75    5.26   0
  -9  -2 -17   15.92    5.70   0
   9   2  17   10.85    5.55   0
  -9   2 -17    1.17    4.26   0
   9  -2  17    7.15    5.59   0
  10  -3 -17    1.99    3.89   0
  10  -3 -17    5.53    6.06   0
   9  -3 -17    2.26    5.15   0
   9  -3 -17   -0.62    4.36   0
   8  -3 -17    3.98    4.02   0
   8  -3 -17    3.28    3.18   0
   7  -3 -17   15.13    3.86   0
   7  -3 -17   11.88    3.47   0
   6   3 -17   -0.25    6.96   0
   6   3 -17    2.30    8.15   0
   6  -3 -17    3.97    4.33   0
   5   3 -17    0.88    5.88   0
   5  -3 -17    3.31    3.02   0
  -4  -3  17   12.65    5.33   0
   4   3 -17    7.83    4.59   0
   4  -3 -17   12.15    4.61   0
   3   3 -17   10.87    4.62   0
   3  -3 -17    5.97    4.40   0
  -3  -3  17   10.06    5.33   0
  -2  -3  17   19.03    4.52   0
   2   3 -17   14.74    4.78   0
   2  -3 -17   19.30    4.57   0
   1   3 -17    6.00    4.46   0
   1  -3 -17    2.69    4.43   0
  -1  -3  17    3.33    4.01   0
  -1   3  17    7.82    4.16   0
   0  -3 -17    9.33    4.31   0
   0   3 -17    5.77    4.58   0
   0  -3  17    4.55    4.12   0
   0   3  17   10.01    3.07   0
   1   3  17    4.00    4.09   0
  -1   3 -17   -0.33    3.28   0
   1  -3  17   -0.24    4.39   0
  -1  -3 -17    2.96    2.98   0
  -2   3 -17    2.70    3.26   0
   2  -3  17    3.37    4.37   0
   2   3  17    1.98    2.91   0
  -2  -3 -17    3.16    4.13   0
   3  -3  17   28.93    4.45   0
  -3   3 -17   22.40    3.40   0
   3   3  17   29.78    4.20   0
  -3  -3 -17   29.55    3.16   0
   4   3  17    6.30    4.29   0
  -4  -3 -17    9.19    4.39   0
   4  -3  17    5.80    3.23   0
  -4   3 -17    5.96    3.33   0
   5   3  17   15.91    4.65   0
  -5  -3 -17   13.07    3.57   0
   5  -3  17   17.93    4.89   0
  -5   3 -17   17.51    3.31   0
  -6  -3 -17    3.80    5.01   0
   6  -3  17    0.86    3.46   0
   6   3  17    0.49    4.78   0
  -6   3 -17    0.97    5.16   0
  -7  -3 -17    2.23    5.31   0
   7   3  17    3.07    3.65   0
   7  -3  17    2.46    5.15   0
  -7   3 -17    0.39    5.41   0
  -8  -3 -17    8.27    3.89   0
   8   3  17    2.72    5.12   0
   8  -3  17   13.81    5.29   0
  -8   3 -17    2.62    4.11   0
  -9  -3 -17   17.86    6.09   0
   9   3  17    5.81    4.15   0
   9  -3  17    7.15    5.78   0
  -9   3 -17    6.59    5.86   0
   9  -4 -17    0.47    5.19   0
   9  -4 -17    0.57    5.93   0
   8  -4 -17    0.70    5.00   0
   8  -4 -17    0.13    4.14   0
   7  -4 -17    3.24    5.58   0
   7  -4 -17    3.04    3.41   0
   6  -4 -17    4.11    4.92   0
   5  -4 -17    2.60    3.38   0
   4  -4 -17   16.93    3.26   0
   4   4 -17   19.72    6.46   0
   3  -4 -17    4.37    3.13   0
  -3  -4  17    6.08    5.52   0
   3   4 -17    4.75    4.89   0
   2  -4 -17    8.84    4.46   0
  -2  -4  17   10.47    5.50   0
   2   4 -17    5.03    4.76   0
   1  -4 -17    8.02    4.19   0
  -1  -4  17    7.26    4.49   0
   1   4 -17    6.15    4.75   0
   0  -4 -17    9.05    4.24   0
   0  -4  17   12.32    4.54   0
   0   4  17    5.10    2.87   0
   0   4 -17    6.10    4.70   0
   1   4  17   21.78    4.18   0
   1  -4  17   27.54    4.72   0
  -1   4 -17   22.83    4.94   0
  -1  -4 -17   23.16    3.19   0
   2   4  17    3.64    4.02   0
  -2  -4 -17    1.54    3.10   0
  -2   4 -17    2.28    4.72   0
   2  -4  17    3.01    4.59   0
  -3  -4 -17   10.10    4.50   0
   3  -4  17   17.36    4.66   0
  -3   4 -17   12.37    4.79   0
   3   4  17   13.86    4.47   0
   4   4  17   10.26    3.20   0
  -4  -4 -17    8.83    3.28   0
   4  -4  17   17.95    4.59   0
  -4   4 -17    9.90    3.33   0
   5   4  17    6.44    4.70   0
  -5  -4 -17   -1.56    4.85   0
   5  -4  17    0.61    3.36   0
  -5   4 -17   -2.16    5.19   0
   6   4  17    3.02    4.95   0
  -6  -4 -17    2.04    3.65   0
   6  -4  17   -0.78    3.33   0
  -6   4 -17    0.99    3.82   0
   7   4  17    4.65    3.72   0
  -7  -4 -17    7.89    5.23   0
   7  -4  17   11.48    5.55   0
  -7   4 -17    2.33    4.29   0
   8   4  17    1.96    4.05   0
  -8  -4 -17   -1.04    3.94   0
   8  -4  17    6.40    5.64   0
  -8   4 -17    3.52    4.34   0
   8  -5 -17    5.33    5.39   0
   8  -5 -17    3.11    6.04   0
   7  -5 -17    5.39    5.00   0
   7  -5 -17   -0.61    5.68   0
   6  -5 -17    5.32    5.46   0
   6  -5 -17   -1.86    5.07   0
   5  -5 -17   10.32    4.81   0
   4  -5 -17    6.06    4.91   0
   3  -5 -17   19.22    4.65   0
   3   5 -17   12.57    6.46   0
  -3  -5  17   10.12    6.02   0
   2  -5 -17    4.52    3.20   0
   2   5 -17    3.36    5.15   0
  -2  -5  17    4.21    4.90   0
   1  -5 -17    0.90    4.42   0
  -1  -5  17    3.26    4.83   0
   1   5 -17    3.73    5.02   0
   0  -5  17    0.41    4.68   0
   0  -5 -17    1.85    4.48   0
   0   5 -17   -0.79    4.75   0
  -1  -5 -17    2.71    4.46   0
   1   5  17    6.16    3.20   0
  -1   5 -17    2.06    5.05   0
   1  -5  17    5.71    3.31   0
   2   5  17    2.67    4.47   0
  -2   5 -17   -0.12    3.51   0
   2  -5  17    0.73    4.81   0
  -2  -5 -17   -0.00    4.67   0
   3   5  17   12.15    4.57   0
  -3   5 -17   11.66    5.17   0
   3  -5  17    9.65    4.91   0
  -3  -5 -17    8.78    3.44   0
   4   5  17    2.88    3.45   0
  -4  -5 -17    7.36    5.10   0
   4  -5  17   11.30    5.34   0
  -4   5 -17    2.22    3.51   0
   5   5  17    0.27    5.13   0
  -5  -5 -17    3.24    3.58   0
   5  -5  17    2.31    5.19   0
  -5   5 -17    3.81    3.71   0
  -6  -5 -17    0.40    5.58   0
   6  -5  17   -1.24    5.32   0
  -6   5 -17    2.89    3.92   0
   6   5  17    2.56    3.61   0
  -7  -5 -17    1.19    5.74   0
   7   5  17    0.62    5.33   0
   7  -5  17   -0.15    4.07   0
  -7   5 -17   -0.11    6.08   0
   7  -6 -17    1.41    3.94   0
   7  -6 -17   -0.40    6.56   0
   6  -6 -17    0.22    6.10   0
   6  -6 -17    1.08    3.79   0
   5  -6 -17    1.97    4.29   0
   5  -6 -17    3.38    5.19   0
   4  -6 -17    3.78    3.62   0
  -3  -6  17    2.28    8.02   0
   3  -6 -17   -0.22    3.27   0
   2  -6 -17    0.89    3.55   0
   2   6 -17    2.90    6.93   0
  -2  -6  17    4.09    6.40   0
  -1  -6  17    1.33    5.04   0
   1  -6 -17    4.83    4.81   0
   1   6 -17    3.75    5.67   0
   0  -6  17    6.40    5.01   0
   0  -6 -17    1.35    3.46   0
   0   6 -17    3.02    5.22   0
  -1  -6 -17    1.45    3.57   0
  -1   6 -17    1.65    3.78   0
   1  -6  17    0.21    5.13   0
  -2   6 -17    1.60    5.42   0
   2  -6  17    2.51    3.66   0
  -2  -6 -17   -0.22    3.59   0
   3   6  17   -1.04    5.00   0
  -3   6 -17   -0.27    5.67   0
   3  -6  17   -0.16    5.16   0
  -3  -6 -17    3.93    5.34   0
   4   6  17   -0.89    3.74   0
  -4   6 -17    2.31    4.23   0
   4  -6  17   -1.71    5.45   0
  -4  -6 -17    3.03    3.79   0
  -5  -6 -17    2.51    5.63   0
  -5   6 -17   -2.11    5.99   0
   5  -6  17    5.47    5.71   0
   5   6  17    3.00    3.88   0
   6   6  17    2.14    3.84   0
  -6  -6 -17   -1.09    4.24   0
  -6   6 -17   -3.83    4.43   0
   6  -6  17    0.72    5.86   0
   5  -7 -17    4.32    6.30   0
   5  -7 -17   -0.24    5.57   0
   4  -7 -17    3.10    3.77   0
   3  -7 -17    3.59    5.22   0
   2  -7 -17   -0.38    3.68   0
  -2  -7  17    0.98    6.95   0
  -1  -7  17    2.48    5.57   0
   1  -7 -17    1.98    3.62   0
   1   7 -17   -0.82    6.39   0
   0  -7  17    1.17    5.82   0
   0  -7 -17    1.24    5.40   0
   0   7 -17    1.28    7.54   0
  -1  -7 -17    3.28    5.46   0
  -1   7 -17   -0.83    6.01   0
   1  -7  17   -1.98    5.41   0
  -2  -7 -17    4.28    5.46   0
  -2   7 -17    2.13    6.05   0
   2  -7  17   -3.20    5.76   0
  -3   7 -17    4.68    4.51   0
   3  -7  17    2.58    6.05   0
  -3  -7 -17    0.96    5.81   0
  10   0 -18    6.25    5.61   0
  10   0 -18    9.72    5.84   0
   8   0 -18    0.99    4.89   0
   8   0 -18    4.64    5.55   0
   6   0 -18   37.47    4.94   0
   4   0 -18   -0.83    4.25   0
  -2   0  18    4.84    4.13   0
   2   0 -18    3.34    4.37   0
   0   0  18   29.73    3.11   0
   0   0 -18   31.60    3.17   0
  -2   0 -18   23.09    4.49   0
   2   0  18   24.05    3.24   0
  -4   0 -18   16.61    3.41   0
   4   0  18   19.57    3.04   0
  -6   0 -18   -0.86    3.53   0
   6   0  18    0.69    4.68   0
  -8   0 -18   -1.68    3.56   0
   8   0  18   -0.42    4.98   0
  10  -1 -18    3.47    5.57   0
  10  -1 -18    1.20    5.97   0
  10   1 -18    0.56    6.06   0
  10   1 -18    2.48    6.68   0
   9  -1 -18    4.22    5.05   0
   9  -1 -18    5.11    4.07   0
   9   1 -18    6.44    7.14   0
   9   1 -18    4.15    6.59   0
   8  -1 -18   -1.36    4.62   0
   8  -1 -18    2.50    5.67   0
   8   1 -18    1.36    5.41   0
   8   1 -18   -0.91    5.07   0
   7  -1 -18   -0.79    4.77   0
   7  -1 -18   -1.99    3.91   0
   7   1 -18   -1.52    5.65   0
   7   1 -18    0.38    5.03   0
   6  -1 -18    5.81    4.61   0
   6   1 -18    5.64    4.67   0
   5  -1 -18    0.30    3.00   0
   5   1 -18   -0.90    4.58   0
   4  -1 -18    1.94    4.42   0
   4   1 -18    4.77    4.37   0
   3  -1 -18    2.37    4.45   0
  -3   1  18   -0.86    4.01   0
   3   1 -18    2.86    4.25   0
  -3  -1  18   -2.50    3.78   0
   2   1 -18   57.80    4.99   0
  -2  -1  18   63.92    4.79   0
  -2   1  18   63.19    3.20   0
   2  -1 -18   58.58    4.66   0
  -1   1  18    0.64    3.96   0
  -1  -1  18   -1.13    4.19   0
   1   1 -18   -0.45    3.14   0
   1  -1 -18    2.72    4.30   0
   0   1 -18   88.38    5.13   0
   0   1  18   80.85    3.46   0
   0  -1 -18   76.15    4.85   0
   0  -1  18   89.44    3.84   0
   1   1  18   20.81    4.38   0
  -1   1 -18   22.86    4.51   0
   1  -1  18   16.01    3.13   0
  -1  -1 -18   22.14    4.43   0
  -2   1 -18    1.15    2.80   0
   2  -1  18    4.38    3.06   0
  -2  -1 -18    4.48    4.40   0
   2   1  18    0.98    4.26   0
  -3   1 -18   -0.16    3.30   0
   3  -1  18    4.56    4.41   0
  -3  -1 -18   -2.41    4.31   0
   3   1  18    2.00    4.21   0
  -4   1 -18   -1.91    4.54   0
   4  -1  18    1.63    3.26   0
  -4  -1 -18    6.60    4.48   0
   4   1  18    6.37    4.50   0
  -5   1 -18   14.22    4.93   0
   5  -1  18   12.55    3.35   0
  -5  -1 -18   16.11    4.77   0
   5   1  18   12.63    3.39   0
  -6   1 -18   -6.55    4.79   0
   6  -1  18    2.79    4.90   0
  -6  -1 -18   -3.97    3.22   0
   6   1  18    3.58    4.66   0
  -7   1 -18    3.84    3.55   0
   7  -1  18    1.80    4.80   0
  -7  -1 -18    0.99    3.64   0
   7   1  18   -0.60    3.43   0
  -8   1 -18    9.60    3.72   0
   8  -1  18    1.14    3.72   0
  -8  -1 -18    4.34    5.23   0
   8   1  18    3.00    3.70   0
   9  -1  18    2.92    5.60   0
  -9  -1 -18   -3.26    5.84   0
   9   1  18    2.96    5.41   0
  -9   1 -18    3.50    4.05   0
  10  -2 -18   -2.31    4.24   0
  10  -2 -18    2.27    5.45   0
   9   2 -18    1.59    8.64   0
   9  -2 -18    4.98    6.00   0
   9  -2 -18    4.46    5.30   0
   9   2 -18    0.44    9.02   0
   8   2 -18    2.15    6.55   0
   8  -2 -18    1.61    3.68   0
   8  -2 -18   -0.85    5.01   0
   8   2 -18    0.68    6.83   0
   7  -2 -18    4.82    5.40   0
   7   2 -18    1.16    4.88   0
   7   2 -18    1.60    6.56   0
   7  -2 -18    1.01    4.68   0
   6   2 -18    7.70    6.00   0
   6  -2 -18    8.68    4.60   0
   5  -2 -18    9.34    4.43   0
   5   2 -18    9.64    4.71   0
   4  -2 -18    1.55    3.09   0
   4   2 -18    0.90    4.45   0
  -4  -2  18    2.07    4.29   0
   3  -2 -18    7.72    4.37   0
  -3  -2  18    7.67    4.02   0
   3   2 -18    8.11    4.15   0
   2  -2 -18   -0.86    3.11   0
   2   2 -18   -0.85    4.05   0
  -2  -2  18    0.69    4.15   0
  -2   2  18   -0.05    4.21   0
   1   2 -18   37.78    4.52   0
  -1   2  18   39.21    3.22   0
   1  -2 -18   38.79    3.29   0
  -1  -2  18   45.88    4.43   0
   0   2 -18    5.10    4.64   0
   0  -2  18    9.89    4.26   0
   0  -2 -18    8.36    3.18   0
   0   2  18    4.14    3.05   0
  -1   2 -18   12.79    4.59   0
   1  -2  18   13.57    4.36   0
   1   2  18   13.16    3.03   0
  -1  -2 -18    9.96    3.10   0
  -2   2 -18    2.88    3.08   0
   2   2  18   -0.66    2.98   0
   2  -2  18    0.90    4.17   0
  -2  -2 -18    2.80    3.12   0
   3   2  18    7.72    4.21   0
  -3   2 -18   13.91    4.47   0
   3  -2  18   10.91    3.13   0
  -3  -2 -18    7.94    4.42   0
  -4   2 -18   19.16    4.70   0
   4  -2  18   26.35    4.56   0
  -4  -2 -18   30.35    4.72   0
   4   2  18   29.91    3.25   0
   5  -2  18    3.97    4.57   0
  -5   2 -18    2.29    3.32   0
  -5  -2 -18    1.37    4.62   0
   5   2  18    1.15    4.42   0
   6  -2  18    6.00    4.76   0
  -6   2 -18    8.80    5.29   0
  -6  -2 -18    5.23    4.86   0
   6   2  18   -1.21    3.22   0
  -7  -2 -18   -0.61    5.26   0
   7   2  18    2.71    4.90   0
  -7   2 -18    2.49    5.42   0
   7  -2  18   -2.59    5.06   0
  -8  -2 -18    7.48    3.83   0
   8   2  18    0.52    5.29   0
  -8   2 -18    2.88    3.86   0
   8  -2  18    1.14    3.82   0
  -9  -2 -18    8.56    6.05   0
   9   2  18    6.21    5.48   0
  -9   2 -18    3.71    4.02   0
   9  -2  18    4.85    4.15   0
  10  -3 -18    1.81    6.46   0
  10  -3 -18   -2.41    5.71   0
   9  -3 -18   -0.07    4.27   0
   9  -3 -18    0.58    5.34   0
   8  -3 -18    1.96    5.98   0
   8  -3 -18    2.83    3.73   0
   7  -3 -18    6.16    5.60   0
   7  -3 -18    5.50    3.43   0
   6   3 -18    2.67    7.23   0
   6   3 -18    0.03    7.36   0
   6  -3 -18   -1.31    4.56   0
   5   3 -18    5.79    5.20   0
   5  -3 -18    7.29    3.33   0
   4   3 -18    2.23    4.93   0
   4  -3 -18    4.42    3.18   0
  -4  -3  18    3.43    5.81   0
  -3  -3  18   21.70    4.60   0
   3   3 -18   20.62    4.91   0
   3  -3 -18   25.49    4.45   0
   2   3 -18   22.14    4.76   0
   2  -3 -18   29.14    3.44   0
  -2  -3  18   27.62    4.56   0
   1  -3 -18   16.80    4.54   0
   1   3 -18   16.49    4.63   0
  -1  -3  18   19.26    4.55   0
  -1   3  18   17.15    4.33   0
   0   3 -18    2.92    4.46   0
   0  -3  18    4.45    3.07   0
   0   3  18    6.16    4.19   0
   0  -3 -18   10.38    4.40   0
  -1   3 -18   37.03    3.50   0
   1   3  18   41.70    4.27   0
   1  -3  18   41.98    3.48   0
  -1  -3 -18   47.01    4.61   0
  -2   3 -18   -1.35    4.56   0
   2  -3  18   -0.73    3.19   0
   2   3  18   -0.21    4.02   0
  -2  -3 -18    2.73    3.06   0
  -3   3 -18   -2.00    4.63   0
   3  -3  18    3.94    3.20   0
   3   3  18    5.38    4.34   0
  -3  -3 -18    1.18    3.25   0
   4   3  18   -3.89    4.39   0
  -4  -3 -18    0.74    4.54   0
  -4   3 -18    1.98    4.70   0
   4  -3  18    6.18    4.67   0
   5   3  18    3.49    4.55   0
  -5  -3 -18    2.11    4.74   0
   5  -3  18   -0.07    3.23   0
  -5   3 -18    2.37    3.70   0
  -6  -3 -18    2.49    3.66   0
   6  -3  18   -5.26    5.07   0
  -6   3 -18    5.89    3.71   0
   6   3  18   -5.07    5.10   0
  -7  -3 -18   -1.62    5.35   0
   7   3  18    2.64    3.73   0
   7  -3  18   -2.54    3.81   0
  -7   3 -18    6.60    5.40   0
  -8  -3 -18    2.17    5.83   0
   8   3  18    3.38    3.97   0
  -8   3 -18    4.20    5.83   0
   8  -3  18    4.16    5.64   0
   9  -4 -18    1.71    5.69   0
   9  -4 -18   -7.67    6.44   0
   8  -4 -18   -0.42    4.27   0
   8  -4 -18    2.36    5.23   0
   7  -4 -18   -1.24    4.15   0
   7  -4 -18   -0.87    3.63   0
   6  -4 -18   -0.88    4.92   0
   5  -4 -18   -4.29    4.64   0
   5   4 -18    1.32    9.38   0
   4  -4 -18   -0.23    4.59   0
   4   4 -18    0.93    6.13   0
   3  -4 -18    5.00    4.48   0
  -3  -4  18    2.62    4.58   0
   3   4 -18    2.37    5.31   0
  -2  -4  18   23.27    5.06   0
   2  -4 -18   27.89    3.30   0
   2   4 -18   26.56    5.31   0
   1  -4 -18    7.69    4.50   0
  -1  -4  18    2.82    4.63   0
   1   4 -18    2.82    5.07   0
   0  -4 -18    0.84    4.34   0
   0  -4  18    5.03    4.46   0
   0   4  18   -1.59    4.21   0
   0   4 -18    0.76    4.78   0
   1   4  18   -2.08    4.38   0
   1  -4  18    3.58    4.53   0
  -1   4 -18    2.98    3.45   0
  -1  -4 -18    8.32    4.48   0
   2  -4  18   -1.25    4.55   0
   2   4  18    4.30    4.28   0
  -2  -4 -18    1.43    4.48   0
  -2   4 -18    0.50    3.49   0
   3   4  18    8.29    4.49   0
  -3  -4 -18    7.72    3.36   0
  -3   4 -18    7.12    3.47   0
   3  -4  18    4.49    4.82   0
  -4  -4 -18    4.12    4.96   0
   4   4  18    3.86    4.54   0
  -4   4 -18    1.71    5.33   0
   4  -4  18    5.32    4.76   0
   5   4  18    3.00    4.85   0
  -5  -4 -18    4.25    4.82   0
  -5   4 -18    6.76    3.57   0
   5  -4  18   -2.01    5.06   0
   6   4  18   -0.37    5.13   0
  -6  -4 -18    3.05    3.67   0
   6  -4  18   -5.70    5.35   0
  -6   4 -18   -0.46    5.56   0
   7   4  18    0.36    3.54   0
  -7  -4 -18   -5.25    5.88   0
   7  -4  18    3.66    4.06   0
  -7   4 -18    7.28    6.04   0
   8  -5 -18   -4.54    6.39   0
   8  -5 -18    3.34    5.41   0
   7  -5 -18    1.23    6.12   0
   7  -5 -18   -3.49    3.77   0
   6  -5 -18    1.99    4.36   0
   6  -5 -18    3.80    3.78   0
   5  -5 -18    5.14    4.92   0
   4   5 -18    0.98   10.62   0
   4  -5 -18    3.63    3.39   0
   3  -5 -18   14.64    3.66   0
   3   5 -18   11.36    6.84   0
  -3  -5  18   14.28    6.26   0
   2  -5 -18    5.95    3.43   0
   2   5 -18    1.36    6.48   0
  -2  -5  18    2.68    4.99   0
   1  -5 -18    6.10    4.64   0
  -1  -5  18    4.81    4.95   0
   1   5 -18    3.18    5.20   0
   0  -5 -18   -1.00    4.76   0
   0  -5  18   -0.73    4.84   0
   0   5 -18    0.54    5.13   0
  -1  -5 -18    7.96    4.69   0
   1  -5  18   -2.60    4.73   0
   1   5  18   -2.71    3.06   0
  -1   5 -18   -0.23    5.12   0
   2   5  18   10.02    3.18   0
  -2   5 -18    9.68    5.39   0
  -2  -5 -18   11.00    4.81   0
   2  -5  18    4.41    5.06   0
   3   5  18   -7.48    3.58   0
  -3   5 -18    7.54    5.13   0
  -3  -5 -18    3.59    5.04   0
   3  -5  18    7.19    5.11   0
   4   5  18    7.18    4.89   0
  -4  -5 -18    7.78    3.67   0
  -4   5 -18    6.11    5.45   0
   4  -5  18    6.86    5.62   0
   5   5  18    4.07    5.19   0
  -5  -5 -18   -1.57    3.95   0
  -5   5 -18    0.07    5.66   0
   5  -5  18    0.79    5.34   0
  -6  -5 -18    1.65    5.70   0
  -6   5 -18   -4.39    6.01   0
   6  -5  18    3.39    5.58   0
   6   5  18    4.71    5.34   0
   6  -6 -18    2.76    6.33   0
   6  -6 -18    1.67    5.64   0
   5  -6 -18    2.63    3.71   0
   4  -6 -18    6.67    5.19   0
  -3  -6  18    2.00    8.34   0
   3  -6 -18    0.67    3.40   0
   2  -6 -18    5.05    3.71   0
   2   6 -18    4.90    7.26   0
  -2  -6  18    3.54    5.34   0
   1  -6 -18    5.45    5.09   0
  -1  -6  18    0.27    5.38   0
   1   6 -18   -1.93    5.59   0
   0  -6 -18   -1.05    3.54   0
   0  -6  18    0.79    5.20   0
   0   6 -18   -1.47    5.73   0
   1  -6  18    1.20    5.48   0
  -1  -6 -18   -0.08    3.65   0
  -1   6 -18    5.60    5.48   0
  -2   6 -18    4.05    4.18   0
   2  -6  18    3.23    5.62   0
  -2  -6 -18    6.18    3.96   0
   3   6  18    7.75    5.07   0
  -3   6 -18   11.09    6.01   0
  -3  -6 -18    7.41    3.77   0
   3  -6  18    7.14    5.53   0
  -4   6 -18    3.32    6.17   0
  -4  -6 -18   -4.39    4.08   0
   4   6  18    3.79    5.41   0
   4  -6  18    5.02    5.68   0
   5   6  18    2.47    5.59   0
  -5  -6 -18    9.06    5.94   0
  -5   6 -18    2.80    6.26   0
   5  -6  18    2.85    5.91   0
   3  -7 -18   -2.34    3.78   0
   2  -7 -18    1.47    4.05   0
  -2  -7  18    1.73    8.19   0
   1  -7 -18   -0.52    3.91   0
  -1  -7  18    0.49    5.83   0
   1   7 -18    0.70    7.83   0
   0  -7  18    4.40    7.17   0
   0  -7 -18   -0.56    5.51   0
   0   7 -18    3.22    6.54   0
  -1  -7 -18    0.37    4.07   0
  -1   7 -18    0.85    6.31   0
   1  -7  18   -0.94    5.86   0
  -2   7 -18    2.93    6.31   0
   2  -7  18    0.37    5.96   0
  -2  -7 -18   -0.58    4.02   0
   9   0 -19   -0.50    6.74   0
   9   0 -19    4.62    5.96   0
   7   0 -19    3.83    5.00   0
   7   0 -19    2.93    5.42   0
   5   0 -19    5.51    3.16   0
  -3   0  19    0.83    4.42   0
   3   0 -19    3.61    4.60   0
   1   0 -19   99.88    3.93   0
  -1   0  19  104.39    4.69   0
  -1   0 -19   12.42    3.30   0
   1   0  19   17.25    4.38   0
  -3   0 -19    1.15    3.30   0
   3   0  19    2.61    4.40   0
  -5   0 -19   -2.78    3.32   0
   5   0  19   -1.09    3.17   0
  -7   0 -19    4.03    3.60   0
   7   0  19    1.09    3.62   0
  10  -1 -19    2.65    5.56   0
  10  -1 -19    1.20    6.04   0
  10   1 -19    1.76    7.80   0
  10   1 -19   -1.04    7.34   0
   9  -1 -19    0.17    5.45   0
   9  -1 -19    0.50    5.82   0
   9   1 -19   -0.30    6.29   0
   9   1 -19    1.21    5.38   0
   8  -1 -19    2.92    5.11   0
   8  -1 -19    1.97    5.57   0
   8   1 -19    3.49    7.17   0
   8   1 -19   -0.33    5.49   0
   7  -1 -19   -0.78    5.52   0
   7  -1 -19    0.49    4.92   0
   7   1 -19   -0.37    5.60   0
   7   1 -19    2.14    5.09   0
   6  -1 -19    4.70    3.37   0
   6   1 -19    2.62    4.95   0
   5  -1 -19    9.65    4.40   0
   5   1 -19    2.88    4.51   0
   4  -1 -19    2.02    4.46   0
   4   1 -19    1.12    4.61   0
  -3   1  19    4.73    4.31   0
  -3  -1  19    9.70    4.30   0
   3   1 -19    7.02    4.30   0
   3  -1 -19    6.71    2.82   0
  -2   1  19   12.45    4.22   0
   2   1 -19    5.00    4.43   0
  -2  -1  19    5.05    4.04   0
   2  -1 -19    6.20    4.27   0
  -1   1  19    0.90    2.79   0
  -1  -1  19    6.86    4.23   0
   1   1 -19    3.74    4.45   0
   1  -1 -19    3.84    4.31   0
   0   1 -19    2.33    4.45   0
   0   1  19    4.85    3.06   0
   0  -1 -19    4.00    3.18   0
   0  -1  19    3.99    4.18   0
   1   1  19   10.35    4.29   0
  -1   1 -19   -0.40    4.02   0
  -1  -1 -19    4.43    4.54   0
   1  -1  19    1.19    3.06   0
   2   1  19   -3.04    2.99   0
  -2   1 -19    2.47    4.51   0
   2  -1  19    1.45    3.11   0
  -2  -1 -19   -0.73    4.54   0
  -3   1 -19    5.54    4.63   0
   3  -1  19    1.84    3.11   0
  -3  -1 -19    4.40    4.31   0
   3   1  19    5.14    4.34   0
  -4   1 -19   11.14    4.89   0
   4  -1  19    1.99    4.64   0
  -4  -1 -19    5.25    3.38   0
   4   1  19    3.54    3.43   0
  -5   1 -19   -0.51    5.03   0
   5  -1  19   -1.77    5.03   0
  -5  -1 -19   -1.24    3.39   0
   5   1  19   -3.09    3.34   0
  -6   1 -19    0.95    3.60   0
   6  -1  19    7.72    5.06   0
  -6  -1 -19    4.71    4.82   0
   6   1  19    0.44    3.48   0
  -7   1 -19   -0.88    3.82   0
   7  -1  19    1.17    5.13   0
  -7  -1 -19    2.73    5.17   0
   7   1  19   -0.16    3.35   0
  -8   1 -19   -1.68    3.97   0
   8  -1  19   -2.23    3.83   0
  -8  -1 -19    2.43    4.10   0
   8   1  19    6.47    3.87   0
  10  -2 -19    1.16    4.49   0
  10  -2 -19    1.47    5.80   0
   9   2 -19    0.77    8.07   0
   9  -2 -19    0.50    6.22   0
   9  -2 -19    3.85    5.54   0
   9   2 -19    0.71    9.29   0
   8   2 -19    3.33    7.49   0
   8  -2 -19   -1.54    5.69   0
   8  -2 -19    0.88    5.14   0
   8   2 -19   -1.02    6.59   0
   7  -2 -19    0.54    5.45   0
   7   2 -19    0.36    6.57   0
   7  -2 -19    3.59    4.76   0
   7   2 -19   -1.50    7.08   0
   6  -2 -19   -0.07    4.73   0
   6   2 -19    3.98    6.24   0
   5  -2 -19    6.83    4.47   0
   5   2 -19    6.84    5.20   0
   4  -2 -19    2.83    4.44   0
   4   2 -19    2.54    4.58   0
  -4  -2  19    2.19    4.49   0
   3  -2 -19   13.63    4.37   0
   3   2 -19   11.04    4.76   0
  -3  -2  19    9.96    4.51   0
   2  -2 -19    9.87    4.18   0
   2   2 -19    2.98    4.66   0
  -2   2  19   12.09    4.18   0
  -2  -2  19    8.60    4.41   0
  -1  -2  19   32.78    4.68   0
   1   2 -19   32.79    3.57   0
  -1   2  19   32.58    4.38   0
   1  -2 -19   31.50    3.41   0
   0   2  19   40.27    3.31   0
   0   2 -19   36.85    4.91   0
   0  -2  19   40.20    4.74   0
   0  -2 -19   36.25    4.73   0
  -1   2 -19    3.02    4.51   0
   1  -2  19    2.37    4.30   0
   1   2  19   -2.53    4.40   0
  -1  -2 -19    4.07    4.48   0
  -2   2 -19    3.26    4.58   0
   2   2  19    3.32    2.89   0
   2  -2  19    7.36    4.50   0
  -2  -2 -19    2.82    4.60   0
   3   2  19    3.08    3.35   0
  -3   2 -19    3.37    4.70   0
   3  -2  19    1.87    4.51   0
  -3  -2 -19    6.73    4.66   0
  -4   2 -19   -1.01    4.66   0
   4  -2  19    4.12    3.42   0
  -4  -2 -19    0.14    4.86   0
   4   2  19    3.93    4.60   0
  -5   2 -19    9.07    3.91   0
   5  -2  19   12.64    3.55   0
  -5  -2 -19   12.65    4.86   0
   5   2  19   14.85    3.35   0
  -6   2 -19   -0.12    5.45   0
   6  -2  19    4.94    5.15   0
  -6  -2 -19    4.30    5.09   0
   6   2  19    9.14    4.77   0
   7  -2  19   -2.13    5.35   0
  -7  -2 -19    4.37    5.13   0
   7   2  19    5.82    3.69   0
  -7   2 -19   -0.88    5.61   0
   8  -2  19   -1.09    5.74   0
  -8  -2 -19    2.28    3.97   0
   8   2  19    1.92    3.87   0
  -8   2 -19    2.51    4.30   0
   9  -3 -19    9.58    6.28   0
   9  -3 -19    6.86    5.55   0
   8  -3 -19    1.45    5.95   0
   8  -3 -19   -0.31    5.38   0
   7  -3 -19    0.66    5.65   0
   7  -3 -19    1.98    3.59   0
   6   3 -19    1.92    6.57   0
   6   3 -19    2.14    7.95   0
   6  -3 -19    1.26    4.76   0
   5   3 -19    1.75    5.07   0
   5  -3 -19    2.08    3.20   0
   4   3 -19   -0.43    5.22   0
   4  -3 -19   -1.54    4.45   0
  -4  -3  19    1.13    4.70   0
   3   3 -19   15.55    5.11   0
   3  -3 -19   13.89    3.25   0
  -3  -3  19   15.11    4.72   0
   2  -3 -19    8.65    4.59   0
   2   3 -19    7.83    4.93   0
  -2  -3  19    8.64    4.60   0
   1  -3 -19   11.77    3.32   0
   1   3 -19   11.30    3.63   0
  -1  -3  19   23.95    4.65   0
  -1   3  19   15.48    3.14   0
   0   3 -19    6.72    4.84   0
   0  -3  19    5.46    4.36   0
   0   3  19    6.32    4.28   0
   0  -3 -19    6.76    4.45   0
  -1   3 -19    0.98    3.62   0
   1   3  19    3.71    3.00   0
   1  -3  19    1.30    4.64   0
  -1  -3 -19    6.29    4.65   0
  -2   3 -19    0.56    4.67   0
   2  -3  19    0.61    4.51   0
  -2  -3 -19    3.21    4.55   0
   2   3  19    0.29    4.22   0
  -3   3 -19    4.07    4.77   0
   3  -3  19   10.00    4.69   0
   3   3  19    6.66    4.44   0
  -3  -3 -19    4.19    4.56   0
   4  -3  19    8.92    5.07   0
   4   3  19   -1.41    3.23   0
  -4  -3 -19    9.70    4.72   0
  -4   3 -19    4.30    4.89   0
   5  -3  19    3.68    4.83   0
   5   3  19    3.70    4.75   0
  -5  -3 -19    2.50    5.04   0
  -5   3 -19    2.10    4.94   0
   6   3  19    6.01    5.04   0
  -6  -3 -19    1.90    5.18   0
  -6   3 -19    3.51    4.08   0
   6  -3  19   -0.51    4.98   0
  -7  -3 -19    4.53    4.18   0
  -7   3 -19    4.07    4.08   0
   7  -3  19    7.88    5.54   0
   7   3  19    6.23    5.28   0
  -8  -3 -19    2.65    4.30   0
  -8   3 -19    5.91    6.00   0
   8  -4 -19    3.21    6.04   0
   8  -4 -19   -0.25    3.80   0
   7  -4 -19   -1.22    6.17   0
   7  -4 -19    1.56    3.77   0
   6  -4 -19    5.63    3.91   0
   5  -4 -19    3.03    4.94   0
   5   4 -19    0.40    7.79   0
   4  -4 -19    2.37    3.25   0
   4   4 -19    2.63    6.61   0
  -3  -4  19   -1.17    4.92   0
   3  -4 -19    1.31    3.26   0
   3   4 -19    1.95    5.27   0
  -2  -4  19   26.49    5.15   0
   2  -4 -19   24.23    4.95   0
   2   4 -19   23.35    5.48   0
   1  -4 -19    1.40    3.43   0
  -1  -4  19   -0.75    4.65   0
   1   4 -19   -0.64    4.95   0
   0  -4 -19   -0.27    4.49   0
   0   4  19    0.51    4.35   0
   0  -4  19    2.27    4.76   0
   0   4 -19    0.21    5.06   0
   1   4  19    0.24    3.19   0
   1  -4  19   -0.87    4.84   0
  -1  -4 -19   -3.28    4.72   0
  -1   4 -19    4.85    4.97   0
   2  -4  19    3.33    4.70   0
   2   4  19    3.38    3.24   0
  -2  -4 -19    1.59    4.58   0
  -2   4 -19    3.24    5.30   0
   3   4  19    3.62    3.23   0
   3  -4  19    0.39    4.98   0
  -3  -4 -19    1.88    4.87   0
  -3   4 -19   -0.35    4.87   0
  -4  -4 -19    2.62    5.03   0
   4   4  19   -1.05    4.67   0
  -4   4 -19   -0.31    5.24   0
   4  -4  19   -0.16    3.51   0
  -5  -4 -19   -2.84    5.25   0
   5   4  19    3.15    3.55   0
  -5   4 -19    4.11    5.23   0
   5  -4  19   -0.80    5.31   0
   6   4  19    5.35    5.26   0
  -6  -4 -19   10.32    5.60   0
  -6   4 -19    8.11    5.76   0
   6  -4  19    3.00    5.55   0
   7   4  19   -3.91    4.02   0
  -7  -4 -19    3.16    4.17   0
  -7   4 -19    5.73    6.14   0
   7  -4  19    7.75    5.90   0
   7  -5 -19    2.64    6.38   0
   7  -5 -19   -3.09    5.55   0
   6  -5 -19    2.80    5.97   0
   6  -5 -19    5.28    5.30   0
   5  -5 -19    5.02    3.86   0
   4  -5 -19    1.83    5.34   0
   4   5 -19    6.01   10.06   0
  -3  -5  19   17.51    6.75   0
   3  -5 -19   15.93    5.17   0
   3   5 -19   14.02    7.18   0
  -2  -5  19   14.34    6.66   0
   2  -5 -19    7.54    4.96   0
   2   5 -19   10.03    5.69   0
   1  -5 -19    0.85    3.50   0
  -1  -5  19   -2.48    5.18   0
   1   5 -19   -2.31    6.60   0
   0  -5 -19   12.86    4.92   0
   0  -5  19    2.29    4.97   0
   0   5 -19   -2.05    5.59   0
   1   5  19    4.69    3.31   0
   1  -5  19    0.34    5.06   0
  -1   5 -19    3.30    3.85   0
  -1  -5 -19    3.58    3.39   0
   2  -5  19   -1.66    5.21   0
   2   5  19   -0.96    3.34   0
  -2   5 -19    1.60    3.87   0
  -2  -5 -19    2.27    3.53   0
  -3  -5 -19    6.41    3.65   0
  -3   5 -19    6.98    5.43   0
   3   5  19    1.12    4.77   0
   3  -5  19   -0.31    5.15   0
   4   5  19    3.76    3.75   0
  -4  -5 -19   -0.81    3.76   0
  -4   5 -19    0.93    4.14   0
   4  -5  19    5.63    5.36   0
   5   5  19    1.45    3.80   0
  -5  -5 -19    8.75    5.93   0
  -5   5 -19    4.81    4.24   0
   5  -5  19    3.06    3.90   0
  -6   5 -19    2.12    4.35   0
   5  -6 -19    4.03    5.53   0
   4  -6 -19    4.09    5.52   0
   3  -6 -19    6.10    5.38   0
   3   6 -19    8.00    8.86   0
  -3  -6  19    6.72    8.03   0
  -2  -6  19    2.03    6.74   0
   2  -6 -19    2.93    5.20   0
   2   6 -19    1.60    7.44   0
   1  -6 -19    1.86    5.18   0
  -1  -6  19    4.01    5.81   0
   1   6 -19    0.96    5.99   0
   0  -6 -19    1.77    3.70   0
   0  -6  19    1.77    5.57   0
   0   6 -19    4.43    6.15   0
  -1  -6 -19    3.67    5.29   0
   1  -6  19    0.49    5.41   0
  -1   6 -19    3.36    5.82   0
   2  -6  19   -0.75    5.56   0
  -2   6 -19    1.01    5.91   0
  -2  -6 -19   -1.13    5.56   0
  -3   6 -19    1.99    4.25   0
  -3  -6 -19   -0.16    5.62   0
   3  -6  19    2.16    5.73   0
   3   6  19   -0.89    3.83   0
  -4   6 -19   -0.57    4.37   0
  -4  -6 -19   -0.30    5.83   0
   4   6  19   -0.42    5.61   0
   4  -6  19    2.30    6.00   0
   1   7 -19    3.66    8.35   0
   8   0 -20   -1.77    5.30   0
   8   0 -20    4.24    6.01   0
   6   0 -20    9.65    4.97   0
   4   0 -20    4.66    4.75   0
  -2   0  20    1.00    4.30   0
   2   0 -20    0.97    4.52   0
   0   0  20   -0.52    4.27   0
   0   0 -20   -1.39    3.09   0
  -2   0 -20    0.54    4.58   0
   2   0  20   -0.09    4.33   0
  -4   0 -20    4.26    3.72   0
   4   0  20    3.56    3.34   0
  -6   0 -20    1.30    3.62   0
   6   0  20    1.82    3.64   0
  -8   0 -20    0.68    5.74   0
   8   0  20    4.96    3.96   0
   9  -1 -20    0.91    5.71   0
   9  -1 -20    7.10    6.04   0
   9   1 -20   -0.56    7.79   0
   9   1 -20    0.13    5.82   0
   8  -1 -20    1.56    5.15   0
   8  -1 -20   -0.42    4.20   0
   8   1 -20    0.58    6.12   0
   8   1 -20   -0.20    6.62   0
   7  -1 -20    3.77    5.26   0
   7   1 -20   -2.05    5.41   0
   7   1 -20    0.94    5.28   0
   6  -1 -20    2.67    3.31   0
   6   1 -20    3.33    5.01   0
   5  -1 -20   -2.17    4.76   0
   5   1 -20    0.17    4.82   0
   4   1 -20    4.48    4.65   0
   4  -1 -20    2.17    4.64   0
  -3  -1  20   -0.74    3.18   0
   3   1 -20    0.99    3.11   0
   3  -1 -20    1.65    4.56   0
  -3   1  20    1.68    3.16   0
  -2   1  20   15.98    3.24   0
   2   1 -20   13.48    4.82   0
   2  -1 -20   16.11    4.66   0
  -2  -1  20   14.91    3.38   0
  -1   1  20   23.68    3.27   0
  -1  -1  20   18.08    4.50   0
   1   1 -20   18.54    4.71   0
   1  -1 -20   20.56    3.40   0
   0  -1  20   28.99    4.54   0
   0   1 -20   27.06    4.72   0
   0   1  20   31.54    3.32   0
   0  -1 -20   24.94    4.60   0
   1   1  20   -3.89    3.01   0
  -1   1 -20    2.58    4.61   0
  -1  -1 -20    3.09    3.30   0
   1  -1  20   -0.29    3.07   0
   2   1  20    7.76    4.59   0
  -2   1 -20    8.94    3.34   0
  -2  -1 -20   10.24    4.69   0
   2  -1  20   15.31    3.34   0
  -3   1 -20   -1.19    3.36   0
  -3  -1 -20    2.84    4.81   0
   3  -1  20    4.49    3.27   0
   3   1  20    1.73    4.56   0
  -4   1 -20    7.66    3.54   0
  -4  -1 -20    4.73    3.75   0
   4  -1  20    5.97    4.51   0
   4   1  20   10.25    4.83   0
  -5   1 -20    0.67    3.59   0
  -5  -1 -20    0.72    4.99   0
   5  -1  20    3.62    5.00   0
   5   1  20    4.57    4.68   0
  -6   1 -20    4.38    3.81   0
  -6  -1 -20    4.83    3.58   0
   6  -1  20   -0.29    3.77   0
   6   1  20    5.94    4.90   0
  -7   1 -20    0.50    4.07   0
  -7  -1 -20    4.00    5.36   0
   7  -1  20   -1.62    5.59   0
   7   1  20    0.49    5.17   0
  -8   1 -20    5.28    4.36   0
  -8  -1 -20    6.24    5.85   0
   8  -1  20    5.21    4.10   0
   8   1  20    9.21    5.47   0
   9   2 -20    1.02    8.60   0
   9  -2 -20   -0.75    4.03   0
   9  -2 -20    3.56    4.48   0
   9   2 -20    0.92    9.76   0
   8   2 -20    0.83    6.95   0
   8  -2 -20    0.58    5.31   0
   8  -2 -20    1.90    5.67   0
   8   2 -20    1.10    7.32   0
   7  -2 -20    3.23    5.11   0
   7   2 -20    3.48    6.64   0
   7  -2 -20   -3.16    5.78   0
   7   2 -20    2.86    7.08   0
   6  -2 -20   -0.49    4.92   0
   6   2 -20   -0.65    6.41   0
   5  -2 -20    2.97    4.62   0
   5   2 -20    2.30    5.14   0
   4  -2 -20   -0.97    3.28   0
   4   2 -20    2.86    4.72   0
   3  -2 -20    2.52    4.65   0
   3   2 -20    1.71    4.78   0
  -3  -2  20    1.43    4.35   0
   2   2 -20    8.84    4.93   0
  -2   2  20   12.05    3.14   0
  -2  -2  20   12.48    4.54   0
   2  -2 -20    4.01    4.59   0
  -1  -2  20   13.05    4.37   0
   1   2 -20   14.96    4.92   0
  -1   2  20   12.40    3.17   0
   1  -2 -20   12.85    3.30   0
   0   2  20    3.44    4.57   0
   0   2 -20    2.63    3.19   0
   0  -2 -20   -2.89    4.43   0
   0  -2  20    4.47    4.47   0
  -1   2 -20    5.52    4.87   0
   1  -2  20    3.92    4.54   0
  -1  -2 -20    5.03    3.32   0
   1   2  20    6.45    4.59   0
  -2   2 -20    6.24    4.62   0
   2  -2  20    1.48    3.23   0
   2   2  20    1.01    4.69   0
  -2  -2 -20    2.72    3.34   0
  -3   2 -20    4.71    3.44   0
   3   2  20    8.45    4.67   0
   3  -2  20    2.20    3.27   0
  -3  -2 -20    5.05    4.89   0
   4   2  20    2.97    4.64   0
  -4   2 -20    4.78    5.16   0
   4  -2  20    7.50    4.70   0
  -4  -2 -20    6.27    4.92   0
  -5   2 -20    1.21    3.70   0
   5  -2  20    4.30    5.00   0
  -5  -2 -20    0.65    4.99   0
   5   2  20    2.18    4.86   0
  -6   2 -20   -1.67    5.64   0
   6  -2  20    3.27    3.77   0
  -6  -2 -20    0.34    3.80   0
   6   2  20    0.98    4.83   0
   7  -2  20    0.44    3.80   0
  -7  -2 -20   -2.03    3.88   0
   7   2  20    2.47    5.32   0
  -7   2 -20    0.06    5.89   0
   8  -3 -20   -2.61    4.29   0
   8  -3 -20   -4.18    5.40   0
   7  -3 -20    3.12    5.94   0
   7  -3 -20    2.44    3.68   0
   7   3 -20    1.54   11.95   0
   7   3 -20    0.11   11.80   0
   6   3 -20    0.43    6.49   0
   6  -3 -20    2.15    3.54   0
   6   3 -20   -0.14    6.95   0
   5   3 -20    1.42    6.59   0
   5  -3 -20   -1.25    5.34   0
   4   3 -20    0.04    6.29   0
   4  -3 -20    1.07    4.86   0
   3  -3 -20    6.82    4.79   0
   3   3 -20   10.27    5.09   0
  -3  -3  20    7.42    4.85   0
   2  -3 -20    6.78    4.82   0
   2   3 -20   13.56    5.29   0
  -2  -3  20   14.24    4.83   0
   1   3 -20   22.10    4.97   0
  -1   3  20   20.54    4.68   0
   1  -3 -20   19.33    3.69   0
  -1  -3  20   25.48    4.88   0
   0   3  20    3.42    4.63   0
   0   3 -20    0.63    4.97   0
   0  -3  20    1.94    3.42   0
   0  -3 -20    2.39    4.81   0
  -1   3 -20    1.45    3.62   0
   1   3  20    2.41    4.60   0
   1  -3  20   -0.64    4.85   0
  -1  -3 -20    2.02    3.58   0
  -2   3 -20   -1.66    4.95   0
   2  -3  20    0.55    4.53   0
  -2  -3 -20    0.27    3.38   0
   2   3  20   -1.69    4.43   0
  -3   3 -20    1.66    4.96   0
   3  -3  20    2.22    4.77   0
  -3  -3 -20    6.89    4.82   0
   3   3  20    4.61    4.56   0
   4  -3  20    7.73    4.96   0
   4   3  20    9.18    3.38   0
  -4  -3 -20    9.32    4.94   0
  -4   3 -20   15.75    5.33   0
   5  -3  20    1.30    3.73   0
   5   3  20    3.87    4.98   0
  -5  -3 -20    2.99    5.19   0
  -5   3 -20    0.68    5.38   0
   6  -3  20    1.13    5.39   0
   6   3  20    1.49    3.55   0
  -6  -3 -20    2.25    5.47   0
  -6   3 -20    3.19    4.06   0
   7  -3  20   -0.33    4.07   0
   7   3  20    4.09    5.43   0
  -7  -3 -20   -1.57    5.77   0
  -7   3 -20    2.18    4.38   0
   7  -4 -20   -1.65    4.31   0
   7  -4 -20    4.21    5.46   0
   6  -4 -20    2.66    5.23   0
   5  -4 -20    2.66    3.69   0
   5   4 -20    0.06    8.79   0
   4  -4 -20   -0.05    5.02   0
   4   4 -20    1.06    6.84   0
   3  -4 -20    3.76    4.85   0
  -3  -4  20    3.59    6.31   0
   3   4 -20    2.01    6.61   0
   2  -4 -20   15.87    4.92   0
  -2  -4  20    7.88    6.12   0
   2   4 -20    8.93    5.47   0
   1  -4 -20    3.35    3.38   0
  -1  -4  20    2.12    4.98   0
   1   4 -20    0.60    5.25   0
   0   4  20   -1.91    3.25   0
   0  -4  20    2.81    4.92   0
   0   4 -20    3.78    3.79   0
   0  -4 -20   -2.97    4.84   0
   1   4  20    4.35    4.69   0
   1  -4  20    3.35    3.52   0
  -1  -4 -20    0.87    3.57   0
  -1   4 -20    4.36    5.12   0
   2  -4  20    0.79    4.94   0
   2   4  20    3.39    4.53   0
  -2  -4 -20   -1.53    3.40   0
  -2   4 -20    0.04    5.23   0
   3  -4  20    2.47    3.84   0
   3   4  20    4.23    4.99   0
  -3  -4 -20    7.32    5.04   0
  -3   4 -20    8.22    5.43   0
   4  -4  20    3.67    5.25   0
  -4  -4 -20    2.73    5.17   0
  -4   4 -20    1.92    4.12   0
   4   4  20   -0.93    5.01   0
  -5  -4 -20   -5.22    5.61   0
   5   4  20    3.26    3.70   0
  -5   4 -20   -0.26    5.87   0
   5  -4  20   -0.11    3.93   0
  -6  -4 -20    1.59    5.93   0
   6   4  20    6.70    5.49   0
  -6   4 -20    2.00    6.19   0
   6  -4  20    3.07    4.11   0
   6  -5 -20   -0.97    6.33   0
   6  -5 -20    2.00    5.46   0
   5  -5 -20    1.53    5.39   0
   4  -5 -20    1.34    3.85   0
   4   5 -20    3.91    8.40   0
   3  -5 -20   -3.55    5.34   0
  -3  -5  20    0.80    6.57   0
   3   5 -20    0.15    7.17   0
  -2  -5  20    1.42    5.52   0
   2  -5 -20    5.11    5.30   0
   2   5 -20    1.06    7.00   0
   1  -5 -20    8.21    3.53   0
  -1  -5  20    8.54    5.15   0
   1   5 -20    8.16    5.71   0
   0  -5 -20    2.72    5.03   0
   0  -5  20    0.99    5.05   0
   0   5 -20    4.74    5.80   0
   1  -5  20    3.27    5.05   0
   1   5  20    3.05    5.00   0
  -1   5 -20    3.48    5.37   0
  -1  -5 -20    2.79    3.62   0
   2  -5  20    3.30    5.66   0
  -2   5 -20   -0.36    5.84   0
   2   5  20   -0.31    4.88   0
  -2  -5 -20    1.93    5.19   0
   3  -5  20    1.75    5.42   0
  -3  -5 -20   -1.26    5.42   0
  -3   5 -20   -1.63    4.00   0
   3   5  20    0.61    3.49   0
   4  -5  20    5.83    5.70   0
   4   5  20   -1.69    5.41   0
  -4  -5 -20    6.24    5.83   0
  -4   5 -20    7.53    5.92   0
   4  -6 -20   -1.01    4.04   0
   3  -6 -20    3.87    5.73   0
   3   6 -20    4.90    9.06   0
  -3  -6  20    5.04    8.19   0
   2  -6 -20    5.83    5.42   0
  -2  -6  20    1.08    7.14   0
   2   6 -20    1.46    6.17   0
   1  -6 -20    0.66    5.53   0
   1   6 -20   -1.67    6.18   0
  -1  -6  20    1.05    7.12   0
   0  -6 -20    3.62    3.89   0
   0  -6  20    3.28    7.16   0
   0   6 -20    1.14    6.20   0
   1  -6  20    3.26    5.67   0
  -1   6 -20    0.68    6.21   0
  -1  -6 -20    2.99    5.49   0
   2  -6  20   -0.86    6.04   0
  -2   6 -20    1.08    6.25   0
  -2  -6 -20    1.42    4.14   0
   9   0 -21   -0.64    6.50   0
   9   0 -21    3.31    5.90   0
   7   0 -21    4.72    5.47   0
   5   0 -21    3.57    4.95   0
  -3   0  21    8.06    4.50   0
   3   0 -21    6.00    4.83   0
   1   0 -21   25.72    4.84   0
  -1   0  21   24.91    3.40   0
   1   0  21   -0.44    3.10   0
  -1   0 -21   -0.27    4.60   0
  -3   0 -21   33.09    5.36   0
   3   0  21   29.17    5.00   0
  -5   0 -21   -2.01    3.72   0
   5   0  21   -4.88    5.06   0
  -7   0 -21   23.29    5.71   0
   7   0  21   20.69    3.88   0
   9  -1 -21    2.56    5.94   0
   9  -1 -21    2.28    6.61   0
   9   1 -21    0.95    7.96   0
   9   1 -21    0.82    6.08   0
   8  -1 -21    7.56    5.42   0
   8  -1 -21    4.10    6.23   0
   8   1 -21    6.89    8.01   0
   8   1 -21    1.81    7.12   0
   7  -1 -21    1.90    5.31   0
   7   1 -21    2.26    7.74   0
   7   1 -21    0.53    5.38   0
   6  -1 -21    7.93    5.13   0
   6   1 -21    3.00    5.22   0
   5   1 -21    4.68    5.06   0
   5  -1 -21   -0.37    4.98   0
   4   1 -21    2.62    5.06   0
   4  -1 -21    3.20    4.80   0
  -3  -1  21   15.87    4.82   0
   3   1 -21    8.15    5.31   0
   3  -1 -21   10.94    4.83   0
  -2  -1  21    2.79    4.64   0
  -2   1  21    5.58    3.06   0
   2   1 -21    3.64    4.80   0
   2  -1 -21    3.90    4.69   0
  -1   1  21    4.28    4.56   0
   1   1 -21    0.96    4.80   0
  -1  -1  21    4.24    4.57   0
   1  -1 -21    1.93    3.29   0
   0  -1  21   -0.56    4.56   0
   0   1 -21    1.84    4.76   0
   0  -1 -21    0.92    3.22   0
   0   1  21    1.81    4.26   0
  -1   1 -21   -0.07    3.34   0
   1   1  21    2.88    4.74   0
  -1  -1 -21    1.34    4.90   0
   1  -1  21   -5.81    4.55   0
   2   1  21    4.32    4.64   0
  -2   1 -21    7.35    3.41   0
  -2  -1 -21    5.72    3.55   0
   2  -1  21    8.50    3.20   0
   3   1  21    3.80    4.94   0
  -3   1 -21   10.05    5.20   0
  -3  -1 -21   -1.59    5.26   0
   3  -1  21    6.06    3.47   0
  -4   1 -21   -6.10    5.23   0
  -4  -1 -21    1.29    3.72   0
   4  -1  21    3.44    4.98   0
   4   1  21    1.48    3.47   0
  -5   1 -21    4.33    5.43   0
  -5  -1 -21    2.39    5.27   0
   5  -1  21   -1.05    5.39   0
   5   1  21    1.86    3.56   0
  -6   1 -21   -4.57    5.62   0
  -6  -1 -21   -5.43    5.37   0
   6  -1  21   -0.52    3.74   0
   6   1  21    4.43    5.27   0
  -7   1 -21   11.54    6.23   0
  -7  -1 -21   14.38    5.93   0
   7  -1  21   12.40    4.24   0
   7   1  21    4.37    3.95   0
   8  -2 -21   -2.84    5.60   0
   8   2 -21   -0.07    8.31   0
   8  -2 -21    4.41    6.21   0
   8   2 -21    0.34    7.73   0
   7  -2 -21   -0.69    5.28   0
   7   2 -21    4.32    6.77   0
   7   2 -21    2.25    7.54   0
   6  -2 -21    5.24    5.03   0
   6   2 -21    0.10    6.74   0
   5  -2 -21    1.99    3.59   0
   5   2 -21    1.13    5.24   0
   4  -2 -21    3.88    4.89   0
   4   2 -21    0.18    5.08   0
   3   2 -21    1.78    3.56   0
  -3  -2  21    1.49    4.79   0
   3  -2 -21    3.07    4.73   0
   2   2 -21   12.66    5.08   0
  -2   2  21   18.83    4.60   0
  -2  -2  21   18.55    4.66   0
   2  -2 -21   17.37    4.89   0
  -1   2  21    0.26    3.15   0
  -1  -2  21    2.83    3.31   0
   1   2 -21    0.33    5.01   0
   1  -2 -21    3.82    3.52   0
   0   2 -21    3.45    4.83   0
   0   2  21    7.62    4.91   0
   0  -2 -21   -0.85    4.99   0
   0  -2  21    5.05    4.83   0
  -1   2 -21   -4.92    4.86   0
  -1  -2 -21    1.54    4.66   0
   1  -2  21   -0.31    3.12   0
   1   2  21    1.87    3.33   0
  -2   2 -21    1.25    3.49   0
   2   2  21    9.09    4.66   0
   2  -2  21    4.54    4.65   0
  -2  -2 -21   11.70    4.98   0
  -3   2 -21   -0.45    5.47   0
   3   2  21    3.92    4.70   0
   3  -2  21    2.82    3.62   0
  -3  -2 -21   -2.20    3.36   0
  -4   2 -21    1.94    4.01   0
   4   2  21    2.76    3.43   0
   4  -2  21   -0.30    5.00   0
  -4  -2 -21   -1.69    5.22   0
  -5   2 -21   -2.32    5.18   0
   5  -2  21    1.83    5.23   0
  -5  -2 -21    1.59    3.80   0
   5   2  21    2.55    3.58   0
  -6   2 -21   -1.56    4.19   0
   6  -2  21    4.44    5.63   0
  -6  -2 -21    0.54    5.53   0
   6   2  21    2.62    3.72   0
   8  -3 -21    1.08    4.33   0
   7  -3 -21   -1.41    5.54   0
   7  -3 -21    1.31    4.62   0
   7   3 -21    3.84   10.89   0
   7   3 -21    2.15   10.56   0
   6   3 -21    1.96    8.21   0
   6  -3 -21    2.71    3.89   0
   6   3 -21    2.95    7.60   0
   5   3 -21    1.48    5.42   0
   5  -3 -21   -1.14    5.50   0
   4   3 -21   -0.75    5.41   0
   4  -3 -21    3.47    4.89   0
   3  -3 -21    2.85    4.78   0
   3   3 -21    3.53    5.19   0
  -3  -3  21    4.82    4.99   0
   2  -3 -21    6.37    4.98   0
   2   3 -21    2.35    5.23   0
  -2  -3  21    4.76    4.97   0
  -1  -3  21    1.84    3.41   0
   1   3 -21    5.35    4.89   0
  -1   3  21    0.88    3.36   0
   1  -3 -21   -1.29    3.57   0
   0   3  21    1.75    3.43   0
   0   3 -21    0.84    3.75   0
   0  -3  21   -2.06    4.68   0
   0  -3 -21    0.71    5.01   0
  -1   3 -21    2.96    5.29   0
   1   3  21    8.85    4.81   0
   1  -3  21   -0.30    5.08   0
  -1  -3 -21    1.65    4.92   0
  -2   3 -21    1.24    3.62   0
   2   3  21   -1.50    4.79   0
   2  -3  21    0.20    5.11   0
  -2  -3 -21    2.01    4.94   0
  -3   3 -21   -0.77    3.64   0
   3  -3  21    7.92    5.12   0
  -3  -3 -21    0.51    3.65   0
   3   3  21    7.51    4.76   0
   4  -3  21    7.98    5.31   0
   4   3  21    2.55    3.50   0
  -4  -3 -21    4.78    3.80   0
  -4   3 -21   -0.46    5.51   0
   5  -3  21    5.19    5.55   0
   5   3  21    6.43    3.70   0
  -5  -3 -21    1.21    5.38   0
  -5   3 -21    4.71    4.11   0
   6  -3  21   -1.04    4.14   0
   6   3  21   -1.95    3.86   0
  -6  -3 -21    0.78    5.91   0
  -6   3 -21    3.09    4.36   0
   7  -4 -21    0.14    5.85   0
   6  -4 -21    1.33    5.51   0
   5  -4 -21    4.07    5.40   0
   5   4 -21    1.18    8.54   0
   4  -4 -21    2.30    3.78   0
   4   4 -21   -0.19    7.15   0
   3  -4 -21    2.55    3.77   0
  -3  -4  21    2.98    5.46   0
   3   4 -21    5.09    6.87   0
   2  -4 -21   16.50    5.50   0
  -2  -4  21   21.15    5.21   0
   2   4 -21   14.31    5.87   0
   1   4 -21    4.00    5.68   0
  -1  -4  21    7.94    5.28   0
   1  -4 -21    5.72    3.73   0
   0   4  21    6.12    4.89   0
   0  -4  21    4.56    5.16   0
[truncated: 22,084 more chars]
