# Supplementary material for: Crystal structure and Hirshfeld surface analysis of (E)-1-[(4,7-di­methyl­quinolin-2-yl)methyl­idene]semicarbazide dihydrate
Source: Acta Crystallogr E Crystallogr Commun. 2018 Oct 31;74(Pt 11):1674–7. doi: 10.1107/S2056989018014925 (PMC6218908; doi:10.1107/S2056989018014925)
Supplement: Supplementary file 2 [file e-74-01674-Isup2.hkl]

data_I                                                                          
_shelx_title ' shelxt_a.res in P2(1)/n'                                         
_shelx_refln_list_code          4                                               
_shelx_F_calc_maximum      165.93                                               
_exptl_crystal_F_000       592.00                                               
_reflns_d_resolution_high  0.7965                                               
                                                                                
loop_                                                                           
 _space_group_symop_operation_xyz                                               
 'x, y, z'                                                                      
 '-x+1/2, y+1/2, -z+1/2'                                                        
 '-x, -y, -z'                                                                   
 'x-1/2, -y-1/2, z-1/2'                                                         
                                                                                
_cell_length_a    10.4731                                                       
_cell_length_b     7.4612                                                       
_cell_length_c    18.4906                                                       
_cell_angle_alpha  90.000                                                       
_cell_angle_beta   94.201                                                       
_cell_angle_gamma  90.000                                                       
                                                                                
_shelx_F_squared_multiplier     1.000                                           
                                                                                
loop_                                                                           
 _refln_index_h                                                                 
 _refln_index_k                                                                 
 _refln_index_l                                                                 
 _refln_F_squared_calc                                                          
 _refln_F_squared_meas                                                          
 _refln_F_squared_sigma                                                         
 _refln_observed_status                                                         
   2   0   0          0.23          6.70         8.80 o                         
   4   0   0          4.23          6.20         5.52 o                         
   6   0   0        137.00        104.17         6.10 o                         
   8   0   0         27.92         33.77         6.65 o                         
  10   0   0        374.99        326.75         8.52 o                         
  12   0   0          1.31         -2.15         6.37 o                         
   1   1   0       1088.94       1092.97        19.45 o                         
   2   1   0         77.49         84.90         6.54 o                         
   3   1   0        191.01        174.19         5.89 o                         
   4   1   0        877.64        935.83         9.53 o                         
   5   1   0        144.31        124.93         4.44 o                         
   6   1   0        129.62        143.61         4.84 o                         
   7   1   0        158.94        163.21         4.83 o                         
   8   1   0         20.27         20.58         3.86 o                         
   9   1   0          0.12          1.23         4.46 o                         
  10   1   0        158.47        155.50         5.60 o                         
  11   1   0         56.21         50.81         5.49 o                         
  12   1   0          0.54          2.70         5.19 o                         
  13   1   0          3.28          8.01         6.36 o                         
   1   2   0      14029.38      12814.52       861.21 o                         
   2   2   0       1185.66       1177.17        14.43 o                         
   3   2   0        710.80        636.22         8.14 o                         
   4   2   0         30.12         22.38         4.15 o                         
   5   2   0        344.58        384.50         5.71 o                         
   6   2   0          0.43          1.67         3.92 o                         
   7   2   0          7.77          7.32         4.52 o                         
   8   2   0         34.71         32.98         4.10 o                         
   9   2   0         26.25         22.18         5.15 o                         
  10   2   0         23.32         23.47         4.56 o                         
  11   2   0         27.52         27.06         5.73 o                         
  12   2   0         22.36         21.46         6.08 o                         
   1   3   0        624.50        723.23        33.83 o                         
   2   3   0          0.00          4.23         5.59 o                         
   3   3   0         14.05         11.05         4.01 o                         
   4   3   0          0.03          0.48         4.42 o                         
   5   3   0         38.13         32.83         3.78 o                         
   6   3   0        110.83        111.03         4.40 o                         
   7   3   0         36.04         31.77         4.08 o                         
   8   3   0          5.00         11.16         4.14 o                         
   9   3   0         16.11         14.65         4.52 o                         
  10   3   0          0.29          2.79         4.38 o                         
  11   3   0          1.12         11.05         5.07 o                         
  12   3   0          0.00          3.10         6.22 o                         
   0   4   0         41.88         53.57         9.57 o                         
   1   4   0       1775.14       1859.09        14.64 o                         
   2   4   0        126.89        138.52         7.25 o                         
   3   4   0        241.91        242.98         7.04 o                         
   4   4   0        232.26        229.66         5.12 o                         
   5   4   0        188.00        180.55         5.06 o                         
   6   4   0          4.12          5.02         4.14 o                         
   7   4   0         13.95         16.61         4.43 o                         
   8   4   0          0.03          2.77         4.40 o                         
   9   4   0          8.93          5.76         5.70 o                         
  10   4   0         13.06         16.87         4.79 o                         
  11   4   0         35.39         41.51         5.62 o                         
   1   5   0        210.94        233.75         8.11 o                         
   2   5   0          2.28          0.80         6.30 o                         
   3   5   0         18.35         21.11         5.59 o                         
   4   5   0        140.44        136.26         7.72 o                         
   5   5   0          0.37         -1.62         5.88 o                         
   6   5   0          6.89          9.98         6.56 o                         
   7   5   0          1.61         -3.00         6.36 o                         
   8   5   0          0.13         -0.97         5.00 o                         
   9   5   0         21.29         15.27         4.59 o                         
  10   5   0          5.81          5.87         6.62 o                         
  11   5   0         13.33         11.11         8.28 o                         
   0   6   0          5.26          9.67         5.07 o                         
   1   6   0          5.77          8.37         4.14 o                         
   2   6   0         68.90         71.85         5.92 o                         
   3   6   0          0.73          4.88         5.79 o                         
   4   6   0          0.02         -0.48         5.60 o                         
   5   6   0          2.63          1.65         7.58 o                         
   6   6   0          6.38          9.15         7.20 o                         
   7   6   0          6.40          8.57         6.49 o                         
   8   6   0          3.08          3.16         8.77 o                         
   9   6   0          2.46          7.20         8.94 o                         
  10   6   0          0.03         -0.34         9.91 o                         
   1   7   0          0.87          3.50         3.87 o                         
   2   7   0         10.11         11.00         5.25 o                         
   3   7   0          7.42          8.69         5.86 o                         
   4   7   0          0.29          5.08         6.39 o                         
   5   7   0          2.60          5.75         6.72 o                         
   6   7   0          2.11          8.71         7.04 o                         
   7   7   0          0.12          5.15         9.20 o                         
   8   7   0          0.46          3.75         9.20 o                         
   0   8   0          0.10          4.05         5.94 o                         
   1   8   0          5.45          8.58         5.36 o                         
   2   8   0          1.04          2.76         4.38 o                         
   3   8   0          4.11          9.64         6.65 o                         
   4   8   0         20.40         26.36         7.39 o                         
   5   8   0          1.72          1.81         6.32 o                         
   6   8   0         10.05         12.00         8.28 o                         
   1   9   0          0.15          4.20         5.34 o                         
   2   9   0          0.19          4.94         5.53 o                         
   3   9   0          0.01         -1.84         5.37 o                         
 -13   0   1          2.58         -0.45         7.48 o                         
 -11   0   1         42.31         24.40         7.88 o                         
  -9   0   1        196.91        180.96         6.93 o                         
  -7   0   1          2.06          7.94         4.54 o                         
  -5   0   1       3500.59       3591.31        21.13 o                         
  -3   0   1       1325.97       1316.24        17.74 o                         
  -1   0   1        845.95       1012.16        40.92 o                         
   1   0   1        303.58        319.53        13.23 o                         
   3   0   1       1410.48       1423.25        16.50 o                         
   5   0   1       5751.86       6311.54        79.73 o                         
   7   0   1         44.82         56.81         6.58 o                         
   9   0   1         12.57          9.75         5.26 o                         
  11   0   1          1.96          8.32         7.45 o                         
  13   0   1          0.50          2.97         7.10 o                         
 -13   1   1          1.77          7.41         5.67 o                         
 -12   1   1          7.44          5.87         4.41 o                         
 -11   1   1          7.62         10.43         5.01 o                         
 -10   1   1         39.14         40.46         4.77 o                         
  -9   1   1          4.46          6.21         4.23 o                         
  -8   1   1         45.99         48.51         4.10 o                         
  -7   1   1        541.64        533.45         6.36 o                         
  -6   1   1         61.76         51.30         4.48 o                         
  -5   1   1         23.72         35.49         4.72 o                         
  -4   1   1        103.53        104.88         5.04 o                         
  -3   1   1         31.12         39.93         5.47 o                         
  -2   1   1       2407.82       2504.24        41.49 o                         
  -1   1   1         38.62         56.19         9.09 o                         
   0   1   1       1012.80       1100.04        17.74 o                         
   1   1   1       4235.20       4324.15        31.13 o                         
   2   1   1         34.67         42.89         4.93 o                         
   3   1   1          2.39          5.79         4.36 o                         
   4   1   1        420.55        438.24         6.37 o                         
   5   1   1         69.55         69.34         4.48 o                         
   6   1   1        429.03        401.59         5.73 o                         
   7   1   1          2.02          9.64         4.01 o                         
   8   1   1          3.66          6.39         4.64 o                         
   9   1   1         15.87          9.98         3.93 o                         
  10   1   1         99.84         95.62         5.01 o                         
  11   1   1          0.03         -0.28         4.80 o                         
  12   1   1          0.38         -1.71         5.21 o                         
 -12   2   1          3.14          3.48         5.42 o                         
 -11   2   1        108.60        102.88         6.27 o                         
 -10   2   1         25.95         24.78         4.70 o                         
  -9   2   1          3.60          2.23         4.87 o                         
  -8   2   1         19.35         17.79         4.45 o                         
  -7   2   1         16.63         16.82         4.57 o                         
  -6   2   1       1053.83       1093.32        17.86 o                         
  -5   2   1       1552.79       1651.95        39.65 o                         
  -4   2   1        321.18        318.99         6.18 o                         
  -3   2   1         52.22         51.39         5.30 o                         
  -2   2   1        273.16        231.64         7.62 o                         
  -1   2   1      18902.52      18067.17        72.92 o                         
   0   2   1        460.81        491.39        18.90 o                         
   1   2   1        108.36         98.41         6.33 o                         
   2   2   1         10.83          9.33         4.44 o                         
   3   2   1        267.55        255.88         5.83 o                         
   4   2   1        807.58        864.87        13.93 o                         
   5   2   1        321.83        356.48         6.45 o                         
   6   2   1        135.41        142.20         5.03 o                         
   7   2   1          0.24          2.67         4.11 o                         
   8   2   1          5.32         -0.04         4.86 o                         
   9   2   1         20.03         14.67         4.59 o                         
  10   2   1          4.74          8.88         5.31 o                         
  11   2   1         32.00         33.69         5.62 o                         
  12   2   1          0.04          0.91         5.98 o                         
 -12   3   1          0.51          2.24         6.42 o                         
 -11   3   1          9.12          6.64         4.94 o                         
 -10   3   1          2.00          1.23         5.42 o                         
  -9   3   1          4.52          3.61         4.57 o                         
  -8   3   1         43.73         41.48         5.04 o                         
  -7   3   1         61.37         63.39         5.26 o                         
  -6   3   1        123.00        127.42         4.94 o                         
  -5   3   1        320.24        335.31        10.40 o                         
  -4   3   1         32.98         32.67         4.91 o                         
  -3   3   1         37.40         44.78         6.79 o                         
  -2   3   1         25.42         12.73         6.73 o                         
  -1   3   1          3.97          3.70         7.15 o                         
   0   3   1          6.63          9.38        10.15 o                         
   1   3   1        118.92         93.60         7.23 o                         
   2   3   1        317.30        290.59         5.74 o                         
   3   3   1        197.95        195.13         4.90 o                         
   4   3   1        278.49        290.54         5.52 o                         
   5   3   1        106.58        115.12         4.94 o                         
   6   3   1          4.51          5.43         3.87 o                         
   7   3   1          0.59          2.94         4.81 o                         
   8   3   1         25.93         25.05         4.28 o                         
   9   3   1        192.80        186.19         5.25 o                         
  10   3   1         20.16         24.67         5.00 o                         
  11   3   1          8.04          7.72         5.64 o                         
  12   3   1          0.21          6.31         5.68 o                         
 -11   4   1         28.48         26.84         6.08 o                         
 -10   4   1          0.86          6.89         5.53 o                         
  -9   4   1          3.02          0.19         5.16 o                         
  -8   4   1          2.72          5.42         4.43 o                         
  -7   4   1         56.73         56.23         5.21 o                         
  -6   4   1          2.28          7.18         4.76 o                         
  -5   4   1         41.65         37.89         4.84 o                         
  -4   4   1         71.38         78.42         5.86 o                         
  -3   4   1         64.52         56.28         5.62 o                         
  -2   4   1        166.80        156.71         7.55 o                         
  -1   4   1       1268.49       1279.49        25.23 o                         
   0   4   1         71.38         63.64         4.93 o                         
   1   4   1        451.28        469.75        11.34 o                         
   2   4   1         90.59         70.32         6.73 o                         
   3   4   1        154.47        160.57         5.53 o                         
   4   4   1        724.94        708.79         7.58 o                         
   5   4   1          4.26          5.81         4.50 o                         
   6   4   1          0.00         -1.00         4.47 o                         
   7   4   1         20.81         20.24         3.98 o                         
   8   4   1         23.76         21.61         4.69 o                         
   9   4   1         17.69         17.56         5.49 o                         
  10   4   1         47.26         57.65         5.86 o                         
  11   4   1          2.06          7.36         5.45 o                         
 -11   5   1          4.24          9.89         8.28 o                         
 -10   5   1         22.41         24.87         6.39 o                         
  -9   5   1          2.32          6.17         6.68 o                         
  -8   5   1         22.85         20.33         5.82 o                         
  -7   5   1         38.42         36.90         7.94 o                         
  -6   5   1          0.52         10.61         7.37 o                         
  -5   5   1         22.05         21.00         6.89 o                         
  -4   5   1          8.76         13.98         6.83 o                         
  -3   5   1          0.35          5.13         4.57 o                         
  -2   5   1          5.89          3.87         5.08 o                         
  -1   5   1          4.39          2.52         5.09 o                         
   0   5   1          4.14          1.85         4.11 o                         
   1   5   1        137.24        139.95         7.15 o                         
   2   5   1          0.64          1.81         6.32 o                         
   3   5   1         18.22         21.63         6.37 o                         
   4   5   1        179.91        167.00         6.80 o                         
   5   5   1         18.06         17.85         5.75 o                         
   6   5   1         25.46         27.11         3.91 o                         
   7   5   1          6.85          9.87         5.23 o                         
   8   5   1         21.38         23.08         5.53 o                         
   9   5   1         21.97         22.75         5.73 o                         
  10   5   1          1.35         -0.31         5.00 o                         
  11   5   1          7.74         14.83         5.60 o                         
 -10   6   1          5.97          8.94        10.36 o                         
  -9   6   1          3.99          3.31         7.49 o                         
  -8   6   1          4.92         10.65         8.82 o                         
  -7   6   1          3.40          5.27         8.26 o                         
  -6   6   1         10.96         11.79         8.17 o                         
  -5   6   1         25.36         25.33         5.95 o                         
  -4   6   1         35.07         29.18         6.29 o                         
  -3   6   1         23.52         26.60         5.66 o                         
  -2   6   1        182.93        183.77         6.58 o                         
  -1   6   1          2.85          1.99         5.66 o                         
   0   6   1          6.33          6.33         4.75 o                         
   1   6   1         11.63         13.18         5.60 o                         
   2   6   1          1.19          1.15         4.86 o                         
   3   6   1         46.04         47.03         7.40 o                         
   4   6   1          3.80          8.43         6.85 o                         
   5   6   1          5.77         14.04         7.11 o                         
   6   6   1          7.62          0.16         8.18 o                         
   7   6   1          3.32          4.03         6.01 o                         
   8   6   1         19.79         15.94         6.76 o                         
   9   6   1          0.01          0.35         6.59 o                         
  10   6   1          4.78          6.32         6.17 o                         
  -8   7   1          8.28          4.44         7.10 o                         
  -7   7   1          2.92          2.53         6.36 o                         
  -6   7   1          0.26          7.74         7.40 o                         
  -5   7   1          2.44          5.86         6.44 o                         
  -4   7   1          0.33          2.56         6.74 o                         
  -3   7   1          9.75         10.41         5.40 o                         
  -2   7   1         11.17          7.98         5.84 o                         
  -1   7   1          0.87         -0.65         4.72 o                         
   0   7   1         15.30         21.25         4.87 o                         
   1   7   1          1.56          2.69         4.83 o                         
   2   7   1         18.18         24.79         5.85 o                         
   3   7   1         38.35         37.89         6.13 o                         
   4   7   1          0.01          2.27         6.27 o                         
   5   7   1          3.78          6.54         8.51 o                         
   6   7   1         17.33         22.43         8.14 o                         
   7   7   1          0.05         -0.55         6.86 o                         
   8   7   1          7.77          7.39         7.78 o                         
  -6   8   1          0.00          4.85         6.74 o                         
  -5   8   1          2.47         -1.80         7.95 o                         
  -4   8   1         53.84         45.02         7.19 o                         
  -3   8   1         10.28         10.39         6.68 o                         
  -2   8   1          1.50          6.64         5.34 o                         
  -1   8   1          1.58          4.57         4.80 o                         
   0   8   1          3.10          6.38         5.35 o                         
   1   8   1         19.66         17.81         4.46 o                         
   2   8   1          7.10          8.19         5.59 o                         
   3   8   1          0.24         -1.07         6.40 o                         
   4   8   1          2.17          3.54         6.52 o                         
   5   8   1          1.38          2.34         7.11 o                         
   6   8   1         10.93         18.50         7.92 o                         
  -3   9   1          0.39          6.84         5.72 o                         
  -2   9   1          0.57          4.28         5.92 o                         
  -1   9   1          0.89          3.12         5.73 o                         
   0   9   1          3.98          4.74         5.20 o                         
   1   9   1          0.02         -1.06         5.28 o                         
   2   9   1          3.72          5.30         6.01 o                         
   3   9   1          0.90          4.30         7.32 o                         
 -12   0   2         22.68         16.68         6.94 o                         
 -10   0   2         97.79         93.12         7.84 o                         
  -8   0   2        153.78        150.30         6.69 o                         
  -6   0   2       3809.08       3876.64        33.84 o                         
  -4   0   2         10.04          6.87         6.82 o                         
  -2   0   2       5306.25       5502.94       148.15 o                         
   0   0   2      10216.10       9354.88        59.27 o                         
   2   0   2       3785.00       3562.35        47.29 o                         
   4   0   2        790.40        752.69        10.53 o                         
   6   0   2         45.81         37.34         5.68 o                         
   8   0   2         73.42         68.46        12.40 o                         
  10   0   2        563.28        570.21        16.67 o                         
  12   0   2          1.66          9.69         6.67 o                         
 -13   1   2          0.12         -1.58         5.74 o                         
 -12   1   2         14.52         13.75         5.43 o                         
 -11   1   2         41.76         46.14         5.64 o                         
 -10   1   2         11.00          7.46         4.56 o                         
  -9   1   2         33.08         26.39         4.58 o                         
  -8   1   2          1.25          3.91         4.28 o                         
  -7   1   2         10.04         13.10         4.19 o                         
  -6   1   2        313.25        341.45         9.22 o                         
  -5   1   2         96.52         82.93         4.37 o                         
  -4   1   2        575.47        587.76         7.85 o                         
  -3   1   2        658.00        740.73         9.52 o                         
  -2   1   2       3378.31       3554.87        31.98 o                         
   0   1   2        859.62        951.80        12.58 o                         
   1   1   2        315.26        330.16         7.89 o                         
   2   1   2       1312.87       1346.08        19.58 o                         
   3   1   2         16.09         22.15         3.88 o                         
   4   1   2        137.82        153.48         4.65 o                         
   5   1   2        346.97        343.93         6.60 o                         
   6   1   2        111.08        107.27         4.58 o                         
   7   1   2          0.20         -1.23         3.32 o                         
   8   1   2          5.17          5.50         4.20 o                         
   9   1   2          0.49          0.93         4.31 o                         
  10   1   2          1.14          8.81         4.59 o                         
  11   1   2          0.18          0.95         4.77 o                         
  12   1   2          0.14          4.62         4.59 o                         
 -12   2   2          6.92          9.94         5.33 o                         
 -11   2   2         39.89         42.88         5.69 o                         
 -10   2   2          3.83          9.84         5.39 o                         
  -9   2   2         29.48         26.29         5.26 o                         
  -8   2   2         69.90         70.84         5.31 o                         
  -7   2   2         18.50         17.92         4.76 o                         
  -6   2   2        626.91        654.89        14.34 o                         
  -5   2   2        535.27        513.50         8.44 o                         
  -4   2   2         44.62         55.52         5.44 o                         
  -3   2   2        759.27        713.82        11.42 o                         
  -2   2   2       2543.39       2774.38       153.13 o                         
  -1   2   2      27534.15      23506.02       124.98 o                         
   0   2   2        593.60        625.24        11.08 o                         
   1   2   2        163.44        171.48         6.41 o                         
   2   2   2         25.35         26.12         4.11 o                         
   3   2   2        199.33        205.15         5.75 o                         
   4   2   2       4410.57       4375.98        21.13 o                         
   5   2   2         65.67         67.02         4.32 o                         
   6   2   2        186.69        179.99         4.89 o                         
   7   2   2         20.49         29.37         3.80 o                         
   8   2   2         37.99         27.90         4.33 o                         
   9   2   2        435.18        402.01         9.15 o                         
  10   2   2         92.13         88.28         5.11 o                         
  11   2   2          0.13          2.89         4.19 o                         
  12   2   2          2.66          1.87         4.97 o                         
 -12   3   2         12.81         13.34         5.76 o                         
 -11   3   2         18.30         18.00         6.11 o                         
 -10   3   2         12.34          8.81         5.98 o                         
  -9   3   2          1.35          4.13         5.09 o                         
  -8   3   2         47.14         44.58         4.95 o                         
  -7   3   2         86.29         83.85         4.91 o                         
  -6   3   2          3.25          5.15         5.07 o                         
  -5   3   2        222.36        208.98         5.64 o                         
  -4   3   2         17.26         18.02         6.17 o                         
  -3   3   2        123.61        124.34         6.82 o                         
  -2   3   2        499.83        537.16         9.36 o                         
  -1   3   2         18.69          8.27        10.39 o                         
   0   3   2       3247.99       3354.81       101.12 o                         
   1   3   2        340.34        370.99         7.47 o                         
   2   3   2        131.65        123.11         4.65 o                         
   3   3   2        129.62        137.44         4.16 o                         
   4   3   2        266.32        255.07         5.63 o                         
   5   3   2        284.47        297.62         5.24 o                         
   6   3   2          7.72          6.69         3.66 o                         
   7   3   2          2.03         -0.98         3.97 o                         
   8   3   2          5.53          7.98         4.58 o                         
   9   3   2         86.08         79.87         4.81 o                         
  10   3   2        202.84        211.80         5.66 o                         
  11   3   2          0.24          5.31         4.68 o                         
  12   3   2         11.30         16.00         5.06 o                         
 -11   4   2          3.63          6.38         6.62 o                         
 -10   4   2         14.56         13.20         7.08 o                         
  -9   4   2         29.84         24.87         6.92 o                         
  -8   4   2          6.53          7.61         6.14 o                         
  -7   4   2        126.52        117.96         7.16 o                         
  -6   4   2         72.71         82.55         5.88 o                         
  -5   4   2         22.70         12.42         5.39 o                         
  -4   4   2         87.02         80.95         5.97 o                         
  -3   4   2         74.88         82.80         6.23 o                         
  -2   4   2       1604.03       1545.24        14.58 o                         
  -1   4   2       1300.39       1240.84        12.93 o                         
   0   4   2       1542.23       1490.49        13.65 o                         
   1   4   2          3.93          8.60         5.15 o                         
   2   4   2          2.31          2.30         4.52 o                         
   3   4   2        230.71        227.43         6.01 o                         
   4   4   2        676.65        699.29         6.79 o                         
   5   4   2         97.17        113.76         4.53 o                         
   6   4   2          2.67          1.86         3.87 o                         
   7   4   2          1.06          0.91         3.87 o                         
   8   4   2          6.31          6.32         4.93 o                         
   9   4   2         40.57         38.89         4.98 o                         
  10   4   2          3.45          5.64         5.12 o                         
  11   4   2         12.75         10.87         5.42 o                         
 -11   5   2          0.54         -3.07         8.92 o                         
 -10   5   2          0.87          2.38         6.64 o                         
  -9   5   2          1.55          2.19         6.83 o                         
  -8   5   2          3.51          4.23         8.24 o                         
  -7   5   2          2.41          4.03         8.04 o                         
  -6   5   2         78.82         67.11         9.74 o                         
  -5   5   2         60.13         67.10         7.88 o                         
  -4   5   2         10.40          7.83         6.44 o                         
  -3   5   2         41.20         38.86         5.39 o                         
  -2   5   2        153.56        151.16         5.66 o                         
  -1   5   2          0.92          4.24         5.54 o                         
   0   5   2          8.41         11.91         5.32 o                         
   1   5   2         37.81         31.18         4.81 o                         
   2   5   2         12.67          8.90         4.94 o                         
   3   5   2          0.05          0.09         5.32 o                         
   4   5   2         14.62         13.18         4.85 o                         
   5   5   2         14.01         12.21         4.85 o                         
   6   5   2          0.90         -3.17         4.70 o                         
   7   5   2          0.67          3.88         5.00 o                         
   8   5   2         15.35         11.11         5.27 o                         
   9   5   2          3.88          9.23         4.98 o                         
  10   5   2         33.42         36.28         5.88 o                         
 -10   6   2          0.62         -3.76         8.63 o                         
  -9   6   2          3.62         14.83        11.42 o                         
  -8   6   2          0.00          2.52         8.54 o                         
  -7   6   2          0.01         -2.89         7.74 o                         
  -6   6   2          0.99          3.79         5.87 o                         
  -5   6   2         68.64         68.00         6.18 o                         
  -4   6   2         13.64          8.08         6.11 o                         
  -3   6   2          9.14         13.33         5.99 o                         
  -2   6   2        248.89        228.64         8.99 o                         
  -1   6   2          4.62          3.29         4.09 o                         
   0   6   2         95.17        112.40         5.63 o                         
   1   6   2        101.96        108.48         5.33 o                         
   2   6   2         22.45         21.97         6.61 o                         
   3   6   2        251.41        257.57         8.52 o                         
   4   6   2          3.51          7.00         5.69 o                         
   5   6   2         47.89         47.47         6.11 o                         
   6   6   2         21.72         21.19         6.22 o                         
   7   6   2          0.07          0.22         5.39 o                         
   8   6   2         18.67         13.53         5.10 o                         
   9   6   2          0.46          0.02         5.40 o                         
  -8   7   2          0.28          3.97        11.71 o                         
  -7   7   2          1.48          5.98         8.82 o                         
  -6   7   2         12.15          9.39         6.23 o                         
  -5   7   2          0.69          0.60         7.23 o                         
  -4   7   2          3.77          3.40         7.07 o                         
  -3   7   2         13.32         14.98         6.16 o                         
  -2   7   2         25.90         24.77         4.85 o                         
  -1   7   2          0.11          2.95         4.19 o                         
   0   7   2          0.77          2.01         4.88 o                         
   1   7   2          4.70          9.05         4.98 o                         
   2   7   2          3.26          0.44         5.17 o                         
   3   7   2         29.68         28.95         9.41 o                         
   4   7   2          0.56          2.69         5.55 o                         
   5   7   2          2.75          5.36         7.68 o                         
   6   7   2          0.36          5.55         6.84 o                         
   7   7   2          1.18          7.44         8.34 o                         
   8   7   2         13.29         24.91        16.92 o                         
  -6   8   2          0.00          4.89         8.53 o                         
  -5   8   2         27.48         16.13         7.65 o                         
  -4   8   2         46.80         49.36         7.20 o                         
  -3   8   2          4.60          1.52         5.54 o                         
  -2   8   2          4.02          6.02         5.40 o                         
  -1   8   2          4.01          4.31         4.70 o                         
   0   8   2          4.18          3.21         4.88 o                         
   1   8   2         45.54         50.55         5.81 o                         
   2   8   2         13.63         12.42         5.50 o                         
   3   8   2          0.83          7.96         5.64 o                         
   4   8   2          1.89         -0.41         6.66 o                         
   5   8   2          0.17          5.67         6.96 o                         
   6   8   2         19.38         11.13         6.35 o                         
  -3   9   2          3.59         -0.86         5.22 o                         
  -2   9   2          1.79          5.75         6.00 o                         
  -1   9   2          0.28          1.74         5.90 o                         
   0   9   2          2.35          2.96         6.16 o                         
   1   9   2          0.05         -2.54         5.24 o                         
   2   9   2          6.94          6.43         5.20 o                         
   3   9   2          0.18          9.18         7.19 o                         
 -13   0   3          8.55          3.99         7.38 o                         
 -11   0   3          6.58          1.50         7.58 o                         
  -9   0   3          5.24          8.47         5.86 o                         
  -7   0   3        310.89        323.72        11.73 o                         
  -5   0   3        321.42        361.35        11.38 o                         
  -3   0   3         92.69         79.92        11.82 o                         
  -1   0   3      15895.16      13155.98       475.46 o                         
   1   0   3          4.05          7.02         8.13 o                         
   3   0   3          0.18          3.75         5.57 o                         
   5   0   3        257.28        242.29         7.08 o                         
   7   0   3         63.46         61.65         4.90 o                         
   9   0   3         56.53         60.41         7.00 o                         
  11   0   3         10.63         13.75         6.26 o                         
 -13   1   3          2.53          3.66         5.63 o                         
 -12   1   3          0.05          0.71         5.77 o                         
 -11   1   3         64.71         57.49         5.23 o                         
 -10   1   3          8.67          8.45         5.20 o                         
  -9   1   3          0.15          1.96         4.20 o                         
  -8   1   3         19.90         28.04         4.83 o                         
  -7   1   3         13.19         10.69         4.57 o                         
  -6   1   3        110.32        114.02         4.79 o                         
  -5   1   3         39.30         42.27         4.04 o                         
  -4   1   3        167.11        205.30         6.10 o                         
  -3   1   3        575.83        653.68        25.52 o                         
  -2   1   3        310.28        405.32        30.01 o                         
  -1   1   3       4283.86       4257.37       134.01 o                         
   0   1   3        112.51        135.28         6.20 o                         
   1   1   3          0.47         -1.92         4.63 o                         
   2   1   3        287.62        294.51         6.13 o                         
   3   1   3       2029.15       1986.05        23.48 o                         
   4   1   3        898.50        956.82        15.32 o                         
   5   1   3        114.89        115.96         4.02 o                         
   6   1   3          0.25          3.93         4.44 o                         
   7   1   3          8.47          7.42         3.99 o                         
   8   1   3          4.19          9.27         3.57 o                         
   9   1   3        427.65        408.28         7.77 o                         
  10   1   3          0.40          3.54         4.65 o                         
  11   1   3          3.41          6.27         4.10 o                         
  12   1   3          3.29          2.94         4.89 o                         
 -12   2   3          0.49         -2.85         5.12 o                         
 -11   2   3         11.21         17.95         5.20 o                         
 -10   2   3         32.72         25.73         4.81 o                         
  -9   2   3          5.90          5.57         4.50 o                         
  -8   2   3          4.09          1.75         4.01 o                         
  -7   2   3        101.51        102.13         4.78 o                         
  -6   2   3        897.62        996.27        18.81 o                         
  -5   2   3        121.60        119.44         6.80 o                         
  -4   2   3        165.97        165.72         7.03 o                         
  -3   2   3        290.82        295.78        12.27 o                         
  -1   2   3       4192.22       4069.98       149.71 o                         
   0   2   3       2093.92       2035.84        16.86 o                         
   1   2   3        307.30        294.57         6.13 o                         
   2   2   3        974.19        977.96         8.49 o                         
   3   2   3        246.55        229.54         5.31 o                         
   4   2   3        358.43        372.26        11.85 o                         
   5   2   3        194.16        204.22         5.35 o                         
   6   2   3         56.34         57.46         4.25 o                         
   7   2   3         91.05         91.65         4.89 o                         
   8   2   3         40.17         42.40         3.91 o                         
   9   2   3         16.18         10.76         4.55 o                         
  10   2   3         32.41         45.67         4.81 o                         
  11   2   3          5.97          1.93         5.53 o                         
  12   2   3          2.70          7.09         5.19 o                         
 -12   3   3          5.45         11.76         7.98 o                         
 -11   3   3          0.02          1.72         7.12 o                         
 -10   3   3          1.94          2.49         6.75 o                         
  -9   3   3         59.43         60.73         5.90 o                         
  -8   3   3          0.69          2.61         6.19 o                         
  -7   3   3         67.63         66.27         5.55 o                         
  -6   3   3         10.25          9.04         6.71 o                         
  -5   3   3         83.59         93.44         6.20 o                         
  -4   3   3         30.25         31.44         6.39 o                         
  -3   3   3        927.44        884.93        17.25 o                         
  -2   3   3          1.28          3.61         5.19 o                         
  -1   3   3         23.14         14.22        10.01 o                         
   0   3   3         18.73         18.16         4.68 o                         
   1   3   3          0.95          4.48         3.89 o                         
   2   3   3        782.68        708.56        12.60 o                         
   3   3   3         16.21         14.41         3.88 o                         
   4   3   3         23.93         24.85         4.09 o                         
   5   3   3        107.73        113.13         4.43 o                         
   6   3   3          9.96         10.49         3.34 o                         
   7   3   3          4.27          5.05         4.21 o                         
   8   3   3         12.89         12.27         3.99 o                         
   9   3   3          3.11          2.74         4.56 o                         
  10   3   3         20.35         24.85         4.92 o                         
  11   3   3          9.08          6.81         4.77 o                         
  12   3   3          0.40          0.16         6.22 o                         
 -11   4   3          1.20          3.34         6.86 o                         
 -10   4   3          0.32          2.05         6.14 o                         
  -9   4   3         11.11          9.21         5.84 o                         
  -8   4   3          2.74          1.21         7.21 o                         
  -7   4   3         70.21         73.33         6.21 o                         
  -6   4   3        402.13        417.83        10.90 o                         
  -5   4   3         54.56         55.40         8.11 o                         
  -4   4   3         24.45         19.24         5.26 o                         
  -3   4   3        173.39        166.11         7.36 o                         
  -2   4   3       3101.82       2945.56        47.03 o                         
  -1   4   3        336.10        334.83         8.89 o                         
   0   4   3          0.24         -0.75         5.02 o                         
   1   4   3         72.44         66.50         4.18 o                         
   2   4   3          2.84          1.36         4.40 o                         
   3   4   3        215.96        218.30         4.87 o                         
   4   4   3         47.87         47.53         5.14 o                         
   5   4   3         46.45         47.52         4.31 o                         
   6   4   3         70.22         69.44         4.45 o                         
   7   4   3         33.40         35.66         4.41 o                         
   8   4   3         21.67         20.75         4.50 o                         
   9   4   3          0.87          5.50         4.64 o                         
  10   4   3         79.22         77.67         5.32 o                         
  11   4   3          6.47         20.77         6.00 o                         
 -11   5   3          0.01        -11.80        13.02 o                         
 -10   5   3          5.23         15.40        11.68 o                         
  -9   5   3          0.53          8.02        10.77 o                         
  -8   5   3         26.76         24.85         7.29 o                         
  -7   5   3         10.45         10.39         8.87 o                         
  -6   5   3          6.56          7.47         7.41 o                         
  -5   5   3         10.16          8.07         5.62 o                         
  -4   5   3        167.79        157.42         7.46 o                         
  -3   5   3         69.67         77.71         6.76 o                         
  -2   5   3         19.84         22.54         5.70 o                         
  -1   5   3        306.90        311.04        11.23 o                         
   0   5   3         95.71         82.48         5.17 o                         
   1   5   3         35.64         29.32         6.37 o                         
   2   5   3          3.48         12.34         6.28 o                         
   3   5   3          4.52          5.77         4.56 o                         
   4   5   3         89.59         81.65         5.00 o                         
   5   5   3         13.84         15.81         4.52 o                         
   6   5   3         11.87         10.79         4.32 o                         
   7   5   3          0.08          4.23         4.44 o                         
   8   5   3         27.37         26.14         5.21 o                         
   9   5   3         58.51         65.62         4.70 o                         
  10   5   3         29.75         34.52         6.52 o                         
 -10   6   3          2.28         -5.38         9.10 o                         
  -9   6   3          0.31          3.64        11.68 o                         
  -8   6   3         17.04         14.97         7.92 o                         
  -7   6   3         22.94         25.34         7.43 o                         
  -6   6   3         21.37         24.21         7.83 o                         
  -5   6   3        258.56        253.37         8.60 o                         
  -4   6   3          2.25          5.62         5.37 o                         
  -3   6   3        147.77        142.76         6.30 o                         
  -2   6   3        336.89        304.22         5.63 o                         
  -1   6   3         54.31         50.49         4.91 o                         
   0   6   3         52.94         65.05         5.72 o                         
   1   6   3          0.76          3.99         6.35 o                         
   2   6   3          0.04         -1.01         5.74 o                         
   3   6   3        129.59        124.33         6.63 o                         
   4   6   3         10.04          9.09         5.79 o                         
   5   6   3         75.54         76.20         6.70 o                         
   6   6   3          8.20         11.88         5.43 o                         
   7   6   3          0.59          5.01         4.79 o                         
   8   6   3          3.25          4.66         5.01 o                         
   9   6   3         20.77         22.57         4.93 o                         
  -8   7   3          1.30         -9.97        11.85 o                         
  -7   7   3          1.82          6.44         7.95 o                         
  -6   7   3         77.85         74.89         9.29 o                         
  -5   7   3         18.97         24.94         6.01 o                         
  -4   7   3         11.89          8.91         7.20 o                         
  -3   7   3          6.22         10.96         5.31 o                         
  -2   7   3          0.04          5.46         4.95 o                         
  -1   7   3         45.63         38.74         4.51 o                         
   0   7   3          0.06         -0.51         5.70 o                         
   1   7   3          0.18          0.44         5.22 o                         
   2   7   3          1.91          1.30         7.32 o                         
   3   7   3          5.72          6.71         5.84 o                         
   4   7   3         23.68         30.24         7.39 o                         
   5   7   3          1.20          1.64         7.68 o                         
   6   7   3          6.18          4.45         6.47 o                         
   7   7   3          1.73          2.40         8.54 o                         
   8   7   3          0.46          4.45         7.56 o                         
  -6   8   3          0.08          0.67         9.71 o                         
  -5   8   3         16.90         21.50         7.86 o                         
  -4   8   3         63.96         58.03         5.07 o                         
  -3   8   3         55.27         53.63         4.84 o                         
  -2   8   3          2.19          2.90         4.50 o                         
  -1   8   3          0.17          1.20         5.33 o                         
   0   8   3         13.18         10.02         5.38 o                         
   1   8   3         11.67         13.85         6.36 o                         
   2   8   3         12.50         14.88         6.51 o                         
   3   8   3          0.01          1.00         6.54 o                         
   4   8   3          0.62          4.99         6.74 o                         
   5   8   3          3.64          5.16         8.63 o                         
   6   8   3          4.90          5.98         8.76 o                         
  -3   9   3          0.91          8.50         5.66 o                         
  -2   9   3          3.53          2.34         6.01 o                         
  -1   9   3          0.85          6.45         5.40 o                         
   0   9   3          0.82          1.62         5.76 o                         
   1   9   3          0.25         -1.56         5.27 o                         
   2   9   3          2.98          0.70         5.80 o                         
   3   9   3          0.37          2.50         7.39 o                         
 -12   0   4          1.96          6.84         8.57 o                         
 -10   0   4         58.66         54.58         7.65 o                         
  -8   0   4         16.09         22.98         6.88 o                         
  -6   0   4        223.60        222.74         8.26 o                         
  -4   0   4       1307.39       1401.45        22.12 o                         
  -2   0   4        816.44        807.22        20.10 o                         
   0   0   4       1312.37       1256.87        16.70 o                         
   2   0   4        336.94        337.29         8.55 o                         
   4   0   4       1976.83       2003.18        28.10 o                         
   6   0   4         24.73         15.82         6.62 o                         
   8   0   4        269.33        267.44         6.95 o                         
  10   0   4          4.84          8.81         5.90 o                         
  12   0   4          2.18          3.12         6.84 o                         
 -13   1   4          1.49          2.50         8.91 o                         
 -12   1   4          2.08          3.19         6.93 o                         
 -11   1   4          0.54          2.41         4.56 o                         
 -10   1   4          6.02          7.62         4.88 o                         
  -9   1   4          7.58         10.35         4.43 o                         
  -8   1   4         16.55         17.20         4.28 o                         
  -7   1   4        113.24        100.25         5.15 o                         
  -6   1   4        626.53        636.34         8.47 o                         
  -5   1   4          0.52          4.10         5.07 o                         
  -4   1   4        123.43        166.09        15.46 o                         
  -3   1   4        116.93        136.67         7.12 o                         
  -2   1   4       3298.22       3209.54        54.96 o                         
  -1   1   4       2192.11       2151.05        28.23 o                         
   0   1   4       1102.44       1133.24        15.17 o                         
   1   1   4        150.51        154.26         5.81 o                         
   2   1   4       1399.23       1314.02        11.73 o                         
   3   1   4        888.50        873.80        12.11 o                         
   4   1   4        461.52        469.62         6.02 o                         
   5   1   4          6.94          5.70         3.30 o                         
   6   1   4         21.43         21.97         3.97 o                         
   7   1   4         13.41         16.99         4.21 o                         
   8   1   4          8.16          7.35         3.79 o                         
   9   1   4        160.95        155.11         4.70 o                         
  10   1   4         58.76         64.04         4.54 o                         
  11   1   4          4.95          5.64         4.41 o                         
  12   1   4          0.28          2.80         5.14 o                         
 -12   2   4          6.73          3.69         6.01 o                         
 -11   2   4         47.20         39.16         7.14 o                         
 -10   2   4          6.93          9.04         6.75 o                         
  -9   2   4          0.02          1.02         5.62 o                         
  -8   2   4         75.36         73.65         6.64 o                         
  -7   2   4        364.07        344.17         8.03 o                         
  -6   2   4         35.08         39.56         6.53 o                         
  -5   2   4         20.86         32.73         7.89 o                         
  -4   2   4          1.38          8.37         6.72 o                         
  -3   2   4          5.64          6.61         6.51 o                         
  -1   2   4       5349.05       5120.25       196.08 o                         
   0   2   4        277.97        273.75         5.95 o                         
   1   2   4        368.05        355.86         6.59 o                         
   2   2   4         45.45         43.26         3.87 o                         
   3   2   4         49.39         51.38         3.98 o                         
   4   2   4        366.34        407.81         5.85 o                         
   5   2   4         73.93         71.40         4.30 o                         
   6   2   4          8.18          6.99         3.63 o                         
   7   2   4         12.46         16.15         3.88 o                         
   8   2   4          0.76          2.77         3.80 o                         
   9   2   4        517.34        509.49        16.47 o                         
  10   2   4          0.81          0.90         4.40 o                         
  11   2   4          2.58          2.37         4.48 o                         
  12   2   4          0.06          3.03         5.41 o                         
 -12   3   4         10.14         16.31         9.00 o                         
 -11   3   4          0.02          0.74         6.21 o                         
 -10   3   4         17.04         19.98         7.29 o                         
  -9   3   4         28.53         30.28         6.92 o                         
  -8   3   4         49.72         58.15         6.98 o                         
  -7   3   4          0.39          2.76         6.62 o                         
  -6   3   4         14.17         24.93         6.22 o                         
  -5   3   4         68.86         71.90         7.40 o                         
  -4   3   4        264.81        272.13        11.26 o                         
  -3   3   4        106.49        110.24        10.32 o                         
  -2   3   4       1888.29       1839.82        35.82 o                         
  -1   3   4          2.28          2.42         4.57 o                         
   0   3   4        111.58        119.91         6.01 o                         
   1   3   4         18.19         24.26         4.46 o                         
   2   3   4         64.27         61.97         4.72 o                         
   3   3   4        401.67        411.67         6.05 o                         
   4   3   4        524.10        486.90         6.42 o                         
   5   3   4         59.86         63.42         4.61 o                         
   6   3   4          4.95          6.14         3.62 o                         
   7   3   4         59.07         54.87         4.12 o                         
   8   3   4         46.41         45.75         4.88 o                         
   9   3   4        133.30        127.29         4.75 o                         
  10   3   4          3.40          6.57         5.38 o                         
  11   3   4         12.85         14.17         4.83 o                         
  12   3   4          5.65         11.83         6.30 o                         
 -11   4   4          7.39         13.44         9.85 o                         
 -10   4   4          2.07          5.95         9.29 o                         
  -9   4   4         12.09          9.17         9.17 o                         
  -8   4   4         16.39         13.59         7.10 o                         
  -7   4   4        250.25        242.89        11.61 o                         
  -6   4   4        485.51        528.20        12.62 o                         
  -5   4   4        107.85        114.24         7.31 o                         
  -4   4   4        133.40        137.35         9.61 o                         
  -3   4   4          4.38          3.59         6.39 o                         
  -2   4   4       2256.32       2277.03        56.39 o                         
  -1   4   4        205.58        238.40         7.00 o                         
   0   4   4         15.92         17.83         4.62 o                         
   1   4   4        333.83        324.36         6.43 o                         
   2   4   4        108.83        109.74         4.88 o                         
   3   4   4        674.38        665.27         6.43 o                         
   4   4   4        118.13        122.51         4.97 o                         
   5   4   4          6.94          4.55         3.45 o                         
   6   4   4          0.02          3.08         4.19 o                         
   7   4   4         56.72         61.12         4.95 o                         
   8   4   4        263.46        264.05         5.90 o                         
   9   4   4         69.10         66.03         5.49 o                         
  10   4   4         85.21         95.00         7.77 o                         
  11   4   4          0.39         -2.23         4.94 o                         
 -11   5   4          1.99          4.68        12.41 o                         
 -10   5   4          0.81         -0.28        12.01 o                         
  -9   5   4          7.82          5.45        11.19 o                         
  -8   5   4          9.34          8.39        10.60 o                         
  -7   5   4         26.75         27.36         7.29 o                         
  -6   5   4          0.37         -1.57         9.80 o                         
  -5   5   4         33.66         30.30         6.84 o                         
  -4   5   4          0.00          1.23         5.29 o                         
  -3   5   4         14.69         13.78         5.04 o                         
  -2   5   4         19.10         14.06         4.97 o                         
  -1   5   4          1.79          0.17         6.12 o                         
   0   5   4          7.01          8.62         6.28 o                         
   1   5   4         14.30          9.87         6.22 o                         
   2   5   4         59.75         56.36         4.50 o                         
   3   5   4          2.34         12.74         5.31 o                         
   4   5   4          1.36          2.55         3.88 o                         
   5   5   4        126.82        133.38         5.47 o                         
   6   5   4          2.65          8.23         3.98 o                         
   7   5   4          0.00          0.00         4.92 o                         
   8   5   4         54.70         54.81         4.46 o                         
   9   5   4          8.00          7.08         5.50 o                         
  10   5   4         13.46         18.52         5.21 o                         
  -9   6   4          0.32          5.34        11.92 o                         
  -8   6   4         30.80         12.88        11.56 o                         
  -7   6   4         20.78         22.73        10.46 o                         
  -6   6   4         76.97         89.98        10.95 o                         
  -5   6   4        293.85        316.19        15.95 o                         
  -4   6   4          1.90         -0.90         6.85 o                         
  -3   6   4        305.46        307.87         7.28 o                         
  -2   6   4        400.67        393.71         8.17 o                         
  -1   6   4          2.20          4.15         5.14 o                         
   0   6   4        141.02        129.52         7.92 o                         
   1   6   4         13.06         18.08         6.74 o                         
   2   6   4         32.76         29.55         6.40 o                         
   3   6   4        131.30        123.44         7.46 o                         
   4   6   4          3.39          6.53         5.81 o                         
   5   6   4         62.02         61.17         4.83 o                         
   6   6   4          4.43          2.96         4.29 o                         
   7   6   4         12.22         11.01         5.36 o                         
   8   6   4         27.43         23.94         5.06 o                         
   9   6   4          0.75          4.01         5.39 o                         
  -8   7   4          0.19          7.62        12.13 o                         
  -7   7   4          3.09         -3.67         8.53 o                         
  -6   7   4         19.22         26.00        11.66 o                         
  -5   7   4         19.80         19.38         7.90 o                         
  -4   7   4          6.22          6.05         5.97 o                         
  -3   7   4          0.58          2.60         4.34 o                         
  -2   7   4         11.18         12.32         4.44 o                         
  -1   7   4          6.46         12.55         4.90 o                         
   0   7   4          2.90          9.83         5.72 o                         
   1   7   4          2.38          4.48         5.10 o                         
   2   7   4         21.05         17.17         6.22 o                         
   3   7   4          0.06          2.93         7.26 o                         
   4   7   4          0.95          5.77         7.54 o                         
   5   7   4          0.57         10.66         6.01 o                         
   6   7   4          1.01          5.26         6.32 o                         
   7   7   4         12.50         18.06         8.72 o                         
   8   7   4          1.10          4.45         8.95 o                         
  -6   8   4          3.62          2.19        12.58 o                         
  -5   8   4         54.41         50.95         7.73 o                         
  -4   8   4          8.85         13.71         6.26 o                         
  -3   8   4         71.43         60.97         6.15 o                         
  -2   8   4          0.13          4.64         5.44 o                         
  -1   8   4          7.83         10.40         4.91 o                         
   0   8   4          8.11          5.08         4.63 o                         
   1   8   4         12.19          9.48         5.63 o                         
   2   8   4         31.36         32.41         6.60 o                         
   3   8   4          5.29          4.72         5.08 o                         
   4   8   4          0.31          2.83         8.14 o                         
   5   8   4          0.96          4.51         8.52 o                         
   6   8   4         12.79         16.58         8.59 o                         
  -3   9   4          2.05          2.63         5.13 o                         
  -2   9   4          0.00          7.18         6.33 o                         
  -1   9   4          1.95          3.28         5.95 o                         
   0   9   4          0.33         -0.73         5.35 o                         
   1   9   4          0.88         -3.99         5.49 o                         
   2   9   4          5.51          8.04         6.34 o                         
 -13   0   5          5.79          7.64        12.53 o                         
 -11   0   5          2.95         -0.78         7.85 o                         
  -9   0   5          0.24         -0.07        10.04 o                         
  -7   0   5        656.28        664.73        15.00 o                         
  -5   0   5        613.57        610.90        15.28 o                         
  -3   0   5         52.80         34.67         9.43 o                         
  -1   0   5        923.52        968.48        14.68 o                         
   1   0   5       2826.47       2736.05        35.31 o                         
   3   0   5       3868.73       3851.09       108.42 o                         
   5   0   5        222.66        212.74         7.29 o                         
   7   0   5        200.97        162.83         5.69 o                         
   9   0   5        161.48        167.13         7.42 o                         
  11   0   5         10.39         18.04         6.57 o                         
 -12   1   5          5.77          3.17         6.68 o                         
 -11   1   5          2.89          0.45         9.03 o                         
 -10   1   5         46.51         48.42         7.96 o                         
  -9   1   5         24.68         27.29         6.87 o                         
  -8   1   5         40.43         38.62         7.43 o                         
  -7   1   5        150.77        147.81        10.01 o                         
  -6   1   5         34.96         38.09         6.81 o                         
  -5   1   5         95.01         92.64         6.82 o                         
  -4   1   5         21.74         18.21         7.33 o                         
  -3   1   5        864.34        931.81        47.58 o                         
  -2   1   5       2353.36       2484.67        33.52 o                         
  -1   1   5        783.31        716.78         8.93 o                         
   0   1   5        804.69        803.91         8.67 o                         
   1   1   5       1352.00       1322.91         9.91 o                         
   2   1   5       2106.04       2040.23        48.57 o                         
   3   1   5       1426.64       1494.46         8.98 o                         
   4   1   5          8.54         14.64         3.77 o                         
   5   1   5         22.10         19.68         4.04 o                         
   6   1   5         23.29         20.02         3.26 o                         
   7   1   5          0.07          2.87         3.61 o                         
   8   1   5         47.39         46.50         4.51 o                         
   9   1   5         47.29         49.37         4.48 o                         
  10   1   5         45.27         46.39         5.32 o                         
  11   1   5          1.53          3.19         5.02 o                         
  12   1   5          9.76         12.27         5.01 o                         
 -12   2   5          7.77         12.60         8.50 o                         
 -11   2   5          0.17          4.65         8.90 o                         
 -10   2   5         14.25         15.27         7.49 o                         
  -9   2   5         69.07         57.53         8.05 o                         
  -8   2   5         20.05         20.55         6.79 o                         
  -7   2   5        182.34        174.61         8.29 o                         
  -6   2   5        191.86        185.59         8.91 o                         
  -5   2   5        217.88        207.77         9.74 o                         
  -4   2   5         21.90         23.69         6.96 o                         
  -2   2   5       1848.41       1887.39        48.89 o                         
  -1   2   5         76.87         89.05         6.88 o                         
   0   2   5         54.07         52.68         4.39 o                         
   1   2   5        107.60         94.08         4.26 o                         
   2   2   5        448.45        455.86         6.01 o                         
   3   2   5         83.42         91.98         4.54 o                         
   4   2   5        506.73        520.41         6.18 o                         
   5   2   5         17.19         22.45         3.76 o                         
   6   2   5          3.91          6.27         3.40 o                         
   7   2   5        108.59        108.72         4.48 o                         
   8   2   5         50.65         51.24         3.93 o                         
   9   2   5        150.16        149.36         5.44 o                         
  10   2   5         34.79         41.79         4.91 o                         
  11   2   5         15.85         16.80         3.95 o                         
  12   2   5          1.71          0.65         5.31 o                         
 -12   3   5         20.29         20.80         9.73 o                         
 -11   3   5          0.04         -4.02         7.11 o                         
 -10   3   5          3.43         -2.31         8.22 o                         
  -9   3   5          0.84          4.43         8.06 o                         
  -8   3   5          7.86         15.36         8.34 o                         
  -7   3   5         95.18         86.57        10.46 o                         
  -6   3   5         94.38         82.81        10.34 o                         
  -5   3   5         24.81         24.16         9.36 o                         
  -4   3   5         26.64         45.88         9.68 o                         
  -3   3   5         22.41         22.82         9.28 o                         
  -2   3   5         20.06         16.92         5.59 o                         
  -1   3   5        302.65        297.78         7.32 o                         
   0   3   5         49.81         40.46         4.61 o                         
   1   3   5        106.95        101.65         4.18 o                         
   2   3   5        100.97         94.26         4.39 o                         
   3   3   5         46.09         50.04         4.31 o                         
   4   3   5        222.31        231.69         5.36 o                         
   5   3   5          2.76          0.58         3.46 o                         
   6   3   5          0.00         -0.67         3.98 o                         
   7   3   5         39.35         41.12         4.39 o                         
   8   3   5         18.45         22.88         4.03 o                         
   9   3   5         60.03         62.25         5.90 o                         
  10   3   5          0.25          1.62         4.83 o                         
  11   3   5          0.12          3.23         5.89 o                         
 -11   4   5          1.74        -11.42        11.42 o                         
 -10   4   5          0.15        -10.23        11.19 o                         
  -9   4   5          0.75          5.78         7.47 o                         
  -8   4   5          0.40          4.87        10.30 o                         
  -7   4   5          5.78         14.43        10.11 o                         
  -6   4   5        452.89        425.79        12.69 o                         
  -5   4   5         14.96         16.13         7.03 o                         
  -4   4   5          9.08          7.19         6.35 o                         
  -3   4   5         36.57         41.61         5.82 o                         
  -2   4   5       2398.37       2274.41        88.49 o                         
  -1   4   5        910.58        965.25        15.34 o                         
   0   4   5        551.20        501.37        20.30 o                         
   1   4   5         39.19         31.41         4.72 o                         
   2   4   5          9.28          6.60         4.04 o                         
   3   4   5         34.51         43.53         4.59 o                         
   4   4   5        624.05        648.68        10.06 o                         
   5   4   5          0.09          2.88         3.67 o                         
   6   4   5         51.04         49.78         4.76 o                         
   7   4   5          0.25          0.03         3.56 o                         
   8   4   5         34.80         28.30         4.54 o                         
   9   4   5        132.78        137.54         5.78 o                         
  10   4   5          3.07          1.85         5.04 o                         
  11   4   5          4.46         12.96         6.08 o                         
 -10   5   5          0.36         -1.43        12.76 o                         
  -9   5   5          0.97         -0.80         8.11 o                         
  -8   5   5          7.49          3.85         7.62 o                         
  -7   5   5        185.51        185.35        11.38 o                         
  -6   5   5         35.90         43.91         7.05 o                         
  -5   5   5          2.20          4.42         7.00 o                         
  -4   5   5          7.57          6.32         6.38 o                         
  -3   5   5          7.76         12.65         5.70 o                         
  -2   5   5         41.46         48.34         4.84 o                         
  -1   5   5          0.32          2.01         5.06 o                         
   0   5   5         17.60         15.60         5.35 o                         
   1   5   5          1.69          0.97         3.57 o                         
   2   5   5          2.74          7.37         4.50 o                         
   3   5   5        100.54        102.88         4.18 o                         
   4   5   5          8.31         14.61         4.63 o                         
   5   5   5         15.94         15.79         4.89 o                         
   6   5   5         18.56         22.22         4.92 o                         
   7   5   5          0.03         -0.43         5.07 o                         
   8   5   5         21.56         22.87         4.31 o                         
   9   5   5         18.58         15.00         5.58 o                         
  10   5   5          8.37          9.89         6.01 o                         
  -9   6   5          0.00          6.16        11.99 o                         
  -8   6   5          1.46         -3.90        11.40 o                         
  -7   6   5          2.54         11.96        10.65 o                         
  -6   6   5         38.62         34.51         7.64 o                         
  -5   6   5        117.92        126.56         8.34 o                         
  -4   6   5         23.68         22.09         7.22 o                         
  -3   6   5        349.77        302.89         6.13 o                         
  -2   6   5         90.10         81.80         5.02 o                         
  -1   6   5         49.09         56.29         5.28 o                         
   0   6   5        160.12        160.07         6.42 o                         
   1   6   5          0.61         -0.01         5.27 o                         
   2   6   5        131.43        119.81         7.26 o                         
   3   6   5          8.53          9.71         4.37 o                         
   4   6   5         28.77         31.48         5.21 o                         
   5   6   5         52.41         56.55         6.29 o                         
   6   6   5          4.42          7.07         4.76 o                         
   7   6   5         21.79         26.52         5.50 o                         
   8   6   5          0.03          4.21         5.79 o                         
   9   6   5         10.37          8.97         5.03 o                         
  -8   7   5          1.46          7.05        12.25 o                         
  -7   7   5          8.89          9.87        11.85 o                         
  -6   7   5          2.07          4.37         8.16 o                         
  -5   7   5         31.36         20.78        11.17 o                         
  -4   7   5         29.12         30.12         5.89 o                         
  -3   7   5         27.62         30.35         5.58 o                         
  -2   7   5          6.50          5.06         5.15 o                         
  -1   7   5          6.94         10.95         5.33 o                         
   0   7   5          1.38          3.34         4.91 o                         
   1   7   5          2.67          2.86         7.13 o                         
   2   7   5          0.76         -0.87         7.53 o                         
   3   7   5          1.98         -0.49         7.10 o                         
   4   7   5         10.88         12.66         7.55 o                         
   5   7   5          2.80          0.29         6.28 o                         
   6   7   5          7.06         14.69         5.31 o                         
   7   7   5         22.13         22.44         5.90 o                         
   8   7   5          1.00          5.19         6.46 o                         
  -6   8   5          0.02          3.22         6.02 o                         
  -5   8   5         21.86         24.97         6.58 o                         
  -4   8   5         59.44         61.24         6.68 o                         
  -3   8   5         88.56         76.46         6.59 o                         
  -2   8   5          0.10          4.38         5.58 o                         
  -1   8   5          0.80          0.92         4.78 o                         
   0   8   5          9.81          9.25         6.57 o                         
   1   8   5          0.05          4.29         5.52 o                         
   2   8   5         39.20         40.16         6.62 o                         
   3   8   5          1.88          8.82         7.94 o                         
   4   8   5          0.53          5.30         6.87 o                         
   5   8   5          8.27          7.52         6.94 o                         
   6   8   5          5.81          7.44         9.07 o                         
  -2   9   5          4.08          6.77         5.67 o                         
  -1   9   5          0.07          0.72         5.56 o                         
   0   9   5          0.07          1.89         6.06 o                         
   1   9   5          1.05          5.33         7.17 o                         
   2   9   5          0.40         -2.12         7.35 o                         
 -12   0   6         10.31          1.48        11.52 o                         
 -10   0   6         12.18          9.94        10.23 o                         
  -8   0   6        247.22        249.82        11.89 o                         
  -6   0   6        880.98        884.81        16.90 o                         
  -4   0   6        925.48       1084.99        19.20 o                         
  -2   0   6       8656.91       8282.12        45.46 o                         
   0   0   6       1255.18       1333.00        33.17 o                         
   2   0   6         95.55        122.70         7.24 o                         
   4   0   6          0.04          3.48         4.96 o                         
   6   0   6         26.25         35.83         5.31 o                         
   8   0   6       2497.38       2504.60        17.41 o                         
  10   0   6         19.17         19.16         5.67 o                         
  12   0   6          0.04          6.93         6.66 o                         
 -12   1   6          0.13          2.87         6.72 o                         
 -11   1   6         27.07         23.82         7.87 o                         
 -10   1   6         50.36         54.66         7.99 o                         
  -9   1   6          2.17          0.91         6.61 o                         
  -8   1   6        151.94        148.14         7.17 o                         
  -7   1   6        137.98        150.06         7.61 o                         
  -6   1   6          0.76          0.86         7.08 o                         
  -5   1   6         13.86          9.25         5.66 o                         
  -4   1   6        742.35        744.62        15.13 o                         
  -3   1   6        424.79        471.74        10.41 o                         
  -2   1   6         12.92          8.78         5.90 o                         
  -1   1   6         62.92         66.11         5.12 o                         
   0   1   6        172.65        157.55         5.00 o                         
   1   1   6       1535.23       1523.43        21.52 o                         
   2   1   6        299.69        272.02         7.03 o                         
   3   1   6        212.11        218.49         4.80 o                         
   4   1   6         63.13         65.91         4.19 o                         
   5   1   6        209.53        200.11         4.98 o                         
   6   1   6         52.96         49.74         4.20 o                         
   7   1   6          8.39         10.28         3.88 o                         
   8   1   6       1778.48       1765.12        26.49 o                         
   9   1   6        155.27        147.64         4.85 o                         
  10   1   6          0.06         -0.27         5.15 o                         
  11   1   6          5.47          3.11         5.06 o                         
  12   1   6          6.93         12.49         5.46 o                         
 -12   2   6         14.86         28.98         9.50 o                         
 -11   2   6          6.77          3.43         6.40 o                         
 -10   2   6          8.92          7.80         7.69 o                         
  -9   2   6          3.95          5.02         7.08 o                         
  -8   2   6         66.62         71.95         7.74 o                         
  -7   2   6        800.36        823.64        28.70 o                         
  -6   2   6        132.79        131.48         7.57 o                         
  -5   2   6         79.23         69.82         8.23 o                         
  -4   2   6         59.96         67.37         7.36 o                         
  -3   2   6        125.70        107.59         7.10 o                         
  -2   2   6       1631.22       1705.42        14.84 o                         
  -1   2   6        822.24        828.19         8.25 o                         
   0   2   6        474.00        493.67         6.41 o                         
   1   2   6         25.12         30.62         4.18 o                         
   2   2   6          1.74          3.64         3.51 o                         
   3   2   6        809.51        887.47         8.10 o                         
   4   2   6         70.28         73.85         4.04 o                         
   5   2   6          0.01          2.26         3.53 o                         
   6   2   6         19.66         21.02         4.55 o                         
   7   2   6        337.64        332.03         5.34 o                         
   8   2   6         78.43         76.23         4.61 o                         
   9   2   6        194.90        209.51         4.54 o                         
  10   2   6          1.55         -0.99         4.77 o                         
  11   2   6          4.69          3.99         4.84 o                         
  12   2   6          0.55          6.27         6.24 o                         
 -12   3   6          0.02         -0.31         9.56 o                         
 -11   3   6          2.15          3.25         9.24 o                         
 -10   3   6          4.70          7.43         7.01 o                         
  -9   3   6          0.03         -5.00         6.76 o                         
  -8   3   6        357.24        361.90        10.23 o                         
  -7   3   6          0.03         -5.36        10.32 o                         
  -6   3   6         94.76        114.76         9.87 o                         
  -5   3   6         40.30         27.90         6.68 o                         
  -4   3   6         56.58         66.17         7.19 o                         
  -3   3   6        350.69        317.61        10.20 o                         
  -2   3   6        119.93        117.59         6.87 o                         
  -1   3   6         11.77          6.66         5.08 o                         
   0   3   6         14.94         17.86         3.56 o                         
   1   3   6        321.63        332.48         6.50 o                         
   2   3   6          2.49          7.71         4.37 o                         
   3   3   6         20.77         20.54         4.49 o                         
   4   3   6        121.20        128.88         6.35 o                         
   5   3   6         53.25         49.20         3.86 o                         
   6   3   6         37.66         41.83         4.64 o                         
   7   3   6        183.54        177.33         5.70 o                         
   8   3   6        214.69        215.49         4.86 o                         
   9   3   6         66.89         71.04         5.39 o                         
  10   3   6          0.31          3.21         5.45 o                         
  11   3   6          1.12          2.83         5.36 o                         
 -11   4   6         14.02         19.96        12.36 o                         
 -10   4   6          0.27          3.78        11.12 o                         
  -9   4   6          8.80          2.80        11.45 o                         
  -8   4   6          7.93         15.68         7.38 o                         
  -7   4   6        133.40        110.22         8.13 o                         
  -6   4   6        339.08        340.34        12.13 o                         
  -5   4   6          9.25          7.76         6.63 o                         
  -4   4   6         67.41         71.29         7.03 o                         
  -3   4   6          0.11          2.18         4.45 o                         
  -2   4   6         79.47         76.68         7.33 o                         
  -1   4   6        463.80        460.72        10.51 o                         
   0   4   6         28.42         31.41         5.29 o                         
   1   4   6         27.00         25.73         3.70 o                         
   2   4   6         15.46         16.33         4.01 o                         
   3   4   6         32.66         33.48         3.72 o                         
   4   4   6        457.47        469.01         7.90 o                         
   5   4   6         29.05         22.36         3.89 o                         
   6   4   6         14.45         18.75         4.22 o                         
   7   4   6         13.44         18.59         4.34 o                         
   8   4   6         24.68         27.52         4.72 o                         
   9   4   6        122.08        119.98         5.69 o                         
  10   4   6          1.70          2.71         5.04 o                         
  11   4   6          5.27          4.70         5.57 o                         
 -10   5   6          3.26          9.52        11.89 o                         
  -9   5   6          4.24          8.53         8.72 o                         
  -8   5   6          9.75          5.45        10.84 o                         
  -7   5   6         66.46         81.75         8.20 o                         
  -6   5   6         91.91        105.80        10.32 o                         
  -5   5   6          6.31          5.31         9.83 o                         
  -4   5   6        115.49        142.89        10.81 o                         
  -3   5   6        143.51        141.66         7.65 o                         
  -2   5   6         16.82         21.29         6.66 o                         
  -1   5   6        107.38        126.54         6.12 o                         
   0   5   6          9.11         11.09         4.58 o                         
   1   5   6         37.44         39.78         4.71 o                         
   2   5   6         19.13         24.60         5.39 o                         
   3   5   6          2.30          0.72         4.47 o                         
   4   5   6          3.56          2.27         4.13 o                         
   5   5   6          4.15          6.53         3.63 o                         
   6   5   6          1.18          0.84         3.79 o                         
   7   5   6         40.71         40.65         4.78 o                         
   8   5   6          6.11         13.95         4.41 o                         
   9   5   6          5.04          7.89         4.66 o                         
  10   5   6          0.81          3.06         4.88 o                         
  -9   6   6          5.74          4.72        11.82 o                         
  -8   6   6         35.37         33.38        12.25 o                         
  -7   6   6          2.05         -0.85         7.76 o                         
  -6   6   6         58.51         51.06         7.50 o                         
  -5   6   6         72.11         71.53        10.79 o                         
  -4   6   6          0.50         -1.23         5.26 o                         
  -3   6   6        333.93        309.10         6.23 o                         
  -2   6   6          5.04          5.81         4.07 o                         
  -1   6   6         52.91         62.26         9.87 o                         
   0   6   6         34.14         31.11         4.99 o                         
   1   6   6          0.53          3.06         6.64 o                         
   2   6   6         17.99         21.15         4.75 o                         
   3   6   6          2.42          6.50         4.80 o                         
   4   6   6         17.04         27.95         5.87 o                         
   5   6   6         32.70         37.58         4.29 o                         
   6   6   6          6.05          3.11         5.39 o                         
   7   6   6         50.74         52.33         5.63 o                         
   8   6   6          8.14          6.94         5.85 o                         
   9   6   6          4.86          8.29         6.18 o                         
  -8   7   6          1.24          9.50        12.39 o                         
  -7   7   6          8.20          1.67        11.78 o                         
  -6   7   6          0.96          4.04         7.90 o                         
  -5   7   6          0.01          1.51         6.22 o                         
  -4   7   6          0.55          0.68         4.69 o                         
  -3   7   6         15.86         15.06         5.79 o                         
  -2   7   6          6.37          8.28         5.40 o                         
  -1   7   6          0.75         -4.86         5.00 o                         
   0   7   6          2.43          6.72         5.62 o                         
   1   7   6          0.94          5.09         5.90 o                         
   2   7   6          9.03          5.64         7.03 o                         
   3   7   6          0.27         -1.01         6.77 o                         
   4   7   6          0.17          1.71         6.12 o                         
   5   7   6          2.39         11.08         5.65 o                         
   6   7   6          6.38          7.20         5.38 o                         
   7   7   6          2.90          8.29         5.87 o                         
  -6   8   6          0.00          2.02         7.05 o                         
  -5   8   6          7.48         12.09         8.15 o                         
  -4   8   6         22.18         16.13         5.77 o                         
  -3   8   6         65.37         54.46         5.13 o                         
  -2   8   6          0.85          4.16         5.14 o                         
  -1   8   6          0.82          2.45         4.77 o                         
   0   8   6          3.59          9.07         5.68 o                         
   1   8   6         13.81         22.70         6.41 o                         
   2   8   6          8.44         12.53         6.35 o                         
   3   8   6          0.07         -2.13         8.28 o                         
   4   8   6          1.43          1.05         8.39 o                         
   5   8   6          1.12         12.07        10.53 o                         
  -1   9   6          0.07         -2.35         5.79 o                         
   0   9   6          0.04          1.77         5.39 o                         
   1   9   6          3.43          5.27         7.29 o                         
 -11   0   7         47.08         41.21        11.73 o                         
  -9   0   7         13.05         16.81        10.04 o                         
  -7   0   7        809.92        847.49        16.43 o                         
  -5   0   7        413.67        454.89        14.20 o                         
  -3   0   7       2052.63       2066.72        24.02 o                         
  -1   0   7        708.17        723.49        21.61 o                         
   1   0   7       3893.13       4012.40        60.70 o                         
   3   0   7       1838.99       2014.11        33.20 o                         
   5   0   7        668.48        713.73         8.67 o                         
   7   0   7        172.71        168.37         7.35 o                         
   9   0   7         33.04         35.44        11.40 o                         
  11   0   7         27.60         30.87         7.89 o                         
 -12   1   7          1.54          3.03         8.48 o                         
 -11   1   7         17.58         19.24         8.86 o                         
 -10   1   7          2.26          4.13         7.66 o                         
  -9   1   7        226.72        229.54         8.54 o                         
  -8   1   7         80.67         80.71         7.74 o                         
  -7   1   7         12.01         16.14         6.66 o                         
  -6   1   7          0.27          3.77         7.15 o                         
  -5   1   7         19.33         27.90         5.54 o                         
  -4   1   7        236.79        216.54         7.06 o                         
  -3   1   7        120.02        153.57         6.51 o                         
  -2   1   7        301.20        296.10         7.88 o                         
  -1   1   7          5.54          8.67         3.57 o                         
   0   1   7       1054.43       1103.80        13.93 o                         
   1   1   7        119.61        119.46         4.45 o                         
   2   1   7        153.90        169.39         4.61 o                         
   3   1   7        319.37        321.86         4.91 o                         
   4   1   7         82.46         85.27         5.39 o                         
   5   1   7          5.54          4.15         4.35 o                         
   6   1   7        190.28        171.35         4.99 o                         
   7   1   7        845.00        824.73        21.91 o                         
   8   1   7          6.89          9.79         3.67 o                         
   9   1   7         15.34         15.61         4.02 o                         
  10   1   7          5.74          3.02         5.25 o                         
  11   1   7         20.67         22.91         5.05 o                         
  12   1   7          7.68          8.68         5.56 o                         
 -12   2   7          7.11          8.00         9.45 o                         
 -11   2   7          4.60          7.22         6.62 o                         
 -10   2   7          0.03          5.17         8.17 o                         
  -9   2   7          1.84          0.90         7.92 o                         
  -8   2   7          8.63         11.42         7.61 o                         
  -7   2   7        240.57        229.83         7.02 o                         
  -6   2   7         13.78         18.16         6.75 o                         
  -5   2   7          6.03          7.10         7.69 o                         
  -4   2   7        123.80        127.28         8.12 o                         
  -3   2   7        711.09        725.02        15.04 o                         
  -2   2   7        963.07       1007.97        13.08 o                         
  -1   2   7        975.11        967.10         8.89 o                         
   0   2   7        100.62        101.14         4.62 o                         
   1   2   7       1399.45       1307.11        24.87 o                         
   2   2   7       1734.24       1773.37        21.56 o                         
   3   2   7       1300.21       1357.63         8.42 o                         
   4   2   7         43.61         40.95         3.83 o                         
   5   2   7        151.68        147.98         4.50 o                         
   6   2   7          3.24          1.41         3.34 o                         
   7   2   7        522.69        501.58        12.79 o                         
   8   2   7        427.17        421.79        10.12 o                         
   9   2   7         23.31         24.11         4.77 o                         
  10   2   7          2.59          5.60         4.76 o                         
  11   2   7          0.74          4.01         4.81 o                         
 -12   3   7          7.59          4.95         9.24 o                         
 -11   3   7          0.79          6.44         8.66 o                         
 -10   3   7          0.14          5.66         8.81 o                         
  -9   3   7          0.32          0.31         9.94 o                         
  -8   3   7         49.96         42.83        10.93 o                         
  -7   3   7         16.85         13.89         9.90 o                         
  -6   3   7          3.24          2.87         9.19 o                         
  -5   3   7         73.92         70.05         7.40 o                         
  -4   3   7         18.30         13.26         4.26 o                         
  -3   3   7        606.44        649.59        10.84 o                         
  -2   3   7         86.76         80.95         5.48 o                         
  -1   3   7         21.29         21.51         5.25 o                         
   0   3   7         41.54         41.34         4.06 o                         
   1   3   7         45.48         49.08         3.71 o                         
   2   3   7        140.57        130.24         5.04 o                         
   3   3   7         49.53         35.48         4.20 o                         
   4   3   7          2.04          5.11         3.95 o                         
   5   3   7          3.85          4.59         3.72 o                         
   6   3   7         24.28         23.74         3.79 o                         
   7   3   7        517.71        511.02         5.78 o                         
   8   3   7         30.86         32.80         4.59 o                         
   9   3   7         16.44         22.35         4.87 o                         
  10   3   7          0.05          6.56         4.62 o                         
  11   3   7          6.13          9.78         4.95 o                         
 -11   4   7         10.99         21.32        12.83 o                         
 -10   4   7         12.09         17.25         8.30 o                         
  -9   4   7          0.09          3.60        11.35 o                         
  -8   4   7         16.27         18.78        10.72 o                         
  -7   4   7         49.27         46.07        10.41 o                         
  -6   4   7        370.80        401.60        10.27 o                         
  -5   4   7         60.65         65.98        10.39 o                         
  -4   4   7         55.60         52.69         6.59 o                         
  -3   4   7          7.38          4.90         5.24 o                         
  -2   4   7         10.75          8.45         6.63 o                         
  -1   4   7        304.02        303.02         6.86 o                         
   0   4   7         30.08         23.76         5.05 o                         
   1   4   7         21.09         15.40         3.62 o                         
   2   4   7         36.13         37.70         3.76 o                         
   3   4   7          4.46          4.49         3.89 o                         
   4   4   7         62.08         54.37         5.36 o                         
   5   4   7         26.11         25.60         3.99 o                         
   6   4   7          4.83          4.83         4.28 o                         
   7   4   7          2.61          5.84         4.49 o                         
   8   4   7         55.81         54.87         4.06 o                         
   9   4   7        108.75        114.11         4.97 o                         
  10   4   7          1.01          3.56         4.33 o                         
 -10   5   7          0.09          8.16        11.96 o                         
  -9   5   7          1.15          2.00         8.32 o                         
  -8   5   7          0.15         -0.73        11.14 o                         
  -7   5   7          2.02          5.97         7.31 o                         
  -6   5   7         22.75         19.18         7.55 o                         
  -5   5   7         62.68         62.57         7.38 o                         
  -4   5   7         67.23         61.96         7.36 o                         
  -3   5   7         35.43         36.60         4.71 o                         
  -2   5   7         61.86         57.47         6.01 o                         
  -1   5   7          5.14          3.31         6.53 o                         
   0   5   7          0.17          6.57         5.45 o                         
   1   5   7         21.54         24.05         4.83 o                         
   2   5   7          2.32          1.59         5.33 o                         
   3   5   7          7.84          6.98         3.41 o                         
   4   5   7         26.15         33.26         4.36 o                         
   5   5   7         55.36         54.23         4.12 o                         
   6   5   7         18.28         24.40         4.66 o                         
   7   5   7         23.94         22.35         4.26 o                         
   8   5   7          0.89          0.28         4.37 o                         
   9   5   7          0.07         -0.97         5.08 o                         
  10   5   7          2.32          4.60         6.13 o                         
  -9   6   7          0.76          0.80        12.29 o                         
  -8   6   7         13.04         -2.63        11.56 o                         
  -7   6   7          0.13          4.68         7.64 o                         
  -6   6   7         37.67         36.13        10.67 o                         
  -5   6   7         48.15         43.76         7.27 o                         
  -4   6   7          0.60          4.85         5.78 o                         
  -3   6   7        119.08        111.36         5.11 o                         
  -2   6   7         15.25         12.49         5.26 o                         
  -1   6   7          0.44         -0.57         5.47 o                         
   0   6   7          0.13         10.69         6.73 o                         
   1   6   7          0.49          1.83         5.67 o                         
   2   6   7         66.32         65.62         5.17 o                         
   3   6   7          0.57          4.19         4.66 o                         
   4   6   7          1.16         -0.03         5.07 o                         
   5   6   7         12.82         15.43         4.52 o                         
   6   6   7          8.18         12.48         4.86 o                         
   7   6   7         19.77         17.85         5.08 o                         
   8   6   7          0.79          3.96         4.73 o                         
  -8   7   7          2.68         -1.41        12.55 o                         
  -7   7   7          0.63         -2.82         9.18 o                         
  -6   7   7         14.52          7.06         6.54 o                         
  -5   7   7          2.74         10.37         7.04 o                         
  -4   7   7          0.13         -0.98         6.20 o                         
  -3   7   7          0.20          1.90         4.55 o                         
  -2   7   7          1.45          4.33         4.37 o                         
  -1   7   7          0.05          2.80         6.40 o                         
   0   7   7          0.14          5.92         7.00 o                         
   1   7   7          0.03         -6.59         6.59 o                         
   2   7   7          0.54          5.85         5.32 o                         
   3   7   7          0.09          3.90         7.52 o                         
   4   7   7         17.24         17.45         6.43 o                         
   5   7   7          0.34         -3.00         5.71 o                         
   6   7   7          2.72          2.78         5.85 o                         
   7   7   7          0.07         -0.02         6.09 o                         
  -5   8   7         14.06         18.21         8.20 o                         
  -4   8   7         47.22         31.08         7.71 o                         
  -3   8   7          5.48          3.35         5.68 o                         
  -2   8   7          0.86          2.32         5.63 o                         
  -1   8   7          0.60          3.03         5.01 o                         
   0   8   7          1.74          5.42         5.53 o                         
   1   8   7         14.78         18.60         6.54 o                         
   2   8   7         11.93         25.39         8.00 o                         
   3   8   7          0.01         -3.35         6.81 o                         
   4   8   7          9.95         16.27         6.71 o                         
   5   8   7         14.36         14.49         7.47 o                         
 -12   0   8          0.63         11.33        12.01 o                         
 -10   0   8         27.39         11.87        10.39 o                         
  -8   0   8       1979.03       1949.07        22.33 o                         
  -6   0   8          7.02          6.29         6.12 o                         
  -4   0   8         20.24         14.76         8.42 o                         
  -2   0   8       1773.74       1810.31        70.00 o                         
   0   0   8         11.71         10.08         5.08 o                         
   2   0   8       4178.21       4508.30       119.59 o                         
   4   0   8        158.53        144.99         8.56 o                         
   6   0   8        457.85        477.04         8.25 o                         
   8   0   8        818.65        860.34        11.78 o                         
  10   0   8         84.62         86.96        10.57 o                         
 -12   1   8          9.38          7.56         9.66 o                         
 -11   1   8          3.54          3.09         8.17 o                         
 -10   1   8          1.72          5.12         5.85 o                         
  -9   1   8          0.14          2.35         5.73 o                         
  -8   1   8          4.31         11.10         6.97 o                         
  -7   1   8         43.26         40.79         5.50 o                         
  -6   1   8        119.86        113.64         6.31 o                         
  -5   1   8          7.73          6.99         4.88 o                         
  -4   1   8       1092.56       1210.31        42.76 o                         
  -3   1   8        187.33        200.41         6.84 o                         
  -2   1   8        125.83        136.46         4.74 o                         
  -1   1   8        646.33        637.76         7.61 o                         
   0   1   8        775.16        801.36        17.81 o                         
   1   1   8        108.63        111.17         4.54 o                         
   2   1   8       1468.57       1503.66        14.01 o                         
   3   1   8         68.43         62.08         3.64 o                         
   4   1   8         27.85         23.51         3.38 o                         
   5   1   8         90.97         86.93         3.94 o                         
   6   1   8          1.26          2.45         3.45 o                         
   7   1   8         35.55         38.67         4.14 o                         
   8   1   8         58.46         54.31         4.55 o                         
   9   1   8          3.13          3.71         4.25 o                         
  10   1   8          1.69          8.39         4.87 o                         
  11   1   8          9.64         14.30         4.78 o                         
 -12   2   8         13.05         18.61         8.72 o                         
 -11   2   8          5.38          7.57         8.02 o                         
 -10   2   8          0.90         -1.48         6.81 o                         
  -9   2   8         66.43         65.66         7.28 o                         
  -8   2   8        621.26        640.43        11.60 o                         
  -7   2   8        918.43        852.94        10.40 o                         
  -6   2   8          2.87          2.62         5.38 o                         
  -5   2   8          4.27          4.43         5.52 o                         
  -4   2   8         16.69         14.78         6.56 o                         
  -3   2   8        460.27        511.39         9.03 o                         
  -2   2   8         28.17         41.03         5.78 o                         
  -1   2   8          4.34          9.81         3.85 o                         
   0   2   8          0.84          4.62         4.23 o                         
   1   2   8         76.33         67.83         3.80 o                         
   2   2   8        207.28        257.87         4.58 o                         
   3   2   8       1160.82       1174.22        24.64 o                         
   4   2   8         10.03          9.41         3.88 o                         
   5   2   8        112.03        111.35         4.39 o                         
   6   2   8        337.11        316.92         7.06 o                         
   7   2   8        744.44        741.76        11.86 o                         
   8   2   8        263.90        282.41         5.29 o                         
   9   2   8         10.22         18.52         3.97 o                         
  10   2   8         11.28         11.61         4.15 o                         
  11   2   8          0.94         13.05         5.18 o                         
 -11   3   8          0.06          2.91        11.75 o                         
 -10   3   8         11.16         12.69        11.33 o                         
  -9   3   8         10.44          2.47        10.11 o                         
  -8   3   8         86.91        100.07         8.39 o                         
  -7   3   8        180.83        168.73         8.53 o                         
  -6   3   8        197.02        206.20        11.45 o                         
  -5   3   8         49.50         46.69        10.47 o                         
  -4   3   8          3.91         16.38         8.23 o                         
  -3   3   8         89.11         97.57         7.33 o                         
  -2   3   8        126.98        144.34         6.73 o                         
  -1   3   8         26.76         27.51         4.69 o                         
   0   3   8       1038.60       1017.86        14.70 o                         
   1   3   8         43.08         51.28         4.08 o                         
   2   3   8        500.19        454.88        13.05 o                         
   3   3   8         44.47         47.03         4.21 o                         
   4   3   8         79.93         71.76         4.23 o                         
   5   3   8          0.00          2.61         4.10 o                         
   6   3   8          4.97          4.07         4.25 o                         
   7   3   8        272.52        273.32         6.24 o                         
   8   3   8         61.11         66.68         4.69 o                         
   9   3   8          0.11          6.44         4.18 o                         
  10   3   8          2.36          8.31         4.93 o                         
  11   3   8         24.81         34.79         6.15 o                         
 -11   4   8          0.01         14.43         8.74 o                         
 -10   4   8          5.15          8.42         8.39 o                         
  -9   4   8         42.53         54.32        11.59 o                         
  -8   4   8          0.04         -2.14        11.14 o                         
  -7   4   8         64.96         68.73         7.71 o                         
  -6   4   8        247.93        259.30        12.34 o                         
  -5   4   8          0.29          4.42         5.30 o                         
  -4   4   8        115.77        118.43         6.76 o                         
  -3   4   8          0.74          2.60         5.30 o                         
  -2   4   8          0.01         -0.40         4.70 o                         
  -1   4   8         56.90         68.91         5.19 o                         
   0   4   8         12.55         13.32         5.06 o                         
   1   4   8        127.42        138.70         4.90 o                         
   2   4   8         25.50         23.52         3.63 o                         
   3   4   8         71.31         72.01         3.66 o                         
   4   4   8         32.54         33.37         3.69 o                         
   5   4   8          1.54          5.35         4.74 o                         
   6   4   8        117.57        112.48         5.16 o                         
   7   4   8         20.15         18.76         4.38 o                         
   8   4   8          2.63          1.28         4.23 o                         
   9   4   8          4.01          5.88         4.78 o                         
  10   4   8          0.09          6.16         5.73 o                         
 -10   5   8          1.57         10.46        12.58 o                         
  -9   5   8         15.87         19.13         9.00 o                         
  -8   5   8         11.71         13.12        10.95 o                         
  -7   5   8         18.73         27.22        11.19 o                         
  -6   5   8         14.29         17.18         7.52 o                         
  -5   5   8         33.56         26.76         5.51 o                         
  -4   5   8         30.06         38.97         6.47 o                         
  -3   5   8          1.69          5.06         6.64 o                         
  -2   5   8         26.86         32.43         5.54 o                         
  -1   5   8         58.09         62.94         5.79 o                         
   0   5   8          2.95          4.66         4.76 o                         
   1   5   8         15.69         14.91         5.42 o                         
   2   5   8          0.17          2.56         4.61 o                         
   3   5   8          0.31          5.51         4.72 o                         
   4   5   8          7.04         10.23         4.20 o                         
   5   5   8          6.06          4.15         4.71 o                         
   6   5   8         91.13         86.85         5.25 o                         
   7   5   8         15.27         23.72         4.89 o                         
   8   5   8          8.60         11.42         5.52 o                         
   9   5   8         16.16         17.54         5.93 o                         
  -9   6   8          0.29         17.75        12.86 o                         
  -8   6   8          1.26          9.59        11.49 o                         
  -7   6   8          0.16         -5.38         5.38 o                         
  -6   6   8         16.59         16.95         7.05 o                         
  -5   6   8          1.04          1.61         5.55 o                         
  -4   6   8          6.95          6.50         5.06 o                         
  -3   6   8         34.83         38.62         5.87 o                         
  -2   6   8          2.00          7.64         5.70 o                         
  -1   6   8          2.81          1.50         7.14 o                         
   0   6   8          0.41          0.21         5.47 o                         
   1   6   8          3.61          5.40         5.65 o                         
   2   6   8          0.02          5.23         4.74 o                         
   3   6   8          4.33          8.23         5.87 o                         
   4   6   8         38.36         42.64         4.35 o                         
   5   6   8          1.05          6.13         4.14 o                         
   6   6   8          1.51          0.61         4.82 o                         
   7   6   8          2.14          6.70         5.21 o                         
   8   6   8          1.27          6.30         4.88 o                         
  -7   7   8          0.00          4.14         6.72 o                         
  -6   7   8          5.47          1.70         8.29 o                         
  -5   7   8          3.41          4.38         8.38 o                         
  -4   7   8         10.18         19.25         6.16 o                         
  -3   7   8         18.28         24.39         5.66 o                         
  -2   7   8          0.70          3.68         4.77 o                         
  -1   7   8          1.16          1.93         8.08 o                         
   0   7   8          1.94          2.73         7.46 o                         
   1   7   8          0.62          2.17         5.71 o                         
   2   7   8          7.61         12.15         7.54 o                         
   3   7   8          0.03         10.45         5.33 o                         
   4   7   8          2.74          3.78         6.61 o                         
   5   7   8          0.32          3.06         4.58 o                         
   6   7   8         11.88         22.91         6.91 o                         
   7   7   8          0.25          0.77         6.20 o                         
  -5   8   8          3.44         10.78         6.58 o                         
  -4   8   8         36.06         41.86         8.53 o                         
  -3   8   8          4.11         10.22         5.89 o                         
  -2   8   8          0.08          2.73         6.30 o                         
  -1   8   8          1.49          2.59         7.04 o                         
   0   8   8          0.11          2.65         5.09 o                         
   1   8   8          5.40          9.27         6.53 o                         
   2   8   8          0.75          0.54         8.18 o                         
   3   8   8          5.15         13.60         6.54 o                         
   4   8   8         10.26          6.64         8.44 o                         
 -11   0   9          1.02          3.34        11.24 o                         
  -9   0   9        160.32        145.41        11.71 o                         
  -7   0   9        144.20        141.74         7.60 o                         
  -5   0   9          0.00         -0.16         5.89 o                         
  -3   0   9       1560.36       1784.81        20.90 o                         
  -1   0   9       1271.27       1244.58        21.70 o                         
   1   0   9        413.51        387.93         8.55 o                         
   3   0   9         22.18         24.08         6.34 o                         
   5   0   9        703.05        687.06        12.62 o                         
   7   0   9       1820.62       1818.20        30.17 o                         
   9   0   9         24.27         20.63         6.12 o                         
  11   0   9         37.67         46.83         8.75 o                         
 -12   1   9          0.02          2.83         8.73 o                         
 -11   1   9          2.70          3.82         8.16 o                         
 -10   1   9         34.12         28.65         6.17 o                         
  -9   1   9        173.05        181.21        13.35 o                         
  -8   1   9          3.01          1.11         6.31 o                         
  -7   1   9          7.48          7.62         5.46 o                         
  -6   1   9         13.46         14.82         4.92 o                         
  -5   1   9         35.99         36.22         4.66 o                         
  -4   1   9          0.48         -0.52         5.03 o                         
  -3   1   9         34.29         36.72         4.65 o                         
  -2   1   9         96.42         93.63         3.99 o                         
  -1   1   9        140.05        134.90         4.96 o                         
   0   1   9        229.97        223.14         4.85 o                         
   1   1   9        790.16        814.15        16.99 o                         
   2   1   9        324.80        318.83         7.65 o                         
   3   1   9        446.47        446.65         5.15 o                         
   4   1   9         10.45         11.43         3.46 o                         
   5   1   9         21.82         21.85         3.46 o                         
   6   1   9        105.26         93.27         3.94 o                         
   7   1   9         91.85         85.98         4.30 o                         
   8   1   9         15.16         14.49         4.00 o                         
   9   1   9          3.52          5.58         3.87 o                         
  10   1   9         10.91         12.71         4.57 o                         
  11   1   9          1.80          1.04         4.80 o                         
 -12   2   9          0.04         -0.03         6.78 o                         
 -11   2   9          0.44         -0.53         7.32 o                         
 -10   2   9         12.92         15.03         7.40 o                         
  -9   2   9        181.17        174.15         7.83 o                         
  -8   2   9         51.83         51.33         6.31 o                         
  -7   2   9        336.45        326.74         8.98 o                         
  -6   2   9          0.65         -1.73         4.59 o                         
  -5   2   9         68.16         74.19         5.68 o                         
  -4   2   9         90.90         97.71         6.39 o                         
  -3   2   9        460.94        472.20        10.38 o                         
  -2   2   9        928.40        977.92        23.07 o                         
  -1   2   9        101.31         86.39         4.50 o                         
   0   2   9          8.07         15.38         3.84 o                         
   1   2   9        513.53        534.35         6.13 o                         
   2   2   9         63.60         61.97         4.62 o                         
   3   2   9          5.36          9.39         3.90 o                         
   4   2   9         25.50         22.57         3.60 o                         
   5   2   9         78.26         79.17         4.33 o                         
   6   2   9         45.49         47.18         4.09 o                         
   7   2   9        551.61        533.19        16.88 o                         
   8   2   9        149.49        144.57         4.23 o                         
   9   2   9         45.43         52.74         5.24 o                         
  10   2   9         12.73         12.95         5.10 o                         
  11   2   9          8.76         12.15         5.91 o                         
 -11   3   9          2.19         -5.52        12.13 o                         
 -10   3   9         31.79         25.90        11.42 o                         
  -9   3   9          0.01         -2.70        10.30 o                         
  -8   3   9          0.02          3.38        10.20 o                         
  -7   3   9         88.95         79.29        10.88 o                         
  -6   3   9        103.15        112.93         6.03 o                         
  -5   3   9          9.15         12.15         6.47 o                         
  -4   3   9         49.59         61.00         8.72 o                         
  -3   3   9         28.34         27.72         6.28 o                         
  -2   3   9         66.26         57.98         4.85 o                         
  -1   3   9        200.16        199.67         6.19 o                         
   0   3   9          2.82         10.02         4.17 o                         
   1   3   9        169.76        165.48         4.59 o                         
   2   3   9        146.08        141.75         4.60 o                         
   3   3   9         99.52        102.89         6.50 o                         
   4   3   9         57.20         60.14         4.69 o                         
   5   3   9         62.67         67.41         4.37 o                         
   6   3   9        135.18        140.24         4.49 o                         
   7   3   9         50.49         54.97         4.06 o                         
   8   3   9          2.70          0.29         4.46 o                         
   9   3   9         11.22          9.06         5.39 o                         
  10   3   9         13.23         16.85         4.71 o                         
 -11   4   9          0.01          2.14         8.30 o                         
 -10   4   9          6.07          5.01        11.96 o                         
  -9   4   9         86.56        108.60        11.89 o                         
  -8   4   9          0.09          2.16         7.92 o                         
  -7   4   9          7.65          8.25         7.33 o                         
  -6   4   9         45.09         37.72         6.84 o                         
  -5   4   9         24.88         26.95         6.69 o                         
  -4   4   9         69.14         79.03         6.75 o                         
  -3   4   9         21.25         26.78         7.52 o                         
  -2   4   9         16.90         17.37         6.06 o                         
  -1   4   9          3.34          2.44         4.64 o                         
   0   4   9         80.75         75.49         5.51 o                         
   1   4   9         58.60         60.17         4.26 o                         
   2   4   9          7.14          7.54         3.65 o                         
   3   4   9          8.21         10.25         4.13 o                         
   4   4   9         85.46         83.20         4.32 o                         
   5   4   9        196.79        199.72         5.48 o                         
   6   4   9        336.02        356.57         6.27 o                         
   7   4   9         19.82         19.06         3.96 o                         
   8   4   9          0.30          3.60         4.26 o                         
   9   4   9         26.88         25.86         5.07 o                         
  10   4   9          4.46         10.75         4.85 o                         
 -10   5   9          0.12          9.14         9.03 o                         
  -9   5   9          0.00          2.23        12.36 o                         
  -8   5   9          0.14          3.24        11.85 o                         
  -7   5   9         15.84          7.95         7.31 o                         
  -6   5   9          1.17         -0.80         5.13 o                         
  -5   5   9          8.74         16.77         5.47 o                         
  -4   5   9         17.39         29.20         6.43 o                         
  -3   5   9          0.51         -0.85         7.49 o                         
  -2   5   9          0.78         -0.55         5.59 o                         
  -1   5   9         17.99         22.46         5.76 o                         
   0   5   9         64.31         67.22         5.92 o                         
   1   5   9         10.52          8.48         5.69 o                         
   2   5   9          1.90          3.87         3.86 o                         
   3   5   9         10.00          7.40         3.54 o                         
   4   5   9          8.67          7.04         3.81 o                         
   5   5   9         16.26         17.65         4.97 o                         
   6   5   9        135.70        133.00         7.55 o                         
   7   5   9         16.91         18.20         5.35 o                         
   8   5   9          0.12          0.64         4.99 o                         
   9   5   9          5.71         11.20         4.52 o                         
  -9   6   9          0.87          0.44         6.15 o                         
  -8   6   9          0.00         -0.33         6.38 o                         
  -7   6   9          1.51         -0.78         7.74 o                         
  -6   6   9         17.11         11.33         6.06 o                         
  -5   6   9          5.08          1.12         5.51 o                         
  -4   6   9          7.86          8.60         4.99 o                         
  -3   6   9          3.39          2.13         5.79 o                         
  -2   6   9         13.25         14.33         6.89 o                         
  -1   6   9          1.40          1.66         5.45 o                         
   0   6   9          0.16          1.46         6.01 o                         
   1   6   9          7.39         13.19         4.97 o                         
   2   6   9          6.61         14.34         4.79 o                         
   3   6   9         76.16         82.05         7.38 o                         
   4   6   9         32.03         29.90         4.59 o                         
   5   6   9          5.38          7.86         4.60 o                         
   6   6   9         13.54         19.35         4.94 o                         
   7   6   9          2.65         10.00         5.87 o                         
   8   6   9         14.03         17.64         5.10 o                         
  -7   7   9          0.07          0.03         6.67 o                         
  -6   7   9          9.72         17.18         8.00 o                         
  -5   7   9          7.18         12.41         6.42 o                         
  -4   7   9          8.80         11.96         6.24 o                         
  -3   7   9          0.23         -1.83         5.38 o                         
  -2   7   9          0.58          1.21         8.26 o                         
  -1   7   9          0.14          6.89         6.13 o                         
   0   7   9          0.38         -2.20         7.59 o                         
   1   7   9          0.01          0.21         7.25 o                         
   2   7   9         36.14         39.02         5.80 o                         
   3   7   9          0.87          5.62         6.33 o                         
   4   7   9         23.99         24.33         5.75 o                         
   5   7   9         25.21         27.86         6.92 o                         
   6   7   9          7.17          0.14         6.20 o                         
  -4   8   9          8.55          6.23         6.08 o                         
  -3   8   9          0.07          0.20         5.74 o                         
  -2   8   9          9.35          9.99         5.59 o                         
  -1   8   9          4.52          6.04         6.83 o                         
   0   8   9          0.01          5.85         6.91 o                         
   1   8   9          4.98          8.55         8.27 o                         
   2   8   9          3.49          8.48         6.49 o                         
   3   8   9          7.22          7.48         8.54 o                         
   4   8   9          8.26          2.06        12.28 o                         
 -12   0  10          8.61         11.43         8.48 o                         
 -10   0  10          2.23          1.11         7.43 o                         
  -8   0  10        919.08        935.13        20.71 o                         
  -6   0  10          0.16          1.67         6.52 o                         
  -4   0  10         94.02        101.69         9.66 o                         
  -2   0  10        461.58        477.41         8.35 o                         
   0   0  10          0.54          8.69         5.98 o                         
   2   0  10       2896.09       2885.14        61.26 o                         
   4   0  10       1019.06        948.37        25.63 o                         
   6   0  10         21.03         18.69         4.66 o                         
   8   0  10          0.07         -0.03         5.56 o                         
  10   0  10         12.78         19.35         7.95 o                         
 -12   1  10          3.58          7.44         6.18 o                         
 -11   1  10          3.28          5.21         7.12 o                         
 -10   1  10         28.18         27.40         6.59 o                         
  -9   1  10         25.75         24.30         5.51 o                         
  -8   1  10        229.73        230.00         6.22 o                         
  -7   1  10         77.28         71.00         4.74 o                         
  -6   1  10        155.63        160.06         6.01 o                         
  -5   1  10        148.65        167.71         7.12 o                         
  -4   1  10         18.41         20.59         5.55 o                         
  -3   1  10         11.62         10.87         4.78 o                         
  -2   1  10        568.06        587.17         7.84 o                         
  -1   1  10        130.73        125.84         4.82 o                         
   0   1  10          0.95          2.95         3.20 o                         
   1   1  10          0.37         -1.73         4.30 o                         
   2   1  10        109.96        107.70         4.38 o                         
   3   1  10         40.76         44.30         3.98 o                         
   4   1  10         73.20         62.04         3.78 o                         
   5   1  10          5.32          7.33         3.46 o                         
   6   1  10         97.63         93.08         3.98 o                         
   7   1  10        107.77         97.28         4.57 o                         
   8   1  10         27.58         31.34         4.15 o                         
   9   1  10          1.19          2.00         4.72 o                         
  10   1  10         12.31         14.27         4.30 o                         
  11   1  10         27.55         31.54         5.12 o                         
 -11   2  10         12.10         12.13         8.04 o                         
 -10   2  10          4.20          3.75         6.45 o                         
  -9   2  10        147.25        147.42         6.94 o                         
  -8   2  10         31.96         29.83         5.85 o                         
  -7   2  10        157.85        163.51         5.52 o                         
  -6   2  10         17.22         15.95         4.57 o                         
  -5   2  10          3.40          2.33         4.96 o                         
  -4   2  10        264.22        276.29         8.89 o                         
  -3   2  10        279.12        249.38         8.22 o                         
  -2   2  10         44.15         41.54         5.54 o                         
  -1   2  10         17.52         12.53         3.80 o                         
   0   2  10        819.81        803.55        12.51 o                         
   1   2  10        503.90        498.45         5.82 o                         
   2   2  10        528.64        525.51        10.45 o                         
   3   2  10        120.87        120.03         4.15 o                         
   4   2  10          0.16         -0.16         3.40 o                         
   5   2  10         75.08         71.72         4.09 o                         
   6   2  10        519.11        499.00         5.25 o                         
   7   2  10         57.26         59.91         4.43 o                         
   8   2  10          7.60          4.92         4.55 o                         
   9   2  10         29.84         27.75         4.38 o                         
  10   2  10          0.02          4.13         5.60 o                         
  11   2  10          1.80          5.10         5.05 o                         
 -11   3  10          0.28         -2.75         8.09 o                         
 -10   3  10         27.22         24.66        11.47 o                         
  -9   3  10         14.91         23.25         8.20 o                         
  -8   3  10         19.00         27.83         6.96 o                         
  -7   3  10         22.62         34.68         6.87 o                         
  -6   3  10          2.76          3.67         4.74 o                         
  -5   3  10         78.69         77.05         7.00 o                         
  -4   3  10         20.04         24.49         8.91 o                         
  -3   3  10        156.23        172.65         6.13 o                         
  -2   3  10          4.81          3.79         5.66 o                         
  -1   3  10        181.70        180.79         5.17 o                         
   0   3  10         35.31         34.62         3.56 o                         
   1   3  10        209.79        222.85         4.55 o                         
   2   3  10          4.12          3.15         3.46 o                         
   3   3  10        148.99        143.92         4.93 o                         
   4   3  10          0.00          2.76         4.74 o                         
   5   3  10         69.22         60.11         4.20 o                         
   6   3  10        127.26        137.29         4.42 o                         
   7   3  10         18.01         20.35         4.90 o                         
   8   3  10         44.91         46.29         4.33 o                         
   9   3  10          9.04         13.13         4.16 o                         
  10   3  10          0.36          5.53         5.13 o                         
 -10   4  10         28.61         19.67        12.51 o                         
  -9   4  10         67.14         64.43        11.87 o                         
  -8   4  10         27.08         27.81         5.93 o                         
  -7   4  10         14.12         14.02         5.99 o                         
  -6   4  10          0.02          3.70         5.43 o                         
  -5   4  10         26.88         25.49         5.77 o                         
  -4   4  10        270.48        269.52        10.51 o                         
  -3   4  10         20.39         20.97         5.14 o                         
  -2   4  10          3.22          3.98         5.51 o                         
  -1   4  10          1.16          4.44         4.41 o                         
   0   4  10          3.32          4.85         3.26 o                         
   1   4  10        291.24        279.13         5.37 o                         
   2   4  10        113.55        108.52         4.61 o                         
   3   4  10          0.35          4.79         4.14 o                         
   4   4  10         22.38         22.21         3.99 o                         
   5   4  10         25.37         28.05         4.51 o                         
   6   4  10        353.61        346.90         5.27 o                         
   7   4  10          0.67         -0.54         4.02 o                         
   8   4  10         11.95         16.60         5.39 o                         
   9   4  10          8.66         11.96         4.23 o                         
  10   4  10          0.94          5.65         6.13 o                         
  -9   5  10          0.00          6.95         6.59 o                         
  -8   5  10          0.04          3.92         5.39 o                         
  -7   5  10         18.05         15.24         5.39 o                         
  -6   5  10         12.49         14.89         5.13 o                         
  -5   5  10         14.87         24.53         5.88 o                         
  -4   5  10         34.62         33.21         4.90 o                         
  -3   5  10          0.12          3.86         7.45 o                         
  -2   5  10          5.27          3.14         5.15 o                         
  -1   5  10         27.21         32.31         6.74 o                         
   0   5  10         21.64         17.00         4.90 o                         
   1   5  10        225.70        220.78         8.35 o                         
   2   5  10         32.94         36.43         3.68 o                         
   3   5  10         87.35         84.15         4.28 o                         
   4   5  10         26.29         29.89         4.90 o                         
   5   5  10         50.11         50.62         4.44 o                         
   6   5  10         81.10         85.01         5.55 o                         
   7   5  10          0.85          3.87         4.87 o                         
   8   5  10          2.16          0.70         5.71 o                         
   9   5  10          9.15         14.74         6.12 o                         
  -8   6  10         16.57         28.74         5.89 o                         
  -7   6  10          7.40          5.64         7.83 o                         
  -6   6  10         14.72         16.07         6.27 o                         
  -5   6  10         70.80         68.29         6.78 o                         
  -4   6  10          0.49          3.09         8.70 o                         
  -3   6  10          5.28          3.19         6.79 o                         
  -2   6  10          9.55         10.85         7.69 o                         
  -1   6  10          9.32          8.69         6.95 o                         
   0   6  10         18.34         18.87         5.84 o                         
   1   6  10          9.14          4.35         5.00 o                         
   2   6  10         11.39         11.57         5.89 o                         
   3   6  10         90.11         97.21         5.91 o                         
   4   6  10          0.00          4.00         4.52 o                         
   5   6  10         49.45         48.30         5.00 o                         
   6   6  10         36.32         32.10         4.65 o                         
   7   6  10          0.85          0.73         5.03 o                         
  -7   7  10          0.14         -1.16         8.32 o                         
  -6   7  10          1.36          4.90         7.94 o                         
  -5   7  10          4.61          3.14         7.78 o                         
  -4   7  10          5.19          6.09         7.99 o                         
  -3   7  10          9.22         10.52         6.67 o                         
  -2   7  10          2.28          1.09         6.19 o                         
  -1   7  10         14.77         20.48         7.60 o                         
   0   7  10         10.03          8.69         6.24 o                         
   1   7  10          3.00          2.49         7.62 o                         
   2   7  10         25.67         20.38         5.05 o                         
   3   7  10         17.11         18.02         6.54 o                         
   4   7  10          0.87          3.78         6.91 o                         
   5   7  10         16.64         14.16         5.86 o                         
   6   7  10          0.66          9.10         7.04 o                         
  -4   8  10          8.12          8.06        17.64 o                         
  -3   8  10          0.00          5.31         6.21 o                         
  -2   8  10          2.31          2.99         6.58 o                         
  -1   8  10          1.17          6.68         6.06 o                         
   0   8  10          4.11          9.99         8.48 o                         
   1   8  10          0.54          1.28         8.42 o                         
   2   8  10          0.03          3.08         8.45 o                         
   3   8  10         24.64         23.16         8.72 o                         
 -11   0  11          0.44          0.55         7.99 o                         
  -9   0  11          0.28          6.22         6.89 o                         
  -7   0  11         12.31         16.53         6.97 o                         
  -5   0  11         12.92         15.91         8.63 o                         
  -3   0  11        560.59        592.80         8.64 o                         
  -1   0  11       1257.24       1195.65        11.72 o                         
   1   0  11        150.46        154.05         6.94 o                         
   3   0  11         61.22         47.11         9.19 o                         
   5   0  11        142.45        160.94         7.58 o                         
   7   0  11        361.66        343.04         8.07 o                         
   9   0  11          4.98          7.16         6.26 o                         
  11   0  11         11.53          7.73         7.02 o                         
 -11   1  11          0.00          2.04         5.67 o                         
 -10   1  11         26.35         34.34         5.87 o                         
  -9   1  11         11.28         11.61         4.70 o                         
  -8   1  11        107.08        111.12         5.15 o                         
  -7   1  11        100.58        100.64         4.93 o                         
  -6   1  11         33.36         40.06         4.90 o                         
  -5   1  11          4.01          5.21         5.99 o                         
  -4   1  11         10.28          9.41         6.63 o                         
  -3   1  11         76.64         72.14         5.33 o                         
  -2   1  11        387.01        403.30         6.55 o                         
  -1   1  11        119.12        104.76         4.46 o                         
   0   1  11         19.72         24.03         4.02 o                         
   1   1  11        433.52        431.64         5.70 o                         
   2   1  11        391.92        376.07         5.08 o                         
   3   1  11         21.38         21.02         4.25 o                         
   4   1  11          2.95          4.98         3.91 o                         
   5   1  11          3.61          3.17         3.72 o                         
   6   1  11          0.21         -2.24         3.70 o                         
   7   1  11          0.79          2.35         4.31 o                         
   8   1  11          0.02          1.15         4.16 o                         
   9   1  11         32.36         35.30         5.47 o                         
  10   1  11         18.83         22.50         4.93 o                         
  11   1  11         16.71         21.99         4.78 o                         
 -11   2  11          0.07          5.21         5.80 o                         
 -10   2  11          2.55         -0.69         4.67 o                         
  -9   2  11         89.24         83.56         5.66 o                         
  -8   2  11          4.71          6.04         5.84 o                         
  -7   2  11          4.84          0.92         5.53 o                         
  -6   2  11          0.32          2.71         4.38 o                         
  -5   2  11         14.63         13.00         6.10 o                         
  -4   2  11        183.16        162.29         7.94 o                         
  -3   2  11        120.06        123.71         5.27 o                         
  -2   2  11          7.93          5.92         3.77 o                         
  -1   2  11          7.24          4.03         3.63 o                         
   0   2  11          0.67          2.55         4.22 o                         
   1   2  11        177.89        190.08         5.00 o                         
   2   2  11          5.14         10.45         3.52 o                         
   3   2  11        689.25        641.59        12.62 o                         
   4   2  11          0.94         -0.47         4.23 o                         
   5   2  11          1.74          1.33         5.52 o                         
   6   2  11        259.56        248.86         5.18 o                         
   7   2  11         22.87         24.44         4.07 o                         
   8   2  11         28.58         27.87         4.22 o                         
   9   2  11         17.51         20.02         4.81 o                         
  10   2  11          5.65          9.10         5.25 o                         
 -11   3  11         12.02         22.72        10.52 o                         
 -10   3  11         15.89         17.10         6.61 o                         
  -9   3  11          5.66          3.93         9.61 o                         
  -8   3  11         19.29         22.46         5.48 o                         
  -7   3  11          0.05          2.98         7.63 o                         
  -6   3  11         11.25          7.34         4.75 o                         
  -5   3  11         38.89         38.10         9.14 o                         
  -4   3  11         66.04         76.24         6.62 o                         
  -3   3  11          1.25          0.16         6.03 o                         
  -2   3  11          3.40          5.67         4.79 o                         
  -1   3  11          2.70          5.15         4.33 o                         
   0   3  11         45.94         44.79         4.00 o                         
   1   3  11         62.94         52.09         3.76 o                         
   2   3  11         48.73         48.25         4.19 o                         
   3   3  11          9.15          8.85         4.09 o                         
   4   3  11         14.69         11.88         4.01 o                         
   5   3  11         40.56         43.97         4.03 o                         
   6   3  11        228.42        224.62         6.13 o                         
   7   3  11          3.42          5.40         5.09 o                         
   8   3  11          6.82         10.08         3.93 o                         
   9   3  11          1.40          4.55         4.29 o                         
  10   3  11          3.57          8.16         4.80 o                         
 -10   4  11         24.22         19.97         6.35 o                         
  -9   4  11         17.33         22.66         6.25 o                         
  -8   4  11          2.20          7.62         7.31 o                         
  -7   4  11         11.65         10.77         5.25 o                         
  -6   4  11         12.46         15.28         6.86 o                         
  -5   4  11         42.13         48.11         6.90 o                         
  -4   4  11        146.97        149.05         7.90 o                         
  -3   4  11          6.71          8.87         5.29 o                         
  -2   4  11         32.56         31.01         5.82 o                         
  -1   4  11         42.60         46.44         4.74 o                         
   0   4  11         34.23         35.68         4.24 o                         
   1   4  11        210.61        216.83        11.26 o                         
   2   4  11        246.13        243.29         5.11 o                         
   3   4  11         86.45         85.62         5.06 o                         
   4   4  11          7.55          9.43         3.99 o                         
   5   4  11         74.76         69.42         3.93 o                         
   6   4  11        208.75        209.28         6.71 o                         
   7   4  11         57.44         65.75         4.60 o                         
   8   4  11          8.55         10.20         4.89 o                         
   9   4  11          3.24          7.70         5.93 o                         
  -9   5  11          1.19         -0.07         5.82 o                         
  -8   5  11          0.89          6.04         6.36 o                         
  -7   5  11         13.89         13.65         6.97 o                         
  -6   5  11          0.25         -0.27         5.91 o                         
  -5   5  11          1.40         -2.07         7.38 o                         
  -4   5  11         17.67         17.07         6.63 o                         
  -3   5  11         10.57         10.27         7.30 o                         
  -2   5  11          3.22         10.50         5.05 o                         
  -1   5  11         36.81         34.44         5.86 o                         
   0   5  11          0.60          0.39         5.54 o                         
   1   5  11         77.80         69.86         5.21 o                         
   2   5  11          2.34          6.24         4.88 o                         
   3   5  11         91.85         91.21         4.44 o                         
   4   5  11          2.05          5.96         4.33 o                         
   5   5  11         98.35         95.53         4.29 o                         
   6   5  11         88.52         95.14         5.17 o                         
   7   5  11         23.72         19.90         5.26 o                         
   8   5  11         15.85         16.55         4.61 o                         
  -8   6  11          1.93          5.50         8.63 o                         
  -7   6  11          3.87          9.22         5.73 o                         
  -6   6  11          1.30          0.05         5.95 o                         
  -5   6  11         25.66         30.85         6.22 o                         
  -4   6  11          1.66          2.78         7.12 o                         
  -3   6  11          5.80          7.11         5.76 o                         
  -2   6  11          6.76          7.40         6.08 o                         
  -1   6  11          3.16          6.07         5.25 o                         
   0   6  11         25.27         22.31         5.20 o                         
   1   6  11         17.66         15.03         5.20 o                         
   2   6  11         55.88         57.86         6.31 o                         
   3   6  11         34.19         34.85         4.01 o                         
   4   6  11         42.73         56.98         5.51 o                         
   5   6  11         64.33         67.87         4.78 o                         
   6   6  11          0.55          4.11         5.10 o                         
   7   6  11          6.07         13.98         5.90 o                         
  -6   7  11          3.01         -3.21         6.80 o                         
  -5   7  11          4.10         11.79         7.82 o                         
  -4   7  11          9.51          7.52         6.41 o                         
  -3   7  11          1.96          1.14         5.69 o                         
  -2   7  11          8.29          6.61         8.29 o                         
  -1   7  11          2.31          6.62         7.78 o                         
   0   7  11          0.67          2.15         5.97 o                         
   1   7  11         15.42         20.13         6.43 o                         
   2   7  11         15.15         18.59         6.54 o                         
   3   7  11          0.78          0.55         5.73 o                         
   4   7  11         37.31         44.60         5.27 o                         
   5   7  11         85.87         83.01         8.43 o                         
  -3   8  11          0.24          0.92         8.86 o                         
  -2   8  11          3.94          4.17         5.39 o                         
  -1   8  11          0.00          0.94         8.66 o                         
   0   8  11          7.52          6.09         8.37 o                         
   1   8  11          2.89          1.75         6.87 o                         
   2   8  11          0.79          6.34         9.43 o                         
 -10   0  12          9.87          7.92         7.61 o                         
  -8   0  12        282.46        269.34        21.19 o                         
  -6   0  12         28.82         37.26         7.16 o                         
  -4   0  12        121.48        103.40         9.66 o                         
  -2   0  12        484.61        480.07        16.81 o                         
   0   0  12         15.72         14.95         5.22 o                         
   2   0  12        576.91        538.60        10.85 o                         
   4   0  12        191.37        157.35         7.05 o                         
   6   0  12          6.19         11.16         5.37 o                         
   8   0  12         15.18         14.66         8.09 o                         
  10   0  12          0.96          3.69         8.61 o                         
 -11   1  12          0.27          0.73         5.84 o                         
 -10   1  12          0.97          4.49         5.00 o                         
  -9   1  12         12.83         12.52         5.78 o                         
  -8   1  12         19.05         20.29         5.31 o                         
  -7   1  12         25.47         26.19         5.15 o                         
  -6   1  12          1.97          1.73         5.07 o                         
  -5   1  12         21.95         27.26         7.09 o                         
  -4   1  12         36.25         44.05         6.48 o                         
  -3   1  12        216.09        215.93         6.09 o                         
  -2   1  12          2.05          2.84         3.96 o                         
  -1   1  12          1.90          3.37         4.37 o                         
   0   1  12          6.77          6.02         3.39 o                         
   1   1  12         87.93         92.51         4.30 o                         
   2   1  12          2.01          2.47         3.51 o                         
   3   1  12         23.64         22.75         3.44 o                         
   4   1  12          0.67          2.65         4.21 o                         
   5   1  12         36.84         40.44         4.21 o                         
   6   1  12        164.07        149.38         4.65 o                         
   7   1  12         43.16         38.86         3.87 o                         
   8   1  12         16.37         17.40         5.18 o                         
   9   1  12          9.00         14.49         4.48 o                         
  10   1  12          5.53          4.77         4.87 o                         
 -11   2  12          0.02         -1.52         5.92 o                         
 -10   2  12          4.20          2.41         6.38 o                         
  -9   2  12        124.98        119.67         6.80 o                         
  -8   2  12         50.20         53.73         5.45 o                         
  -7   2  12          0.85          0.92         5.54 o                         
  -6   2  12          7.61          5.88         4.62 o                         
  -5   2  12         11.48         10.65         6.88 o                         
  -4   2  12         21.22         25.70         8.02 o                         
  -3   2  12         24.85         24.77         5.20 o                         
  -2   2  12          0.04          3.07         3.72 o                         
  -1   2  12         30.69         31.64         3.59 o                         
   0   2  12         35.62         38.81         3.99 o                         
   1   2  12        785.93        782.32         9.59 o                         
   2   2  12        167.84        155.64         4.81 o                         
   3   2  12          0.78          2.20         3.63 o                         
   4   2  12         15.64          8.74         3.88 o                         
   5   2  12         19.84         19.81         4.79 o                         
   6   2  12         59.38         62.60         4.42 o                         
   7   2  12         12.68         17.57         4.60 o                         
   8   2  12         45.58         46.83         5.25 o                         
   9   2  12          0.13          4.02         4.13 o                         
  10   2  12          4.94          4.63         4.44 o                         
 -10   3  12          2.28          4.68         6.76 o                         
  -9   3  12          0.56         -1.65         6.42 o                         
  -8   3  12          5.82          9.78         7.29 o                         
  -7   3  12         31.32         21.62         5.69 o                         
  -6   3  12          8.16         14.09         5.82 o                         
  -5   3  12         26.26         24.70         6.49 o                         
  -4   3  12          0.73          1.49         7.57 o                         
  -3   3  12         20.35         24.56         5.09 o                         
  -2   3  12         16.68         21.34         4.68 o                         
  -1   3  12          1.93          1.16         4.50 o                         
   0   3  12        160.76        159.93         5.15 o                         
   1   3  12         55.80         55.71         3.45 o                         
   2   3  12        108.17        102.17         4.14 o                         
   3   3  12          8.08          5.15         3.76 o                         
   4   3  12          0.01          4.14         4.78 o                         
   5   3  12          2.66          4.91         4.85 o                         
   6   3  12         23.88         28.72         3.92 o                         
   7   3  12         49.37         58.00         4.72 o                         
   8   3  12          2.87          6.87         4.73 o                         
   9   3  12         13.10         12.88         4.74 o                         
 -10   4  12         44.77         44.06         7.22 o                         
  -9   4  12         47.04         50.33         6.03 o                         
  -8   4  12         14.69         23.05         7.52 o                         
  -7   4  12         60.04         73.73         9.64 o                         
  -6   4  12          4.84          5.90         5.90 o                         
  -5   4  12         31.30         40.45         6.68 o                         
  -4   4  12         33.41         25.43         9.64 o                         
  -3   4  12         58.78         51.82         6.81 o                         
  -2   4  12          7.68         10.78         5.38 o                         
  -1   4  12         85.83         84.60         6.20 o                         
   0   4  12        136.16        134.24         4.16 o                         
   1   4  12         43.41         43.15         4.76 o                         
   2   4  12        266.03        266.25         6.84 o                         
   3   4  12         24.97         29.08         4.01 o                         
   4   4  12         95.89         97.13         5.02 o                         
   5   4  12        135.12        148.39         5.94 o                         
   6   4  12         53.50         54.27         4.63 o                         
   7   4  12         17.50         14.93         4.53 o                         
   8   4  12         11.36         18.39         5.06 o                         
   9   4  12          2.23          5.43         5.56 o                         
  -9   5  12          1.66          9.27         8.61 o                         
  -8   5  12          2.82          7.02         6.69 o                         
  -7   5  12          2.86          8.20         5.64 o                         
  -6   5  12         12.06         25.25        10.59 o                         
  -5   5  12         19.70         22.80         6.10 o                         
  -4   5  12         32.08         26.28         6.91 o                         
  -3   5  12          8.05         12.02         8.09 o                         
  -2   5  12          3.91         11.10         6.35 o                         
  -1   5  12          3.93          7.45         4.84 o                         
   0   5  12          0.31          3.29         4.69 o                         
   1   5  12         96.24         98.22         4.41 o                         
   2   5  12          7.81          7.13         4.41 o                         
   3   5  12          8.24         10.62         3.91 o                         
   4   5  12         65.07         62.86         5.56 o                         
   5   5  12         52.77         57.55         4.95 o                         
   6   5  12          0.45          3.13         5.34 o                         
   7   5  12          2.10          9.99         4.58 o                         
   8   5  12          1.13          2.02         5.02 o                         
  -7   6  12          0.14          9.26         6.49 o                         
  -6   6  12         15.84         15.11         6.40 o                         
  -5   6  12         42.32         39.99         6.52 o                         
  -4   6  12          1.48          5.02         9.81 o                         
  -3   6  12          6.74         -0.06         8.46 o                         
  -2   6  12          7.27          7.24         7.17 o                         
  -1   6  12          1.39          0.72         6.49 o                         
   0   6  12         98.10         93.19         5.68 o                         
   1   6  12          6.65          9.35         5.26 o                         
   2   6  12         58.48         55.30         5.29 o                         
   3   6  12         16.92         21.34         5.43 o                         
   4   6  12          0.08          1.11         4.92 o                         
   5   6  12        172.51        166.55         7.06 o                         
   6   6  12          1.31         -4.48         5.34 o                         
  -5   7  12          0.05          2.46         9.00 o                         
  -4   7  12          1.11         -1.25         6.72 o                         
  -3   7  12          0.22         -1.42         6.69 o                         
  -2   7  12          0.02          3.03         6.58 o                         
  -1   7  12          5.33         11.77         8.63 o                         
   0   7  12          5.66         10.58         6.46 o                         
   1   7  12          4.31          3.49         6.41 o                         
   2   7  12          7.70         11.16         5.94 o                         
   3   7  12         15.71         16.63         6.18 o                         
   4   7  12         14.47         21.31         6.90 o                         
  -1   8  12          2.20          5.37         9.32 o                         
   0   8  12          3.93          9.97         9.42 o                         
 -11   0  13          0.00          4.39         9.14 o                         
  -9   0  13          3.00          7.91         7.69 o                         
  -7   0  13          3.40          8.12         7.15 o                         
  -5   0  13          7.41         11.78         9.28 o                         
  -3   0  13          0.25          0.28         4.97 o                         
  -1   0  13        112.32        100.90         6.97 o                         
   1   0  13        226.33        213.87         5.63 o                         
   3   0  13         36.97         35.09         4.80 o                         
   5   0  13         44.78         47.52         5.59 o                         
   7   0  13        122.88        117.43         6.56 o                         
   9   0  13          0.27         -1.75         6.56 o                         
 -11   1  13          7.64          8.52         6.34 o                         
 -10   1  13          0.00          0.75         5.99 o                         
  -9   1  13         91.48         89.06         5.60 o                         
  -8   1  13         31.74         31.06         5.45 o                         
  -7   1  13         10.28         10.27         5.21 o                         
  -6   1  13          0.68          1.98         5.33 o                         
  -5   1  13         41.71         37.80         5.62 o                         
  -4   1  13         47.11         43.11         6.38 o                         
  -3   1  13        240.36        224.53         6.33 o                         
  -2   1  13         15.63         17.55         4.27 o                         
  -1   1  13        147.29        153.26         4.56 o                         
   0   1  13        145.83        137.60         4.50 o                         
   1   1  13         96.48         91.83         4.34 o                         
   2   1  13         42.39         35.88         4.18 o                         
   3   1  13         80.28         84.52         4.40 o                         
   4   1  13         45.88         46.02         4.30 o                         
   5   1  13        256.88        248.27         6.29 o                         
   6   1  13          4.02          5.57         3.90 o                         
   7   1  13         22.77         31.27         5.05 o                         
   8   1  13         14.30         18.69         4.31 o                         
   9   1  13          6.16         14.51         4.32 o                         
  10   1  13          4.39          4.88         5.45 o                         
 -11   2  13          1.99         -3.70         6.48 o                         
 -10   2  13          5.39          5.03         7.12 o                         
  -9   2  13          2.29          4.48         5.61 o                         
  -8   2  13         22.90         27.81         5.32 o                         
  -7   2  13          3.44          3.05         5.56 o                         
  -6   2  13          0.30          4.05         5.42 o                         
  -5   2  13          2.04          6.28         6.60 o                         
  -4   2  13         26.45         18.82         6.56 o                         
  -3   2  13         82.43         74.75         4.90 o                         
  -2   2  13         35.46         28.63         4.02 o                         
  -1   2  13         46.38         48.29         4.16 o                         
   0   2  13         12.77         20.37         4.18 o                         
   1   2  13         49.19         49.01         3.82 o                         
   2   2  13        117.36        118.15         4.86 o                         
   3   2  13         84.51         84.97         4.03 o                         
   4   2  13          0.05          2.17         5.58 o                         
   5   2  13          0.00          5.63         4.08 o                         
   6   2  13        184.65        168.52         5.06 o                         
   7   2  13          7.31         10.31         4.60 o                         
   8   2  13          3.45          8.44         4.77 o                         
   9   2  13          1.67          7.40         5.06 o                         
 -10   3  13          1.44          6.38         8.44 o                         
  -9   3  13          5.55          9.27         6.65 o                         
  -8   3  13         33.44         39.05         6.31 o                         
  -7   3  13          0.08          2.50         6.88 o                         
  -6   3  13          0.37          3.13         6.76 o                         
  -5   3  13         72.31         58.30         7.93 o                         
  -4   3  13         13.90         16.35         5.86 o                         
  -3   3  13         68.62         65.59         6.37 o                         
  -2   3  13         11.70         13.47         4.82 o                         
  -1   3  13         39.91         35.79         3.92 o                         
   0   3  13        154.75        149.38         5.22 o                         
   1   3  13          8.47          7.10         3.74 o                         
   2   3  13        108.37        108.71         5.01 o                         
   3   3  13         68.45         61.96         5.26 o                         
   4   3  13          6.02          3.66         4.30 o                         
   5   3  13        105.04        112.36         4.48 o                         
   6   3  13          1.88         -0.70         4.19 o                         
   7   3  13         20.57         21.83         4.52 o                         
   8   3  13          4.42          8.60         5.01 o                         
   9   3  13         21.45         30.84         5.39 o                         
  -9   4  13          0.26         -3.22         8.46 o                         
  -8   4  13         10.74         19.96         8.26 o                         
  -7   4  13          8.52          2.70         6.43 o                         
  -6   4  13          0.52          1.23         5.95 o                         
  -5   4  13          9.69          8.27         6.79 o                         
  -4   4  13          0.35          5.20         8.47 o                         
  -3   4  13         16.78         15.53         6.34 o                         
  -2   4  13          0.65         -0.33         5.59 o                         
  -1   4  13         19.76         23.05         4.80 o                         
   0   4  13         13.66         16.95         4.23 o                         
   1   4  13        125.76        128.23         4.28 o                         
   2   4  13        175.76        180.93         5.69 o                         
   3   4  13          8.08         15.94         3.98 o                         
   4   4  13          4.01          6.05         4.93 o                         
   5   4  13        123.75        124.63         4.74 o                         
   6   4  13         56.18         63.15         5.06 o                         
   7   4  13          9.08          9.78         5.09 o                         
   8   4  13          0.07          6.66         4.84 o                         
  -8   5  13          4.84          5.95         6.84 o                         
  -7   5  13          1.31          1.78         6.59 o                         
  -6   5  13          8.00         13.28         6.36 o                         
  -5   5  13          6.28         13.81         7.38 o                         
  -4   5  13          2.07          0.49         9.57 o                         
  -3   5  13          6.10         -1.28         6.68 o                         
  -2   5  13         25.59         22.57         5.18 o                         
  -1   5  13         29.57         21.78         6.25 o                         
   0   5  13         47.74         48.45         5.08 o                         
   1   5  13         15.68         14.89         4.52 o                         
   2   5  13         12.89         11.70         4.56 o                         
   3   5  13         33.07         37.63         4.55 o                         
   4   5  13         16.69         14.45         4.32 o                         
   5   5  13          0.10          2.83         4.69 o                         
   6   5  13          7.31          9.54         4.93 o                         
   7   5  13          4.31          7.60         4.35 o                         
  -7   6  13          1.84          9.63         8.63 o                         
  -6   6  13          2.84         -0.24         6.73 o                         
  -5   6  13         11.17         15.27         6.34 o                         
  -4   6  13          5.81         -3.08         7.38 o                         
  -3   6  13         18.59         17.74         6.56 o                         
  -2   6  13          0.69          2.77         7.85 o                         
  -1   6  13          1.03          4.26         6.41 o                         
   0   6  13          5.43          3.03         5.36 o                         
   1   6  13          2.70          3.56         6.30 o                         
   2   6  13         60.02         54.58         5.68 o                         
   3   6  13         29.22         31.01         4.82 o                         
   4   6  13         20.79         21.76         4.62 o                         
   5   6  13         69.34         67.48         5.12 o                         
   6   6  13          0.55          9.72         5.30 o                         
  -5   7  13          2.26          1.76         6.68 o                         
  -4   7  13          3.49         -0.88         6.73 o                         
  -3   7  13          0.61          8.51        10.53 o                         
  -2   7  13         36.62         27.75         7.05 o                         
  -1   7  13          5.31          7.47         6.77 o                         
   0   7  13          2.29          7.12         5.80 o                         
   1   7  13          5.20          4.72         6.72 o                         
   2   7  13          1.02          1.97         6.02 o                         
   3   7  13          3.12         10.62         5.94 o                         
   4   7  13         13.05         18.01         5.49 o                         
 -10   0  14         73.48         80.15         8.84 o                         
  -8   0  14          4.48          4.63         7.53 o                         
  -6   0  14          8.83          5.43         6.56 o                         
  -4   0  14          6.89          9.97         9.14 o                         
  -2   0  14          5.37          4.33         6.16 o                         
   0   0  14        525.66        521.99        10.80 o                         
   2   0  14         92.46         94.59         5.90 o                         
   4   0  14         19.93         18.26         5.31 o                         
   6   0  14        104.19        106.08         6.11 o                         
   8   0  14         43.32         46.92         7.79 o                         
 -10   1  14          0.65          2.14         5.43 o                         
  -9   1  14          0.61         -2.23         5.90 o                         
  -8   1  14         11.21         11.50         5.24 o                         
  -7   1  14          0.34          4.73         5.30 o                         
  -6   1  14         59.29         45.78         5.89 o                         
  -5   1  14          0.06          1.23         6.66 o                         
  -4   1  14          6.46          6.58         6.46 o                         
  -3   1  14         19.20         22.27         4.11 o                         
  -2   1  14          1.98          3.50         3.40 o                         
  -1   1  14          3.13          3.25         3.61 o                         
   0   1  14        472.41        443.16         5.84 o                         
   1   1  14         40.84         41.98         3.94 o                         
   2   1  14         17.94         13.06         3.61 o                         
   3   1  14          6.40          8.45         4.27 o                         
   4   1  14         84.19         70.63         3.54 o                         
   5   1  14          0.04          0.31         4.13 o                         
   6   1  14         43.21         35.20         4.52 o                         
   7   1  14         29.30         32.06         4.56 o                         
   8   1  14          1.08          2.76         4.83 o                         
   9   1  14          2.77          8.73         4.65 o                         
 -10   2  14         23.15         29.17         7.45 o                         
  -9   2  14         82.57         80.58         6.37 o                         
  -8   2  14          6.85          3.44         5.06 o                         
  -7   2  14         17.58         16.06         5.75 o                         
  -6   2  14          1.67          2.00         6.27 o                         
  -5   2  14          0.00          1.55         7.17 o                         
  -4   2  14        192.09        180.66         7.72 o                         
  -3   2  14         32.94         28.69         5.46 o                         
  -2   2  14          2.22          3.68         4.19 o                         
  -1   2  14         11.92          7.56         3.71 o                         
   0   2  14        102.13        102.88         4.02 o                         
   1   2  14       1071.93       1030.06        23.59 o                         
   2   2  14        157.48        158.18         5.02 o                         
   3   2  14          1.07          1.69         3.37 o                         
   4   2  14          7.89          3.70         3.26 o                         
   5   2  14          0.39          1.47         4.06 o                         
   6   2  14         11.40         10.97         4.68 o                         
   7   2  14         19.17         19.85         4.24 o                         
   8   2  14          6.69         17.56         5.47 o                         
   9   2  14          1.77          4.85         4.66 o                         
 -10   3  14         21.52         24.00         7.25 o                         
  -9   3  14          0.00          3.93         8.04 o                         
  -8   3  14          1.93          2.59         6.10 o                         
  -7   3  14          0.33         -2.10         7.24 o                         
  -6   3  14          0.98          2.25         5.78 o                         
  -5   3  14         56.57         49.69         6.45 o                         
  -4   3  14         46.99         45.09         7.87 o                         
  -3   3  14          3.19          6.46         5.21 o                         
  -2   3  14          1.43          7.25         4.66 o                         
  -1   3  14          0.59          8.31         4.64 o                         
   0   3  14        507.90        496.61         7.64 o                         
   1   3  14         69.44         71.76         4.85 o                         
   2   3  14        129.95        118.33         4.14 o                         
   3   3  14         45.77         51.52         5.01 o                         
   4   3  14         14.73         18.07         4.44 o                         
   5   3  14          0.31          0.13         4.64 o                         
   6   3  14          0.19          4.53         3.98 o                         
   7   3  14          0.88          1.13         5.44 o                         
   8   3  14          8.18          7.73         4.58 o                         
   9   3  14          0.18          4.42         4.76 o                         
  -9   4  14         17.04         26.34         8.85 o                         
  -8   4  14          3.55          4.22         5.75 o                         
  -7   4  14          0.30          1.99         6.20 o                         
  -6   4  14          1.29          6.65         6.33 o                         
  -5   4  14          4.92          7.95         7.26 o                         
  -4   4  14         29.40         27.37         8.52 o                         
  -3   4  14          1.79          3.33         5.23 o                         
  -2   4  14          5.55          5.11         4.71 o                         
  -1   4  14          0.00          2.41         5.47 o                         
   0   4  14        131.68        144.74         5.14 o                         
   1   4  14        105.73        111.72         4.49 o                         
   2   4  14         50.24         55.16         4.22 o                         
   3   4  14          8.52          9.39         4.46 o                         
   4   4  14          0.58          2.58         4.22 o                         
   5   4  14          6.25          5.82         4.47 o                         
   6   4  14         24.16         28.68         4.65 o                         
   7   4  14         10.15         11.63         5.27 o                         
   8   4  14          2.42          5.15         5.41 o                         
  -8   5  14          0.06         -1.27         6.24 o                         
  -7   5  14          1.13          2.36         6.30 o                         
  -6   5  14          1.10          7.24         6.11 o                         
  -5   5  14          0.72         16.36        10.25 o                         
  -4   5  14          0.64          9.90        10.15 o                         
  -3   5  14         13.60          9.69         5.63 o                         
  -2   5  14          1.47          1.70         6.22 o                         
  -1   5  14          8.23          8.63         5.03 o                         
   0   5  14         15.98         11.21         5.86 o                         
   1   5  14          9.64         12.75         3.62 o                         
   2   5  14         18.71         19.37         4.70 o                         
   3   5  14         14.73         22.13         4.45 o                         
   4   5  14          0.09          1.46         3.93 o                         
   5   5  14          0.01          5.17         4.93 o                         
   6   5  14          0.06          1.81         4.98 o                         
   7   5  14          4.97         11.36         5.48 o                         
  -6   6  14          5.97         14.76         7.00 o                         
  -5   6  14          8.17         16.90         8.15 o                         
  -4   6  14          1.22         10.30        10.79 o                         
  -3   6  14         17.90         18.58         9.08 o                         
  -2   6  14          0.25          3.05         5.81 o                         
  -1   6  14         27.70         29.17         5.79 o                         
   0   6  14         12.01         12.24         5.44 o                         
   1   6  14          5.79          4.58         5.55 o                         
   2   6  14         26.56         29.48         5.51 o                         
   3   6  14          6.34         13.26         4.71 o                         
   4   6  14          8.00          6.72         4.42 o                         
   5   6  14          9.90          7.66         4.85 o                         
  -4   7  14          0.00          6.62         5.95 o                         
  -3   7  14          1.60          7.19         8.11 o                         
  -2   7  14          0.01         -7.69         8.76 o                         
  -1   7  14          0.08          1.45         6.65 o                         
   0   7  14          0.14          2.95         5.89 o                         
   1   7  14          0.50          2.11         5.93 o                         
   2   7  14          0.02         -4.78         7.04 o                         
   3   7  14         17.73         16.03         7.51 o                         
  -9   0  15         23.47         16.20         7.93 o                         
  -7   0  15         23.85         23.48         7.26 o                         
  -5   0  15        149.29        120.80         7.97 o                         
  -3   0  15          0.54          1.83         5.43 o                         
  -1   0  15         47.04         40.88         6.57 o                         
   1   0  15         82.95         72.55         6.97 o                         
   3   0  15         18.45         19.32         5.39 o                         
   5   0  15        135.22        106.56         5.51 o                         
   7   0  15          2.80          6.02         5.77 o                         
   9   0  15         76.60        104.10         6.40 o                         
 -10   1  15         11.90         12.41         6.27 o                         
  -9   1  15          2.68          7.81         5.31 o                         
  -8   1  15          0.24          0.69         5.42 o                         
  -7   1  15          4.02          0.63         5.24 o                         
  -6   1  15         26.06         27.03         7.16 o                         
  -5   1  15          3.48          5.99         6.86 o                         
  -4   1  15          5.56          5.08         6.66 o                         
  -3   1  15         10.09          5.86         4.09 o                         
  -2   1  15        100.95         99.28         4.42 o                         
  -1   1  15       1233.90       1218.47        19.35 o                         
   0   1  15         13.13         14.81         4.73 o                         
   1   1  15        495.16        473.59         8.38 o                         
   2   1  15         19.93         18.99         4.34 o                         
   3   1  15          0.72          3.52         3.87 o                         
   4   1  15          0.00          2.33         4.20 o                         
   5   1  15         11.10          5.43         4.06 o                         
   6   1  15          1.27          5.09         3.82 o                         
   7   1  15         56.07         54.68         4.41 o                         
   8   1  15          2.23          2.05         4.87 o                         
   9   1  15          8.41         12.50         5.48 o                         
 -10   2  15          4.81          4.27         7.96 o                         
  -9   2  15          1.33          1.26         6.04 o                         
  -8   2  15         18.25         17.70         6.26 o                         
  -7   2  15          6.85          7.89         5.11 o                         
  -6   2  15          5.32          7.72         5.65 o                         
  -5   2  15          2.99          1.82         7.23 o                         
  -4   2  15          3.22          4.90         5.61 o                         
  -3   2  15          7.23          7.53         5.51 o                         
  -2   2  15          0.23          4.21         4.33 o                         
  -1   2  15          5.53         11.67         4.28 o                         
   0   2  15         12.27         12.31         4.72 o                         
   1   2  15        166.83        155.96         5.62 o                         
   2   2  15         14.21         13.32         3.47 o                         
   3   2  15          0.09         -1.60         4.17 o                         
   4   2  15         22.07         21.43         3.78 o                         
   5   2  15         51.78         52.51         4.77 o                         
   6   2  15         84.89         83.21         4.85 o                         
   7   2  15          3.21          3.24         5.50 o                         
   8   2  15          0.69          0.95         4.29 o                         
  -9   3  15         21.15         19.98         6.91 o                         
  -8   3  15          0.36          5.07         8.25 o                         
  -7   3  15          3.39          6.38         6.47 o                         
  -6   3  15          6.77          7.00         6.75 o                         
  -5   3  15          3.99          7.66         5.78 o                         
  -4   3  15          3.18          4.25         6.06 o                         
  -3   3  15          2.77          4.07         5.66 o                         
  -2   3  15        174.92        163.67         6.37 o                         
  -1   3  15        169.10        150.70         4.59 o                         
   0   3  15          1.93         -1.57         4.65 o                         
   1   3  15         17.87         19.04         4.28 o                         
   2   3  15        134.08        127.84         5.04 o                         
   3   3  15          1.92          3.21         4.26 o                         
   4   3  15         10.29         12.08         4.05 o                         
   5   3  15          9.35         16.54         4.71 o                         
   6   3  15         38.66         42.11         4.20 o                         
   7   3  15          0.04          0.82         5.12 o                         
   8   3  15          2.12          4.26         5.31 o                         
  -8   4  15          3.43          5.08         8.60 o                         
  -7   4  15          0.47          0.91         8.06 o                         
  -6   4  15          2.72         -2.53         6.49 o                         
  -5   4  15          6.95         13.92         7.24 o                         
  -4   4  15         35.25         23.33         8.44 o                         
  -3   4  15          0.74          0.44         5.19 o                         
  -2   4  15          2.18          4.24         5.25 o                         
  -1   4  15         11.15         13.31         4.98 o                         
   0   4  15         72.06         66.70         4.57 o                         
   1   4  15         66.90         61.95         4.12 o                         
   2   4  15         10.73         11.63         3.57 o                         
   3   4  15          0.12          4.06         4.12 o                         
   4   4  15          3.55          5.98         4.56 o                         
   5   4  15         13.45         11.87         4.00 o                         
   6   4  15          0.30          5.30         5.13 o                         
   7   4  15          1.34          0.68         4.87 o                         
  -7   5  15          0.05          2.77         6.80 o                         
  -6   5  15         10.42         15.56         7.70 o                         
  -5   5  15          7.51         13.54        11.24 o                         
  -4   5  15         23.30         30.37        10.30 o                         
  -3   5  15         24.86         19.31         7.03 o                         
  -2   5  15          5.30          4.24         5.37 o                         
  -1   5  15         28.66         31.74         5.19 o                         
   0   5  15          4.45          3.36         6.01 o                         
   1   5  15          0.29          2.53         4.08 o                         
   2   5  15         26.37         25.26         4.80 o                         
   3   5  15          3.05          1.84         3.94 o                         
   4   5  15          0.33          6.94         4.80 o                         
   5   5  15          5.79          7.33         4.75 o                         
   6   5  15          2.79          3.83         5.37 o                         
  -6   6  15          3.69          6.65         6.25 o                         
  -5   6  15          0.74          9.49         8.23 o                         
  -4   6  15          0.16          4.63         7.29 o                         
  -3   6  15         11.36         10.80         6.99 o                         
  -2   6  15          0.62          2.57         7.32 o                         
  -1   6  15         10.12          5.15         5.78 o                         
   0   6  15          1.42          4.26         6.48 o                         
   1   6  15          4.15         10.53         6.46 o                         
   2   6  15         21.34         25.12         5.44 o                         
   3   6  15          0.76          2.38         5.19 o                         
   4   6  15         34.90         29.55         5.45 o                         
  -2   7  15          0.92          6.35         8.89 o                         
  -1   7  15          0.24          0.17         6.81 o                         
   0   7  15          0.19         -3.35         6.15 o                         
   1   7  15          0.07          0.11         6.14 o                         
 -10   0  16         39.24         40.58         9.41 o                         
  -8   0  16          9.16         13.54         8.06 o                         
  -6   0  16          5.24         17.18         9.59 o                         
  -4   0  16          1.17          5.34         9.54 o                         
  -2   0  16        122.27        126.87         9.83 o                         
   0   0  16       2280.70       2319.64        70.55 o                         
   2   0  16         88.59         82.40         6.05 o                         
   4   0  16         37.71         39.90         5.86 o                         
   6   0  16          5.14          2.63         7.13 o                         
   8   0  16          8.79         15.15         6.54 o                         
 -10   1  16          0.53          4.51         6.00 o                         
  -9   1  16          2.16          2.68         6.14 o                         
  -8   1  16          5.27         10.43         5.23 o                         
  -7   1  16         14.38         17.35         5.71 o                         
  -6   1  16         65.14         61.10         7.75 o                         
  -5   1  16          0.14          2.65         7.07 o                         
  -4   1  16         11.35         12.63         6.69 o                         
  -3   1  16          0.01          3.47         4.17 o                         
  -2   1  16         99.36         99.35         4.48 o                         
  -1   1  16          2.97          4.64         5.66 o                         
   0   1  16         57.59         55.28         4.18 o                         
   1   1  16        210.54        197.98         5.49 o                         
   2   1  16         70.58         66.41         4.24 o                         
   3   1  16         35.92         37.26         4.34 o                         
   4   1  16        114.65        102.22         4.36 o                         
   5   1  16          2.40          7.90         4.49 o                         
   6   1  16         30.93         35.17         4.30 o                         
   7   1  16          2.30          3.67         4.37 o                         
   8   1  16          1.79         12.09         5.65 o                         
  -9   2  16          8.33          8.82         7.18 o                         
  -8   2  16          0.22         -1.55         5.64 o                         
  -7   2  16          0.41         -0.48         6.07 o                         
  -6   2  16          4.76          4.15         6.49 o                         
  -5   2  16         13.85          7.12         7.20 o                         
  -4   2  16          3.18         14.37         5.03 o                         
  -3   2  16          6.32          8.83         4.82 o                         
  -2   2  16          0.65          1.51         4.19 o                         
  -1   2  16        199.42        217.65         5.62 o                         
   0   2  16        212.17        207.95         6.91 o                         
   1   2  16        104.64        115.11         4.87 o                         
   2   2  16          4.79          6.16         4.17 o                         
   3   2  16         45.09         46.79         4.12 o                         
   4   2  16         10.03         10.72         4.98 o                         
   5   2  16          0.27          0.13         4.57 o                         
   6   2  16          1.59          9.28         4.20 o                         
   7   2  16          4.18          6.20         4.70 o                         
   8   2  16         42.09         52.70         6.09 o                         
  -9   3  16          1.69          0.78         6.07 o                         
  -8   3  16          0.73          2.86         7.45 o                         
  -7   3  16          0.04          3.28         6.40 o                         
  -6   3  16         13.37         11.24         7.89 o                         
  -5   3  16          1.01          4.77         6.38 o                         
  -4   3  16         30.53         27.87         6.78 o                         
  -3   3  16          0.34          0.39         4.84 o                         
  -2   3  16         59.49         62.48         5.34 o                         
  -1   3  16          6.57         10.29         4.71 o                         
   0   3  16          3.41          1.69         4.85 o                         
   1   3  16         10.61          6.74         4.37 o                         
   2   3  16         15.19         16.12         3.96 o                         
   3   3  16         47.59         46.92         5.02 o                         
   4   3  16         28.52         28.84         4.24 o                         
   5   3  16         13.96         19.99         4.82 o                         
   6   3  16          2.28          9.28         5.79 o                         
   7   3  16         10.50         11.63         4.85 o                         
  -8   4  16          1.34         -3.11         8.75 o                         
  -7   4  16          0.32          4.44         6.66 o                         
  -6   4  16          0.09          4.48         6.70 o                         
  -5   4  16          0.06         12.46         7.52 o                         
  -4   4  16         12.21         15.41         6.79 o                         
  -3   4  16          6.20         11.50         6.33 o                         
  -2   4  16          2.45          5.78         5.94 o                         
  -1   4  16         59.69         68.03         6.32 o                         
   0   4  16          0.61          4.88         3.93 o                         
   1   4  16         49.52         47.03         3.92 o                         
   2   4  16          1.69          6.74         4.54 o                         
   3   4  16         10.31         15.37         4.15 o                         
   4   4  16          3.48          6.60         4.44 o                         
   5   4  16         43.85         40.55         4.70 o                         
   6   4  16          1.52          7.72         5.90 o                         
   7   4  16          0.93          5.12         4.32 o                         
  -7   5  16          0.31          0.27        11.19 o                         
  -6   5  16          0.01          3.03         8.45 o                         
  -5   5  16          0.35         -0.35         7.97 o                         
  -4   5  16          3.44         12.20         8.02 o                         
  -3   5  16          0.02          1.13         6.18 o                         
  -2   5  16          7.70         10.05         6.68 o                         
  -1   5  16         12.28         10.98         6.15 o                         
   0   5  16          3.92          4.25         6.06 o                         
   1   5  16          9.88         17.94         5.31 o                         
   2   5  16         24.46         24.15         4.53 o                         
   3   5  16         19.83         25.26         5.15 o                         
   4   5  16         22.63         25.46         5.80 o                         
   5   5  16          0.96          0.53         5.39 o                         
  -5   6  16          0.06         -2.21         7.26 o                         
  -4   6  16          2.82         -4.49        11.31 o                         
  -3   6  16          2.21          3.98         9.31 o                         
  -2   6  16          1.27          6.29         7.47 o                         
  -1   6  16          3.35          6.52         6.63 o                         
   0   6  16          0.44         -0.64         5.89 o                         
   1   6  16          1.95          1.16         6.82 o                         
   2   6  16          5.37         10.08         6.90 o                         
   3   6  16          0.17          6.36         4.68 o                         
  -9   0  17         19.50         13.42         8.80 o                         
  -7   0  17          6.49          6.70         6.18 o                         
  -5   0  17         22.21          8.77        10.01 o                         
  -3   0  17         19.03         16.85         6.88 o                         
  -1   0  17         68.29         68.51         6.96 o                         
   1   0  17         20.49         32.58         6.88 o                         
   3   0  17          0.68          2.14         5.60 o                         
   5   0  17        131.88        127.30         6.02 o                         
   7   0  17         31.10         33.60         6.91 o                         
  -9   1  17          0.15          0.59         6.40 o                         
  -8   1  17          0.78          3.70         6.21 o                         
  -7   1  17         73.10         70.73         5.74 o                         
  -6   1  17          0.76          2.82         7.25 o                         
  -5   1  17         50.88         47.23         8.25 o                         
  -4   1  17         20.41         21.87         6.76 o                         
  -3   1  17         14.60         11.83         4.20 o                         
  -2   1  17         44.89         46.66         4.88 o                         
  -1   1  17          7.22          2.82         4.73 o                         
   0   1  17        112.43        111.52         4.62 o                         
   1   1  17          7.62          9.43         3.55 o                         
   2   1  17          0.40          4.69         3.98 o                         
   3   1  17         27.11         25.95         5.03 o                         
   4   1  17         32.87         35.47         3.97 o                         
   5   1  17         54.11         59.28         4.88 o                         
   6   1  17         20.88         13.45         5.45 o                         
   7   1  17         11.60         21.39         5.00 o                         
   8   1  17          3.88          6.95         4.87 o                         
  -9   2  17          1.33          5.18         6.22 o                         
  -8   2  17          3.90          3.25         6.65 o                         
  -7   2  17          0.26          1.43         5.07 o                         
  -6   2  17          2.86          2.91         7.63 o                         
  -5   2  17         48.27         37.14         8.00 o                         
  -4   2  17          1.06          2.20         5.07 o                         
  -3   2  17         52.37         54.03         5.86 o                         
  -2   2  17          0.92          1.69         3.82 o                         
  -1   2  17        286.58        294.72        10.34 o                         
   0   2  17         56.88         54.04         5.28 o                         
   1   2  17          8.77         11.31         3.72 o                         
   2   2  17          0.35          9.64         4.89 o                         
   3   2  17         45.03         51.39         5.76 o                         
   4   2  17         20.72         21.00         4.56 o                         
   5   2  17         28.12         22.00         4.40 o                         
   6   2  17          3.41          8.85         4.25 o                         
   7   2  17          0.92          4.50         4.63 o                         
  -8   3  17         14.32          8.44         5.86 o                         
  -7   3  17         24.56         31.80         6.07 o                         
  -6   3  17          2.07          5.50         7.88 o                         
  -5   3  17          4.70          5.84         6.31 o                         
  -4   3  17         25.68         25.36         6.53 o                         
  -3   3  17         20.05         20.84         6.43 o                         
  -2   3  17         45.21         42.37         6.27 o                         
  -1   3  17         11.60         11.66         5.00 o                         
   0   3  17         16.77         18.12         4.55 o                         
   1   3  17          1.99          3.84         4.17 o                         
   2   3  17          4.06          6.38         4.13 o                         
   3   3  17         63.47         65.26         4.34 o                         
   4   3  17         16.46         15.69         4.35 o                         
   5   3  17         30.42         38.06         4.63 o                         
   6   3  17          0.00          3.42         5.20 o                         
   7   3  17          5.06          5.06         5.50 o                         
  -7   4  17          1.95          7.32         6.84 o                         
  -6   4  17          0.19          9.66        11.56 o                         
  -5   4  17          1.01          6.11         7.95 o                         
  -4   4  17         41.08         41.30         6.84 o                         
  -3   4  17         10.48         11.56         5.59 o                         
  -2   4  17         14.65         18.86         6.58 o                         
  -1   4  17         14.18         16.88         6.05 o                         
   0   4  17          7.87         18.31         4.52 o                         
   1   4  17         50.08         55.84         4.78 o                         
   2   4  17          3.94          5.97         4.63 o                         
   3   4  17         26.93         32.04         5.41 o                         
   4   4  17         21.38         27.27         4.13 o                         
   5   4  17          0.63          2.10         5.09 o                         
   6   4  17          1.19          2.70         4.49 o                         
  -6   5  17          0.01          3.75         8.73 o                         
  -5   5  17          1.87         24.26        11.31 o                         
  -4   5  17          1.13         14.24        11.54 o                         
  -3   5  17         36.56         35.50         7.52 o                         
  -2   5  17          9.44          9.67         5.59 o                         
  -1   5  17          2.43          6.03         6.43 o                         
   0   5  17          0.18          1.21         6.29 o                         
   1   5  17          6.28         10.58         4.45 o                         
   2   5  17          0.01          1.81         5.01 o                         
   3   5  17         22.98         24.45         5.11 o                         
   4   5  17          6.12         12.33         4.81 o                         
  -3   6  17          1.02          1.18         7.12 o                         
  -2   6  17          7.50          5.28         6.66 o                         
  -1   6  17          2.71          7.78         6.97 o                         
   0   6  17          0.95          7.76         5.88 o                         
   1   6  17          0.33          2.81         5.44 o                         
   2   6  17          1.16          2.94         5.45 o                         
  -8   0  18          0.41          6.35         8.62 o                         
  -6   0  18         82.07         88.08        11.61 o                         
  -4   0  18          0.37         -1.95         9.99 o                         
  -2   0  18          7.35          9.66         7.06 o                         
   0   0  18         77.60         72.11         5.22 o                         
   2   0  18         58.29         55.78         6.18 o                         
   4   0  18         47.14         43.20         5.33 o                         
   6   0  18          4.64         -0.45         6.62 o                         
  -8   1  18          1.99          0.66         6.05 o                         
  -7   1  18          0.27         -2.43         5.54 o                         
  -6   1  18          5.04         13.46         7.71 o                         
  -5   1  18          2.06         -0.41         5.90 o                         
  -4   1  18          2.92          7.91         7.30 o                         
  -3   1  18          2.15          0.80         4.82 o                         
  -2   1  18        143.30        144.68         4.93 o                         
  -1   1  18          0.00          0.86         4.47 o                         
   0   1  18        195.72        197.57         7.06 o                         
   1   1  18         50.11         47.01         4.66 o                         
   2   1  18          4.02          6.34         4.02 o                         
   3   1  18          2.63          2.12         4.67 o                         
   4   1  18          0.48          7.17         4.78 o                         
   5   1  18         22.30         31.91         4.60 o                         
   6   1  18          1.04         -3.16         5.73 o                         
   7   1  18          0.04          3.46         4.42 o                         
  -8   2  18          0.62          2.12         5.91 o                         
  -7   2  18          0.15          4.94         6.17 o                         
  -6   2  18         18.61         19.40         8.58 o                         
  -5   2  18         19.51         22.30         7.59 o                         
  -4   2  18          1.06          3.57         5.13 o                         
  -3   2  18         17.37         18.41         5.66 o                         
  -2   2  18          0.35         -0.75         4.45 o                         
  -1   2  18         95.34         94.50         4.37 o                         
   0   2  18         16.98         15.94         4.24 o                         
   1   2  18         22.13         28.93         4.20 o                         
   2   2  18          0.02          3.52         3.82 o                         
   3   2  18         17.11         24.03         4.61 o                         
   4   2  18         64.83         65.39         5.00 o                         
   5   2  18          0.16          5.16         4.83 o                         
   6   2  18          5.96          9.31         5.03 o                         
   7   2  18          1.05          1.16         6.05 o                         
  -7   3  18          5.80         13.52         6.88 o                         
  -6   3  18          1.75          0.41         8.03 o                         
  -5   3  18         15.39         15.76         6.59 o                         
  -4   3  18          1.48          8.29         5.71 o                         
  -3   3  18         52.44         53.94         6.30 o                         
  -2   3  18         58.47         64.13         5.59 o                         
  -1   3  18         43.20         41.11         5.30 o                         
   0   3  18         10.32         13.73         4.57 o                         
   1   3  18         90.75         97.72         4.56 o                         
   2   3  18          1.45          0.67         4.19 o                         
   3   3  18          3.74          5.29         4.35 o                         
   4   3  18          0.05          2.74         5.37 o                         
   5   3  18          1.49          4.26         4.59 o                         
   6   3  18          0.08          0.59         6.35 o                         
  -6   4  18          1.39         -2.07        11.56 o                         
  -5   4  18          3.02         -5.72         9.78 o                         
  -4   4  18          0.00          0.63         8.64 o                         
  -3   4  18          2.39          7.97         6.45 o                         
  -2   4  18         63.83         62.65         5.76 o                         
  -1   4  18          8.61         10.63         6.40 o                         
   0   4  18          1.53          2.88         5.21 o                         
   1   4  18          4.75          7.42         4.85 o                         
   2   4  18          2.12          2.91         4.85 o                         
   3   4  18         20.96         16.49         4.57 o                         
   4   4  18          6.45          8.95         5.73 o                         
   5   4  18          5.07          7.90         5.22 o                         
  -5   5  18          3.35         12.08        11.56 o                         
  -4   5  18          0.54          7.03         7.59 o                         
  -3   5  18         24.83         32.53         6.74 o                         
  -2   5  18          8.07          9.03         6.09 o                         
  -1   5  18          7.19         11.17         6.67 o                         
   0   5  18          4.55         -0.98         6.65 o                         
   1   5  18          0.20          0.54         4.85 o                         
   2   5  18         18.96         21.08         5.06 o                         
   3   5  18          3.01          4.06         7.58 o                         
  -7   0  19          0.66          7.99         8.64 o                         
  -5   0  19          3.82         12.95         7.43 o                         
  -3   0  19          6.86          5.15         7.49 o                         
  -1   0  19        222.27        239.27         7.08 o                         
   1   0  19         17.49         34.20         6.20 o                         
   3   0  19          3.63          4.17         6.21 o                         
   5   0  19          0.00         -4.50         5.39 o                         
  -8   1  19          1.07          4.56         6.70 o                         
  -7   1  19          0.02          0.97         6.18 o                         
  -6   1  19         10.14          9.07         6.55 o                         
  -5   1  19          7.45         14.82         7.96 o                         
  -4   1  19          0.20          3.71         7.53 o                         
  -3   1  19         14.35         16.46         4.38 o                         
  -2   1  19          9.88         16.88         4.98 o                         
  -1   1  19          3.57          8.22         4.37 o                         
   0   1  19          1.73          9.19         4.20 o                         
   1   1  19          2.67          8.40         4.75 o                         
   2   1  19          0.38         -0.35         4.20 o                         
   3   1  19          7.36          9.39         4.64 o                         
   4   1  19          6.94         12.35         4.60 o                         
   5   1  19          0.12         -4.13         4.65 o                         
   6   1  19          0.06          7.01         4.78 o                         
  -7   2  19          1.79          2.38         6.76 o                         
  -6   2  19          4.60          3.94         8.86 o                         
  -5   2  19         18.15         16.07         7.97 o                         
  -4   2  19          1.09          5.93         6.11 o                         
  -3   2  19         19.33         27.27         6.16 o                         
  -2   2  19         15.13         20.04         5.11 o                         
  -1   2  19         72.92         76.00         4.59 o                         
   0   2  19         79.23         91.42         4.99 o                         
   1   2  19          0.70          4.04         5.20 o                         
   2   2  19          5.03          9.62         4.57 o                         
   3   2  19          3.16          8.67         4.91 o                         
   4   2  19          0.13          4.73         5.00 o                         
   5   2  19         20.97         29.83         4.47 o                         
   6   2  19          4.34         11.09         5.99 o                         
  -7   3  19          2.97          3.45         7.12 o                         
  -6   3  19          5.90          3.98         8.15 o                         
  -5   3  19          4.23          4.59         6.36 o                         
  -4   3  19          1.52         -0.70         6.46 o                         
  -3   3  19         32.88         34.30         5.57 o                         
  -2   3  19         10.29         19.71         6.38 o                         
  -1   3  19         34.99         37.32         5.82 o                         
   0   3  19          7.87         14.81         5.25 o                         
   1   3  19          5.64          7.10         4.44 o                         
   2   3  19          0.68          2.71         5.26 o                         
   3   3  19         10.40         14.65         5.42 o                         
   4   3  19          5.66         10.84         5.34 o                         
   5   3  19          0.21          7.07         5.74 o                         
  -5   4  19          0.73          4.72         9.81 o                         
  -4   4  19         11.04          5.77         6.86 o                         
  -3   4  19          1.85          1.79         5.68 o                         
  -2   4  19         58.37         58.29         7.03 o                         
  -1   4  19          0.00          0.39         5.67 o                         
   0   4  19          0.18          1.57         5.46 o                         
   1   4  19          1.58          0.44         4.94 o                         
   2   4  19          2.85          6.86         4.97 o                         
   3   4  19          0.86          3.86         5.01 o                         
   4   4  19          0.68          0.51         5.22 o                         
  -3   5  19         39.47         37.29         8.38 o                         
  -2   5  19         24.48         24.22         7.66 o                         
  -1   5  19          0.98         -2.19         6.24 o                         
   0   5  19          2.36         10.91         9.56 o                         
   1   5  19          0.41          7.57         4.40 o                         
   2   5  19          2.41          1.02         4.49 o                         
  -6   0  20         29.59         22.68        11.68 o                         
  -4   0  20          2.42         10.95        11.17 o                         
  -2   0  20          2.47          2.32         7.32 o                         
   0   0  20          0.24         -2.41         5.88 o                         
   2   0  20          2.28          0.51         7.40 o                         
   4   0  20          6.91          9.15         5.84 o                         
  -7   1  20          1.65          2.15         7.21 o                         
  -6   1  20          3.90          6.89         6.49 o                         
  -5   1  20          1.03         -2.37         7.96 o                         
  -4   1  20          5.20          7.81         7.72 o                         
  -3   1  20          0.41          1.96         3.97 o                         
  -2   1  20         33.93         35.96         4.51 o                         
  -1   1  20         50.98         49.56         4.49 o                         
   0   1  20         66.82         68.21         4.89 o                         
   1   1  20          0.89          0.22         3.94 o                         
   2   1  20         27.29         26.82         4.51 o                         
   3   1  20          4.38          4.54         4.50 o                         
   4   1  20         10.21         16.52         4.77 o                         
   5   1  20          1.67          5.35         5.21 o                         
  -6   2  20          0.87         -1.32         9.17 o                         
  -5   2  20          7.06          6.24         8.08 o                         
  -4   2  20          0.85          1.41         6.33 o                         
  -3   2  20          2.17          4.41         6.22 o                         
  -2   2  20         17.05         23.15         4.81 o                         
  -1   2  20         24.11         30.77         4.40 o                         
   0   2  20          4.82          4.61         4.73 o                         
   1   2  20         13.47         12.24         4.91 o                         
   2   2  20          1.50          6.42         4.46 o                         
   3   2  20          5.68         11.31         4.56 o                         
   4   2  20          8.95         12.64         5.69 o                         
   5   2  20          0.16          4.74         5.32 o                         
  -5   3  20          0.01         -0.13         9.75 o                         
  -4   3  20          1.66          1.46         9.04 o                         
  -3   3  20         22.81         19.11         6.66 o                         
  -2   3  20         21.67         26.94         6.74 o                         
  -1   3  20         48.49         50.98         5.24 o                         
   0   3  20          3.29          4.94         5.06 o                         
   1   3  20          0.72          3.26         4.76 o                         
   2   3  20          1.55         -1.28         4.92 o                         
   3   3  20          4.06          9.09         5.61 o                         
   4   3  20         19.26         24.14         5.20 o                         
  -4   4  20          2.31          0.99         9.51 o                         
  -3   4  20          2.61          7.51         7.81 o                         
  -2   4  20         20.57         26.59         7.38 o                         
  -1   4  20          1.41          5.24         5.80 o                         
   0   4  20          0.37          0.88         4.72 o                         
   1   4  20          6.42          7.19         4.77 o                         
   2   4  20          0.54          1.21         5.10 o                         
  -5   0  21          8.71          8.39        11.64 o                         
  -3   0  21          6.27         16.61         7.74 o                         
  -1   0  21         57.30         59.20         6.54 o                         
   1   0  21          3.20         -0.87         6.04 o                         
   3   0  21         61.84         73.14         8.59 o                         
  -6   1  21          4.31         12.90         8.60 o                         
  -5   1  21          5.30          5.02         8.34 o                         
  -4   1  21          0.43          6.86         8.19 o                         
  -3   1  21         19.90         27.97         6.75 o                         
  -2   1  21          7.66          9.79         4.78 o                         
  -1   1  21          2.05          6.56         4.88 o                         
   0   1  21          0.10          2.35         4.76 o                         
   1   1  21          0.00         -1.05         4.97 o                         
   2   1  21         11.77         15.67         4.23 o                         
   3   1  21          6.55         11.16         5.29 o                         
   4   1  21          2.05          0.74         4.88 o                         
  -5   2  21          0.83          3.86         6.96 o                         
  -4   2  21          0.07          4.85         8.28 o                         
  -3   2  21          2.85          4.90         5.75 o                         
  -2   2  21         35.74         40.47         5.64 o                         
  -1   2  21          0.02          4.45         4.20 o                         
   0   2  21          7.48          9.03         5.75 o                         
   1   2  21          0.58         -0.50         4.43 o                         
   2   2  21          7.04         14.44         5.09 o                         
   3   2  21          2.96          2.12         4.76 o                         
  -4   3  21          2.39          3.45         8.53 o                         
  -3   3  21          4.03          8.75         6.76 o                         
  -2   3  21          7.88         10.64         6.86 o                         
  -1   3  21          7.20          3.35         4.33 o                         
   0   3  21          0.19          1.05         4.78 o                         
   1   3  21          3.15          7.89         5.89 o                         
   2   3  21          0.09          1.27         5.27 o                         
  -4   0  22          0.13         -2.19        11.99 o                         
  -2   0  22         16.08         25.03         6.91 o                         
   0   0  22         16.24          5.63         8.04 o                         
   2   0  22         18.08         30.12         7.20 o                         
  -4   1  22          1.58          5.53         8.57 o                         
  -3   1  22          3.29          3.61         5.61 o                         
  -2   1  22         11.04         16.47         5.61 o                         
  -1   1  22          6.12          9.69         5.02 o                         
   0   1  22          0.00          5.13         5.62 o                         
   1   1  22          6.75         10.61         4.84 o                         
   2   1  22          0.33          1.37         4.39 o                         
   3   1  22          0.06          1.01         5.52 o                         
  -4   2  22          1.82          4.13         6.92 o                         
  -3   2  22          0.21          5.37         7.12 o                         
  -2   2  22          0.10         -2.30         5.14 o                         
  -1   2  22          0.55         11.60         5.87 o                         
   0   2  22          0.07          4.24         5.21 o                         
   1   2  22          1.91          3.71         4.82 o                         
   2   2  22          0.00          4.65         6.03 o                         
  -1   0  23          8.19          8.56        10.45 o                         
  -2   1  23          0.05          1.07         5.95 o                         
  -1   1  23          1.66          3.24         5.24 o                         
   0   1  23          4.79         13.21         6.00 o                         
                                                                                
